# Supplementary material for: H7F ameliorates DSS-induced colitis through restoration of intestinal barrier function and inhibition of IL-17/NF-κb signaling
Source: Front Pharmacol. 2026 Jul 6;17:1853850. doi: 10.3389/fphar.2026.1853850 (PMC13382494; doi:10.3389/fphar.2026.1853850)
Supplement: Supplementary file 2 [file DataSheet1.xlsx]

## Sheet: Sheet1
Compound_ID	Name	ChineseName	IonMode	Formula	MolecularWeight	m/z	MassError	Adduct	RT (min)	Score	Level	Column	ClassI	ClassI (Chinese)	ClassII	ClassII (Chinese)	ClassIII	ClassIII (Chinese)	CAS	HMDB_ID	KEGG_ID	KEGG_MapID	Lipidmaps_ID	PubChemID	SMILES	InChIKey	neg_Ctrl1	neg_Ctrl2	neg_Ctrl3	neg_Ctrl4	neg_DSS1	neg_DSS2	neg_DSS3	neg_DSS4	neg_DSS+H7F1	neg_DSS+H7F2	neg_DSS+H7F3	neg_DSS+H7F4	neg_QC1	neg_QC2	neg_QC3
Com_151_neg	Jineol	喹啉-3,8-二醇	N	C9H7NO2	161.048	160.04	5.52138	[M-H]-	5.014	0.86	1	C18	Organoheterocyclic compounds	有机杂环化合物	Quinolines and derivatives	喹啉及其衍生物	8-hydroxyquinolines	8-羟基喹啉	"178762-28-2"	-	-	-	-	-	C1=CC2=CC(=CN=C2C(=C1)O)O	IGDFDIZIHMFYGR-UHFFFAOYSA-N	1.98461e+08	7.53722e+07	6.51303e+07	6.33347e+07	1.61649e+08	6.37282e+08	4.81738e+08	1.77351e+08	3.10144e+08	2.87961e+08	3.47481e+08	6.33717e+07	2.11409e+08	2.09806e+08	2.06822e+08
Com_2232_neg	Desacetylcinobufotalin	去乙酰华蟾毒它灵	N	C24H32O6	416.22	415.216	7.99901	[M-H]-	6.678	0.51	1	C18	Lipids and lipid-like molecules	脂质和类脂分子	Steroids and steroid derivatives	类固醇和类固醇衍生物	Steroid lactones	类固醇内酯	"4099-30-3"	-	-	-	LMST01130035	-	CC12CCC(CC1(CCC3C2CCC4(C35C(O5)C(C4C6=COC(=O)C=C6)O)C)O)O	FRYICJTUIXEEGK-VGKSGQJVSA-N	4.36965e+06	9.80418e+06	4.49162e+06	5.72366e+06	9.26854e+06	7.81598e+06	7.5956e+06	6.90753e+06	1.07645e+07	7.41047e+06	9.02732e+06	8.60457e+06	9.80456e+06	5.96988e+06	6.34586e+06
Com_122_neg	2,6-Dioxo-1,2,3,6-tetrahydropyrimidine-4-carboxylic acid	乳清酸	N	C5H4N2O4	156.017	155.009	7.34194	[M-H]-	1.45	0.68	1	C18	Organoheterocyclic compounds	有机杂环化合物	Diazines	二嗪类	Pyrimidines and pyrimidine derivatives	嘧啶和嘧啶衍生物	"50887-69-9"	-	-	-	-	-	C1=C(NC(=O)NC1=O)C(=O)O.O	PXQPEWDEAKTCGB-UHFFFAOYSA-N	9.94602e+07	2.31623e+08	1.4576e+08	1.53717e+08	2.01085e+08	2.60098e+08	3.22915e+08	1.37035e+08	1.98387e+08	3.07351e+08	2.70966e+08	3.10223e+08	1.80985e+08	1.83036e+08	1.91362e+08
Com_1725_neg	Ferutinin	伊朗阿魏	N	C22H30O4	358.214	339.2	8.56494	[M-H-H2O]-	9.051	0.60	1	C18	Lipids and lipid-like molecules	脂质和类脂分子	Prenol lipids	异戊烯醇脂	Sesquiterpenoids	倍半萜类	"41743-44-6"	HMDB0252237	-	-	-	496289	CC(C)C1(O)CCC2(C)CC=C(C)CC(OC(=O)C3=CC=C(O)C=C3)C12	CYSHNJQMYORNJI-UHFFFAOYSA-N	7.79904e+09	1.83842e+10	1.43346e+10	9.82649e+09	1.29577e+10	1.83334e+10	1.10398e+10	1.23569e+10	1.21963e+10	1.82755e+10	4.148e+10	1.87556e+10	1.36437e+10	1.31589e+10	1.34671e+10
Com_300_neg	Royal Jelly acid	10-羟基-2-癸烯酸	N	C10H18O3	186.126	185.117	4.42745	[M-H]-	6.2	0.67	1	C18	Organic acids and derivatives	有机酸及其衍生物	Hydroxy acids and derivatives	羟基酸及其衍生物	Medium-chain hydroxy acids and derivatives	中链羟基酸及其衍生物	"14113-05-4"	-	-	-	LMFA01050157	-	C(CCCC=CC(=O)O)CCCO	QHBZHVUGQROELI-SOFGYWHQSA-N	5.37168e+07	8.19022e+07	4.75161e+07	4.78517e+07	7.94714e+07	7.2618e+07	7.68342e+07	5.88483e+07	7.59827e+07	7.92622e+07	1.06677e+08	7.77558e+07	6.45252e+07	6.56356e+07	6.73282e+07
Com_1178_neg	Curcumol	莪术醇	N	C15H24O2	236.178	295.191	1.8866	[M+CH3COOH-H]-	7.07	0.56	1	C18	Lipids and lipid-like molecules	脂质和类脂分子	Prenol lipids	异戊烯醇脂	Sesquiterpenoids	倍半萜类	"4871-97-0"	HMDB0038122	-	-	-	228604	CC(C)C1CC23OC1(O)CC(=C)C2CCC3C	QRMPRVXWPCLVNI-UHFFFAOYSA-N	3.88209e+07	4.28706e+07	1.55686e+07	2.26401e+07	7.91681e+07	4.61333e+07	5.81256e+07	7.97263e+07	5.91629e+07	4.72315e+07	1.59666e+07	3.81938e+07	4.11693e+07	4.16551e+07	4.2389e+07
Com_1425_neg	Glaucocalyxin A	蓝萼甲素	N	C20H28O4	332.199	313.181	1.32257	[M-H-H2O]-	6.493	0.54	1	C18	Lipids and lipid-like molecules	脂质和类脂分子	Prenol lipids	异戊烯醇脂	Diterpenoids	二萜类	"79498-31-0"	HMDB0252739	-	-	-	14193397	CC1(C)C2CC(O)C34C(O)C(CCC3C2(C)CCC1=O)C(=C)C4=O	UCDVIBNDYLUWFP-UHFFFAOYSA-N	1.65581e+07	3.46489e+07	1.28367e+07	2.45288e+07	3.49256e+07	1.51374e+07	3.03606e+07	2.12298e+07	2.36739e+07	2.4792e+07	2.46949e+07	3.05844e+07	2.32481e+07	2.01689e+07	1.94262e+07
Com_1196_neg	Combretastatin A4	康普瑞丁A4	N	C18H20O5	316.131	297.116	9.72096	[M-H-H2O]-	7.05	0.74	1	C18	Phenylpropanoids and polyketides	苯丙素类和聚酮类	Stilbenes	芪类	-	-	"117048-59-6"	HMDB0250413	C20268	-	-	-	COC1=CC=C(C=CC2=CC(OC)=C(OC)C(OC)=C2)C=C1O	HVXBOLULGPECHP-UHFFFAOYSA-N	1.37142e+08	3.67547e+08	2.30741e+08	1.68421e+08	2.49548e+08	3.12389e+08	1.9726e+08	2.3248e+08	1.85412e+08	3.04806e+08	4.78965e+08	3.81191e+08	2.24667e+08	2.19173e+08	2.26316e+08
Com_245_neg	alpha-Isopropylmalate	2-异丙基苹果酸	N	C7H12O5	176.068	175.06	4.2059	[M-H]-	5.443	0.90	1	C18	Lipids and lipid-like molecules	脂质和类脂分子	Fatty Acyls	脂肪酰类	Fatty acids and conjugates	脂肪酸和结合物	"3237-44-3"	HMDB0000402	C02504	map00290;map00620;map01100;map01110;map01210;map01230	-	5280523	CC(C)[C@@](O)(CC(O)=O)C(O)=O	BITYXLXUCSKTJS-ZETCQYMHSA-N	2.39142e+07	1.82986e+07	1.23624e+07	1.043e+07	2.45589e+07	1.07089e+08	5.88586e+07	2.66737e+07	3.32663e+07	8.68928e+07	3.30641e+07	2.12355e+07	3.12842e+07	2.92786e+07	3.03999e+07
Com_607_neg	N-Lactoyl-Phenylalanine	N-乳糖基苯丙氨酸	N	C12H15NO4	237.1	236.093	1.00596	[M-H]-	5.816	1.00	1	C18	Organic acids and derivatives	有机酸及其衍生物	Carboxylic acids and derivatives	羧酸及其衍生物	Amino acids, peptides, and analogues	氨基酸、肽和类似物	"183241-73-8"	HMDB0062175	-	-	-	11075454	C[C@H](O)C(=O)N[C@@H](CC1=CC=CC=C1)C(O)=O	IIRJJZHHNGABMQ-WPRPVWTQSA-N	1.91162e+08	3.25383e+08	1.02432e+08	2.69702e+08	3.88421e+08	2.01118e+08	2.85218e+08	3.12255e+08	1.65148e+08	2.67726e+08	2.09096e+08	2.36439e+08	2.13659e+08	2.14382e+08	2.26294e+08
Com_11_neg	Isethionic acid	羟乙基磺酸	N	C2H6O4S	125.999	124.99	9.57921	[M-H]-	1.612	0.57	1	C18	Organic acids and derivatives	有机酸及其衍生物	Organic sulfonic acids and derivatives	有机磺酸及其衍生物	Organosulfonic acids and derivatives	有机磺酸及其衍生物	"107-36-8"	HMDB0003903	C05123	map00430;map01100	-	7866	OCCS(O)(=O)=O	SUMDYPCJJOFFON-UHFFFAOYSA-N	3.9816e+06	1.33191e+07	5.69022e+06	6.02466e+06	7.13098e+06	1.33559e+07	1.09064e+07	1.71098e+07	7.02706e+06	9.46192e+06	8.26769e+06	1.81015e+07	8.18978e+06	8.76862e+06	9.03057e+06
Com_633_neg	3-(3,4,5-Trimethoxyphenyl)propanoic acid	3-(3,4,5-三甲氧基苯基)丙酸	N	C12H16O5	240.1	239.092	2.48718	[M-H]-	5.574	0.68	1	C18	Phenylpropanoids and polyketides	苯丙素类和聚酮类	Phenylpropanoic acids	苯丙酸类	-	-	"25173-72-2"	HMDB0030254	-	-	-	64860	COC1=CC(CCC(O)=O)=CC(OC)=C1OC	ZCYXGVJUZBKJAI-UHFFFAOYSA-N	4.94228e+06	1.06399e+07	3.80186e+06	3.51612e+06	7.99568e+06	7.05859e+06	6.1511e+06	5.45188e+06	8.30893e+06	7.4056e+06	9.15656e+06	6.0177e+06	5.87429e+06	5.15516e+06	5.23198e+06
Com_1381_neg	Aflatoxin B1	黄曲霉素 B1	N	C17H12O6	312.063	311.057	3.54314	[M-H]-	5.745	0.55	1	C18	Phenylpropanoids and polyketides	苯丙素类和聚酮类	Coumarins and derivatives	香豆素及其衍生物	Furanocoumarins	呋喃香豆素类	"1162-65-8"	HMDB0006552	C06800	map00254;map00980;map01100;map01110;map05204;map05225	LMPK10000006	186907	[H][C@]12OC=C[C@@]1([H])C1=C(O2)C=C(OC)C2=C1OC(=O)C1=C2CCC1=O	OQIQSTLJSLGHID-WNWIJWBNSA-N	434679	2.61062e+06	1.52099e+06	715664	686639	658803	591904	905232	1.0441e+06	1.0867e+06	3.20284e+06	3.02338e+06	1.10339e+06	1.12695e+06	1.15353e+06
Com_249_neg	5-Phenylvaleric acid	5-苯基戊酸	N	C11H14O2	178.099	177.091	5.23805	[M-H]-	7.098	0.56	1	C18	Lipids and lipid-like molecules	脂质和类脂分子	Fatty Acyls	脂肪酰类	Fatty acids and conjugates	脂肪酸和结合物	"2270-20-4"	HMDB0002043	-	-	-	16757	OC(=O)CCCCC1=CC=CC=C1	BYHDDXPKOZIZRV-UHFFFAOYSA-N	4.22414e+07	9.36183e+07	7.0443e+07	5.5326e+07	8.51518e+07	7.51757e+07	9.00622e+07	7.40476e+07	1.37652e+08	1.02336e+08	1.44813e+08	1.02057e+08	6.96673e+07	6.62535e+07	1.07199e+08
Com_690_neg	Tridecanedioic acid	十三烷二酸	N	C13H24O4	244.167	243.16	2.30132	[M-H]-	6.998	0.89	1	C18	Lipids and lipid-like molecules	脂质和类脂分子	Fatty Acyls	脂肪酰类	Fatty acids and conjugates	脂肪酸和结合物	"505-52-2"	HMDB0002327	-	-	LMFA01170014	10458	OC(=O)CCCCCCCCCCCC(O)=O	DXNCZXXFRKPEPY-UHFFFAOYSA-N	1.86342e+07	5.28979e+07	1.66309e+07	2.823e+07	4.63743e+07	5.93519e+07	3.25619e+07	2.51855e+07	4.81503e+07	3.56358e+07	3.47351e+07	2.83079e+07	2.31928e+07	2.42223e+07	4.03187e+07
Com_655_neg	Bisphenol B	双酚B	N	C16H18O2	242.131	241.123	0.93981	[M-H]-	5.775	0.59	1	C18	Benzenoids	苯类化合物	Benzene and substituted derivatives	苯及其取代衍生物	Diphenylmethanes	二苯甲烷	"77-40-7"	HMDB0245327	C14225	-	-	66166	CCC(C)(C1=CC=C(O)C=C1)C1=CC=C(O)C=C1	HTVITOHKHWFJKO-UHFFFAOYSA-N	6.72655e+07	1.57507e+07	1.1551e+07	1.62241e+07	2.89972e+07	2.35365e+08	1.96778e+08	5.92948e+07	6.59414e+07	8.92548e+07	6.94572e+07	9.03949e+06	6.14214e+07	6.11056e+07	6.41093e+07
Com_784_neg	Dihydrodaidzein	二氢大豆苷元	N	C15H12O4	256.074	255.066	1.31986	[M-H]-	5.916	0.95	1	C18	Phenylpropanoids and polyketides	苯丙素类和聚酮类	Isoflavonoids	异黄酮类	Isoflavans	异黄烷	"17238-05-0"	HMDB0005760	-	-	LMPK12050447	176907	OC1=CC=C(C=C1)C1COC2=C(C=CC(O)=C2)C1=O	JHYXBPPMXZIHKG-UHFFFAOYSA-N	2.69236e+06	48297.8	96848	163489	9.40198e+07	9.20073e+07	5.56202e+07	2.71212e+07	3.2537e+07	1.52484e+08	7.13522e+07	1.35167e+07	3.4845e+07	3.44017e+07	3.58301e+07
Com_1684_neg	Prostaglandin E1	列腺素 E1	N	C20H34O5	354.241	335.222	1.57705	[M-H-H2O]-	6.707	0.55	1	C18	Lipids and lipid-like molecules	脂质和类脂分子	Fatty Acyls	脂肪酰类	Eicosanoids	类二十烷酸	"745-65-3"	HMDB0001442	C04741	-	LMFA03010134	5280723	CCCCC[C@H](O)\C=C\[C@H]1[C@H](O)CC(=O)[C@@H]1CCCCCCC(O)=O	GMVPRGQOIOIIMI-DWKJAMRDSA-N	1.71908e+08	3.69559e+08	1.64647e+08	2.64174e+08	4.31314e+08	2.78735e+08	3.77254e+08	2.39597e+08	2.81774e+08	3.36552e+08	3.61841e+08	3.28522e+08	2.74361e+08	2.44763e+08	2.77803e+08
Com_1851_neg	Dinoprost	地诺前列素	N	C20H34O5	354.241	353.233	0.06423	[M-H]-	6.726	0.95	1	C18	Lipids and lipid-like molecules	脂质和类脂分子	Fatty Acyls	脂肪酰类	Eicosanoids	类二十烷酸	"38562-01-5"	HMDB0001139	C00639	map00590;map01100;map04072;map04080;map04726;map04913;map04921;map04976	LMFA03010002	5283078	CCCCC[C@H](O)\C=C\[C@H]1[C@H](O)C[C@H](O)[C@@H]1C\C=C\CCCC(O)=O	PXGPLTODNUVGFL-UAAPODJFSA-N	1.27635e+09	2.45598e+09	1.12385e+09	2.53093e+09	2.86644e+09	1.5047e+09	2.27645e+09	2.06469e+09	2.4806e+09	2.41048e+09	2.10106e+09	2.10682e+09	1.79214e+09	1.76302e+09	1.83158e+09
Com_1435_neg	Oglufanide	奥谷法奈	N	C16H19N3O5	333.132	314.112	9.14867	[M-H-H2O]-	5.745	0.70	1	C18	Organic acids and derivatives	有机酸及其衍生物	Carboxylic acids and derivatives	羧酸及其衍生物	Amino acids, peptides, and analogues	氨基酸、肽和类似物	"38101-59-6"	HMDB0028830	-	-	-	100094	N[C@@H](CCC(O)=O)C(=O)N[C@@H](CC1=CNC2=CC=CC=C12)C(O)=O	LLEUXCDZPQOJMY-AAEUAGOBSA-N	1.22414e+07	6.17428e+06	1.30997e+07	6.49247e+06	1.74674e+07	6.62166e+07	4.36259e+07	5.90475e+06	3.22572e+07	7.23668e+07	4.29806e+07	5.03704e+06	2.03512e+07	2.50226e+07	2.11395e+07
Com_306_neg	p-Cresyl sulfate	对甲酚硫酸盐	N	C7H8O4S	188.014	187.007	2.59013	[M-H]-	5.564	0.90	1	C18	Organic acids and derivatives	有机酸及其衍生物	Organic sulfuric acids and derivatives	有机硫酸及其衍生物	Arylsulfates	芳基硫酸盐	"3233-58-7"	HMDB0011635	-	-	-	4615423	CC1=CC=C(OS(O)(=O)=O)C=C1	WGNAKZGUSRVWRH-UHFFFAOYSA-N	7.87441e+08	3.1843e+08	3.03962e+07	3.58526e+08	1.0699e+08	2.38265e+09	1.43384e+07	3.94317e+07	2.90033e+08	2.41422e+09	6.86623e+08	1.31891e+07	5.43523e+08	5.51385e+08	5.68712e+08
Com_365_neg	Vanillylmandelic acid	3-甲氧基-4-羟基扁桃酸	N	C9H10O5	198.053	197.045	1.9267	[M-H]-	5.489	0.50	1	C18	Benzenoids	苯类化合物	Phenols	酚类	Methoxyphenols	甲氧基酚类	"55-10-7"	HMDB0000291	C05584	map00350;map01100	-	736172	COC1=C(O)C=CC(=C1)[C@H](O)C(O)=O	CGQCWMIAEPEHNQ-QMMMGPOBSA-N	9.05518e+06	1.08017e+07	8.39581e+06	5.32169e+06	3.11871e+07	1.58637e+07	1.05963e+07	1.31036e+07	1.09432e+07	1.37761e+07	2.02538e+07	4.88408e+06	1.60861e+07	1.06807e+07	1.11464e+07
Com_38_neg	(R)-Leucic acid	(R)-2-羟基-4-甲基戊酸	N	C6H12O3	132.079	131.07	7.68109	[M-H]-	5.639	0.99	1	C18	Lipids and lipid-like molecules	脂质和类脂分子	Fatty Acyls	脂肪酰类	Fatty acids and conjugates	脂肪酸和结合物	"20312-37-2"	HMDB0000624	C03264	-	LMFA01050402	439960	CC(C)C[C@@H](O)C(O)=O	LVRFTAZAXQPQHI-RXMQYKEDSA-N	2.04278e+08	2.08739e+08	1.15708e+08	1.69741e+08	2.96427e+08	6.3542e+08	3.49292e+08	2.74908e+08	1.93609e+08	4.20067e+08	2.87461e+08	3.16872e+08	2.59619e+08	2.62297e+08	2.70605e+08
Com_72_neg	4-Quinolinol	4-羟基喹啉	N	C9H7NO	145.053	144.044	7.81893	[M-H]-	4.661	0.84	1	C18	Organoheterocyclic compounds	有机杂环化合物	Quinolines and derivatives	喹啉及其衍生物	Quinolones and derivatives	喹诺酮类及其衍生物	"611-36-9"	HMDB0246466	C06343	-	-	-	O=C1C=CNC2=CC=CC=C12	PMZDQRJGMBOQBF-UHFFFAOYSA-N	1.1265e+07	3.82645e+07	5.19845e+06	1.60615e+07	6.74508e+07	1.64056e+08	1.06756e+08	1.28557e+08	4.73714e+07	1.02502e+08	9.52984e+07	4.30864e+07	5.90393e+07	5.7327e+07	5.85155e+07
Com_2039_neg	Allolithocholic acid	别石胆酸	N	C24H40O3	376.298	375.29	1.99301	[M-H]-	8.831	0.99	1	C18	Lipids and lipid-like molecules	脂质和类脂分子	Steroids and steroid derivatives	类固醇和类固醇衍生物	Bile acids, alcohols and derivatives	胆汁酸、醇及其衍生物	"2276-94-0"	HMDB0000381	-	-	LMST04010005	53477689	C[C@@H](CCC(O)=O)C1CCC2C3CCC4C[C@H](O)CC[C@]4(C)C3CC[C@]12C	SMEROWZSTRWXGI-IBUNROKMSA-N	2.21458e+08	2.09036e+07	3.74816e+07	3.12863e+07	4.66027e+07	1.75393e+08	2.09819e+08	1.05568e+07	1.01465e+08	1.84645e+08	3.05555e+07	5.09956e+06	8.66658e+07	8.235e+07	8.07757e+07
Com_69_neg	4-Hydroxycyclohexanecarboxylic acid	4-羟基环己羧酸	N	C7H12O3	144.079	143.07	6.33769	[M-H]-	5.498	0.67	1	C18	Organic oxygen compounds	有机氧化合物	Organooxygen compounds	有机氧化合物	Alcohols and polyols	醇和多元醇	"17419-81-7"	HMDB0001988	C04404	map00362;map01120	-	151138	OC1CCC(CC1)C(O)=O	HCFRWBBJISAZNK-UHFFFAOYSA-N	4.73744e+07	8.96873e+07	5.0526e+07	4.60122e+07	6.62132e+07	5.30368e+07	6.84381e+07	6.58422e+07	7.48088e+07	7.3239e+07	8.79531e+07	7.77815e+07	5.84545e+07	5.9469e+07	5.90814e+07
Com_343_neg	3-Ethoxy-3-oxopropanoic acid	丙二酸单乙酯	N	C5H8O4	132.042	191.057	5.30131	[M+CH3COOH-H]-	5.284	0.82	1	C18	Organic acids and derivatives	有机酸及其衍生物	Carboxylic acids and derivatives	羧酸及其衍生物	Dicarboxylic acids and derivatives	二元酸及其衍生物	"1071-46-1"	HMDB0000576	-	-	-	70615	CCOC(=O)CC(O)=O	HGINADPHJQTSKN-UHFFFAOYSA-N	2.10629e+07	3.59374e+06	3.6104e+06	1.6726e+07	3.49283e+07	4.23609e+07	1.34392e+07	1.27948e+07	1.21904e+07	4.4106e+07	4.23254e+07	1.71195e+06	2.01237e+07	1.7921e+07	2.04013e+07
Com_398_neg	Cinnamoylglycine	N-肉桂酰甘氨酸	N	C11H11NO3	205.074	204.066	3.18161	[M-H]-	5.824	0.73	1	C18	Organic acids and derivatives	有机酸及其衍生物	Carboxylic acids and derivatives	羧酸及其衍生物	Amino acids, peptides, and analogues	氨基酸、肽和类似物	"16534-24-0"	HMDB0011621	-	-	-	709625	OC(=O)CNC(=O)\C=C\C1=CC=CC=C1	YAADMLWHGMUGQL-VOTSOKGWSA-N	1.8769e+07	2.95751e+07	6.10607e+06	9.43936e+06	2.08019e+07	3.15345e+07	1.37509e+07	1.1768e+07	3.7316e+07	6.26012e+07	2.25354e+07	2.42627e+07	2.13182e+07	2.1134e+07	2.1266e+07
Com_14_neg	6-Methyluracil	6-甲基尿嘧啶	N	C5H6N2O2	126.043	125.034	9.16295	[M-H]-	3.294	0.73	1	C18	Organoheterocyclic compounds	有机杂环化合物	Diazines	二嗪类	Pyrimidines and pyrimidine derivatives	嘧啶和嘧啶衍生物	"626-48-2"	HMDB0247093	-	-	-	-	CC1=CC(O)=NC(O)=N1	SHVCSCWHWMSGTE-UHFFFAOYSA-N	4.00196e+07	9.15871e+07	1.06124e+07	2.06248e+07	1.11658e+08	2.49572e+08	1.49784e+08	1.2432e+08	1.26488e+08	1.28134e+08	1.07044e+08	6.55696e+07	8.40655e+07	8.97078e+07	8.65279e+07
Com_451_neg	Undecanedioic acid	十一烷二酸	N	C11H20O4	216.136	215.128	3.23155	[M-H]-	6.487	0.93	1	C18	Lipids and lipid-like molecules	脂质和类脂分子	Fatty Acyls	脂肪酰类	Fatty acids and conjugates	脂肪酸和结合物	"1852-04-6"	HMDB0000888	-	-	LMFA01170007	15816	OC(=O)CCCCCCCCCC(O)=O	LWBHHRRTOZQPDM-UHFFFAOYSA-N	1.00193e+08	9.44309e+07	5.46089e+07	5.05511e+07	1.12558e+08	1.14207e+08	1.38544e+08	1.21849e+08	1.36857e+08	1.03195e+08	2.12255e+08	1.11298e+08	1.29574e+08	1.28235e+08	8.94798e+07
Com_1264_neg	Monobenzyl phthalate	邻苯二甲酸单苄酯	N	C15H12O4	256.074	301.072	0.57371	[M+HCOOH-H]-	5.646	0.68	1	C18	Benzenoids	苯类化合物	Benzene and substituted derivatives	苯及其取代衍生物	Benzoic acids and derivatives	苯甲酸及其衍生物	"2528-16-7"	HMDB0061744	-	-	-	31736	OC(=O)C1=CC=CC=C1C(=O)OCC1=CC=CC=C1	XIKIUQUXDNHBFR-UHFFFAOYSA-N	8.94636e+06	2.18694e+06	1.27398e+06	2.13952e+06	5.27482e+06	2.84642e+07	2.97673e+07	8.62089e+06	9.1188e+06	1.41894e+07	9.61233e+06	1.19085e+06	9.25051e+06	9.16375e+06	9.68998e+06
Com_1906_neg	N-Arachidonylglycine	N-花生四烯酸甘氨酸	N	C22H35NO3	361.262	360.254	1.02767	[M-H]-	8.979	0.75	1	C18	Organic acids and derivatives	有机酸及其衍生物	Carboxylic acids and derivatives	羧酸及其衍生物	Amino acids, peptides, and analogues	氨基酸、肽和类似物	"179113-91-8"	HMDB0005096	-	-	LMFA08020003	5283389	CCCCC\C=C/C\C=C/C\C=C/C\C=C/CCCC(=O)NCC(O)=O	YLEARPUNMCCKMP-DOFZRALJSA-N	1.34988e+07	1.83199e+07	9.21063e+06	1.1439e+07	2.19008e+07	1.75238e+07	2.24632e+07	1.89753e+07	2.31368e+07	1.64944e+07	1.04656e+07	2.45678e+07	1.59241e+07	1.52297e+07	1.41669e+07
Com_1625_neg	2'-deoxyadenosine-5'-monophosphate	-	N	C10H14N5O6P	331.068	330.06	1.67085	[M-H]-	2.258	0.90	1	C18	Nucleosides, nucleotides, and analogues	核苷、核苷酸和类似物	Purine nucleotides	嘌呤核苷酸	Purine deoxyribonucleotides	嘌呤脱氧核糖核苷酸	"2922-74-9"	HMDB0000905	-	-	-	12599	NC1=NC=NC2=C1N=CN2[C@H]1C[C@H](O)[C@@H](COP(O)(O)=O)O1	KHWCHTKSEGGWEX-RRKCRQDMSA-N	4.91173e+06	1.70161e+07	4.26147e+06	2.67552e+06	2.32018e+07	8.90794e+07	5.23814e+07	1.96715e+07	6.01482e+07	1.20732e+07	2.71263e+07	8.87715e+06	2.034e+07	1.97411e+07	1.8761e+07
Com_317_neg	3-Hydroxycapric acid	3-羟基癸酸	N	C10H20O3	188.141	187.133	4.90385	[M-H]-	6.922	0.76	1	C18	Organic acids and derivatives	有机酸及其衍生物	Hydroxy acids and derivatives	羟基酸及其衍生物	Medium-chain hydroxy acids and derivatives	中链羟基酸及其衍生物	"14292-26-3"	HMDB0002203	-	-	LMFA01050153	5312799	CCCCCCC[C@H](O)CC(O)=O	FYSSBMZUBSBFJL-VIFPVBQESA-N	4.13321e+07	9.79251e+07	8.90364e+07	6.55349e+07	1.17606e+08	3.32642e+07	8.30028e+07	4.33196e+07	2.87854e+07	1.28893e+08	3.89357e+07	1.1473e+08	4.83276e+07	4.76902e+07	4.86559e+07
Com_89_neg	Indole-3-carbinol	3-吲哚甲醇	N	C9H9NO	147.068	146.06	6.17814	[M-H]-	5.605	0.73	1	C18	Organoheterocyclic compounds	有机杂环化合物	Indoles and derivatives	吲哚及其衍生物	Indoles	吲哚	"700-06-1"	HMDB0005785	-	-	-	3712	OCC1=CNC2=C1C=CC=C2	IVYPNXXAYMYVSP-UHFFFAOYSA-N	5.19455e+07	1.8921e+07	9.55784e+06	8.42046e+06	6.04377e+07	1.19496e+08	1.01861e+07	1.08505e+08	4.21966e+07	3.3782e+07	7.48799e+07	3.29763e+07	4.12145e+07	4.15326e+07	4.19181e+07
Com_8_neg	4-Methylcatechol	4-甲基邻苯二酚	N	C7H8O2	124.052	123.044	9.1388	[M-H]-	5.18	0.63	1	C18	Benzenoids	苯类化合物	Phenols	酚类	Benzenediols	苯二醇类	"452-86-8"	HMDB0000873	C06730	map00622;map00623;map00626;map01100;map01120;map01220	-	9958	CC1=CC=C(O)C(O)=C1	ZBCATMYQYDCTIZ-UHFFFAOYSA-N	1.9886e+07	3.78084e+07	2.38791e+07	2.05793e+07	3.0892e+07	5.0207e+07	3.32708e+07	5.7555e+07	2.10773e+07	2.90107e+07	4.75046e+07	5.07587e+07	4.0354e+07	2.3583e+07	3.24076e+07
Com_1976_neg	Dehydroepiandrosterone sulfate	硫酸脱氢表雄酮	N	C19H28O5S	368.166	367.158	0.1549	[M-H]-	6.424	0.86	1	C18	Lipids and lipid-like molecules	脂质和类脂分子	Steroids and steroid derivatives	类固醇和类固醇衍生物	Sulfated steroids	硫酸化类固醇	"1099-87-2"	HMDB0001032	C04555	map00140;map01100;map04976	LMST05020010	12594	CC12CCC3C(C1CCC2=O)CC=C4C3(CCC(C4)OS(=O)(=O)O)C	CZWCKYRVOZZJNM-USOAJAOKSA-N	7.10739e+07	2.09164e+08	1.05794e+08	6.11892e+07	1.40668e+08	1.31927e+08	9.65445e+07	1.24368e+08	8.3263e+07	1.51676e+08	2.53566e+08	2.14507e+08	8.71992e+07	8.50118e+07	8.55291e+07
Com_808_neg	O-Desmethylangolensin	O-去甲基安哥拉素	N	C15H14O4	258.089	257.081	1.69098	[M-H]-	6.318	0.98	1	C18	Phenylpropanoids and polyketides	苯丙素类和聚酮类	Alpha-methyldeoxybenzoin flavonoids	α-甲基脱氧苯甲因黄酮类化合物	-	-	"21255-69-6"	HMDB0004629	-	-	-	89472	CC(C(=O)C1=C(O)C=C(O)C=C1)C1=CC=C(O)C=C1	JDJPNKPFDDUBFV-UHFFFAOYSA-N	4.47414e+07	2.2777e+07	8.64114e+06	5.11616e+06	1.89097e+07	4.88253e+07	8.56866e+07	9.36964e+06	2.98536e+07	3.95739e+07	2.90799e+07	1.49562e+07	2.43488e+07	2.50115e+07	2.40765e+07
Com_1011_neg	H-Val-Tyr-OH	L-缬氨酰基-L-酪氨酸	N	C14H20N2O4	280.142	279.135	1.26521	[M-H]-	4.938	0.76	1	C18	Organic acids and derivatives	有机酸及其衍生物	Carboxylic acids and derivatives	羧酸及其衍生物	Amino acids, peptides, and analogues	氨基酸、肽和类似物	"3061-91-4"	HMDB0029139	-	-	-	7009554	CC(C)[C@H](N)C(=O)N[C@@H](CC1=CC=C(O)C=C1)C(O)=O	VEYJKJORLPYVLO-RYUDHWBXSA-N	8.14814e+06	6.59173e+06	6.87817e+06	1.49399e+07	6.4552e+06	7.06811e+06	4.59969e+06	4.74132e+06	2.9106e+06	6.1257e+06	6.01463e+06	4.67708e+06	6.91302e+06	6.88324e+06	6.67033e+06
Com_273_neg	(Ethoxymethyl)benzene	苄基乙基醚	N	C9H12O	136.089	181.086	3.73116	[M+HCOOH-H]-	5.655	0.73	1	C18	Benzenoids	苯类化合物	Benzene and substituted derivatives	苯及其取代衍生物	Benzylethers	苯甲醚类	"539-30-0"	HMDB0031312	-	-	-	10873	CCOCC1=CC=CC=C1	AXPZDYVDTMMLNB-UHFFFAOYSA-N	2.22232e+07	2.48212e+07	1.34392e+07	1.41663e+07	2.17768e+07	2.46228e+07	2.95156e+07	2.3425e+07	2.70558e+07	2.64555e+07	2.00538e+07	1.57119e+07	1.83852e+07	1.81612e+07	1.90061e+07
Com_2486_neg	Ganoderic acid A	灵芝酸A	N	C30H44O7	516.309	515.301	0.08641	[M-H]-	6.536	0.69	1	C18	Lipids and lipid-like molecules	脂质和类脂分子	Prenol lipids	异戊烯醇脂	Triterpenoids	三萜类	"81907-62-2"	HMDB0034931	-	-	LMST01010391	14109402	CC(CC(=O)CC(C)C(O)=O)C1CC(O)C2(C)C3=C(C(=O)CC12C)C1(C)CCC(=O)C(C)(C)C1CC3O	DYOKDAQBNHPJFD-UHFFFAOYSA-N	7.59267e+06	8.76184e+06	206823	1.68973e+06	3.85438e+06	5.99632e+07	3.5582e+07	1.50136e+07	2.62496e+07	2.32325e+07	8.4961e+06	739535	1.48285e+07	1.40212e+07	1.45264e+07
Com_893_neg	2'-Deoxyguanosine	2'-脱氧鸟苷	N	C10H13N5O4	267.097	266.089	0.81305	[M-H]-	4.651	0.85	1	C18	Nucleosides, nucleotides, and analogues	核苷、核苷酸和类似物	Purine nucleosides	嘌呤核苷	Purine 2'-deoxyribonucleosides	嘌呤2'-脱氧核糖核苷	"961-07-9"	HMDB0000085	C00330	map00230;map01100;map01232;map02010	-	187790	NC1=NC2=C(N=CN2[C@H]2C[C@H](O)[C@@H](CO)O2)C(=O)N1	YKBGVTZYEHREMT-KVQBGUIXSA-N	3.80396e+06	2.30937e+07	7.92333e+06	2.59655e+06	2.2273e+07	1.07423e+08	4.79163e+07	1.88569e+07	3.21083e+07	2.31016e+07	2.11498e+07	1.84086e+07	2.35635e+07	2.28237e+07	2.31977e+07
Com_677_neg	Uridine	尿苷	N	C9H12N2O6	244.07	243.062	1.34812	[M-H]-	2.38	0.98	1	C18	Nucleosides, nucleotides, and analogues	核苷、核苷酸和类似物	Pyrimidine nucleosides	嘧啶核苷	-	-	"58-96-8"	HMDB0000296	C00299	map00240;map01100;map01232;map02010	-	6029	OC[C@H]1O[C@H]([C@H](O)[C@@H]1O)N1C=CC(=O)NC1=O	DRTQHJPVMGBUCF-XVFCMESISA-N	1.29035e+09	1.38087e+09	1.48528e+09	2.57868e+09	1.34681e+09	6.58704e+08	1.31979e+09	5.0531e+08	5.31886e+08	1.11838e+09	9.5291e+08	1.28716e+09	1.14033e+09	1.02744e+09	1.21893e+09
Com_1660_neg	Prostaglandin E2	地诺前列酮	N	C20H32O5	352.225	333.207	0.17101	[M-H-H2O]-	6.671	0.97	1	C18	Lipids and lipid-like molecules	脂质和类脂分子	Fatty Acyls	脂肪酰类	Eicosanoids	类二十烷酸	"363-24-6"	HMDB0001220	C00584	map00590;map01100;map04024;map04080;map04148;map04625;map04726;map04750;map04921;map04923;map04924;map04976;map05140;map05143;map05146;map05163;map05165;map05200;map05323	LMFA03010003	5280360	CCCCC[C@H](O)\C=C\[C@H]1[C@H](O)CC(=O)[C@@H]1C\C=C/CCCC(O)=O	XEYBRNLFEZDVAW-ARSRFYASSA-N	1.35978e+09	2.80574e+09	1.21913e+09	1.8081e+09	2.90189e+09	1.78779e+09	2.56375e+09	1.8159e+09	2.30348e+09	2.54329e+09	2.37551e+09	2.37486e+09	1.86981e+09	1.82854e+09	1.88882e+09
Com_996_neg	Phthalic acid mono-2-ethylhexyl ester	邻苯二甲酸单(2-乙基己基)酯	N	C16H22O4	278.152	277.144	1.30608	[M-H]-	7.555	0.80	1	C18	Benzenoids	苯类化合物	Benzene and substituted derivatives	苯及其取代衍生物	Benzoic acids and derivatives	苯甲酸及其衍生物	"4376-20-9"	HMDB0013248	C03343	-	-	20393	CCCCC(CC)COC(=O)C1=CC=CC=C1C(O)=O	DJDSLBVSSOQSLW-UHFFFAOYSA-N	2.09475e+07	3.52403e+07	2.64402e+07	2.34429e+07	2.31153e+07	2.8583e+07	2.38904e+07	2.74366e+07	2.96294e+07	3.36168e+07	4.54457e+07	3.98333e+07	2.55875e+07	2.39757e+07	2.4372e+07
Com_190_neg	Phosphoenolpyruvic acid	磷烯醇丙酮酸	N	C3H5O6P	167.982	166.974	5.62121	[M-H]-	1.449	0.71	1	C18	Organic acids and derivatives	有机酸及其衍生物	Organic phosphoric acids and derivatives	有机磷酸及其衍生物	Phosphate esters	磷酸酯类	"138-08-9"	HMDB0000263	C00074	map00010;map00020;map00400;map00440;map00620;map00680;map00710;map00720;map00996;map00998;map00999;map01060;map01061;map01062;map01063;map01070;map01100;map01110;map01120;map01200;map01230;map01240;map02060;map04922;map04964;map05230	-	1005	OC(=O)C(=C)OP(O)(O)=O	DTBNBXWJWCWCIK-UHFFFAOYSA-N	2.71856e+06	1.15909e+07	2.53048e+06	5.95269e+06	5.12167e+06	1.85861e+06	576878	1.3051e+06	1.28495e+07	1.76889e+06	8.39824e+06	1.27253e+07	3.49005e+06	2.95817e+06	3.11062e+06
Com_635_neg	Hexylresorcinol	4-己基间苯二酚	N	C12H18O2	194.131	239.128	2.52104	[M+HCOOH-H]-	6.926	0.93	1	C18	Benzenoids	苯类化合物	Phenols	酚类	Benzenediols	苯二醇类	"136-77-6"	HMDB0032567	D04441	-	-	3610	CCCCCCC1=C(O)C=C(O)C=C1	WFJIVOKAWHGMBH-UHFFFAOYSA-N	1.96007e+07	3.25746e+07	3.11217e+07	2.13837e+07	2.80003e+07	3.44172e+07	3.92989e+07	2.29801e+07	4.02051e+07	3.65365e+07	4.97936e+07	3.24024e+07	3.23188e+07	2.15216e+07	2.80122e+07
Com_1034_neg	Guanosine	鸟苷	N	C10H13N5O5	283.092	282.084	0.51756	[M-H]-	3.879	0.98	1	C18	Nucleosides, nucleotides, and analogues	核苷、核苷酸和类似物	Purine nucleosides	嘌呤核苷	-	-	"118-00-3"	HMDB0000133	C00387	map00230;map01100;map01232;map02010	-	6802	NC1=NC2=C(N=CN2[C@@H]2O[C@H](CO)[C@@H](O)[C@H]2O)C(=O)N1	NYHBQMYGNKIUIF-UUOKFMHZSA-N	5.83272e+08	8.18259e+08	2.68145e+08	6.63548e+08	7.03153e+08	4.26347e+08	6.10314e+08	4.00097e+08	2.18843e+08	5.2917e+08	3.00968e+08	6.71235e+08	4.74305e+08	5.29444e+08	5.58361e+08
Com_1106_neg	4-Hydroxyestradiol	4-羟基雌二醇	N	C18H24O3	288.173	287.165	1.1999	[M-H]-	7.277	0.64	1	C18	Lipids and lipid-like molecules	脂质和类脂分子	Steroids and steroid derivatives	类固醇和类固醇衍生物	Estrane steroids	雌激素类固醇	"5976-61-4"	HMDB0005896	C14209	map04913;map05208	LMST02010028	5282360	[H][C@@]12CC[C@H](O)[C@@]1(C)CC[C@]1([H])C3=CC=C(O)C(O)=C3CC[C@@]21[H]	QOZFCKXEVSGWGS-ZHIYBZGJSA-N	4.31088e+06	5.27056e+06	3.42035e+06	3.90111e+06	2.96627e+06	120102	548366	2.44124e+06	5.20088e+06	352200	3.47007e+06	3.16366e+06	3.23258e+06	2.54516e+06	2.51746e+06
Com_62_neg	Phosphonoacetic acid	膦酰基乙酸	N	C2H5O5P	139.987	138.979	8.59216	[M-H]-	1.584	0.60	1	C18	Organic acids and derivatives	有机酸及其衍生物	Organic phosphonic acids and derivatives	有机膦酸及其衍生物	Organic phosphonic acids	有机膦酸	"4408-78-0"	HMDB0004110	C05682	map00440;map01100;map01120	-	546	OC(=O)CP(O)(O)=O	XUYJLQHKOGNDPB-UHFFFAOYSA-N	1.99881e+07	4.57075e+07	2.51454e+07	2.29521e+07	2.9001e+07	3.7394e+07	4.31016e+07	3.35176e+07	4.772e+07	3.78882e+07	4.84287e+07	5.07577e+07	2.84339e+07	3.04432e+07	3.19957e+07
Com_645_neg	Galactose 1-phosphate	D-半乳糖-1-磷酸	N	C6H13O9P	260.03	241.011	1.99136	[M-H-H2O]-	1.235	0.88	1	C18	Organic oxygen compounds	有机氧化合物	Organooxygen compounds	有机氧化合物	Carbohydrates and carbohydrate conjugates	碳水化合物和碳水化合物结合物	"2255-14-3"	HMDB0000645	C00446	map00052;map00520;map01100;map01250	-	123912	OC[C@H]1O[C@H](OP(O)(O)=O)[C@H](O)[C@@H](O)[C@H]1O	HXXFSFRBOHSIMQ-FPRJBGLDSA-N	2.89888e+08	1.96157e+08	1.74285e+08	2.27401e+08	1.2194e+08	2.88931e+08	5.58392e+08	1.60219e+08	1.05742e+08	1.08474e+08	8.79329e+07	2.16016e+08	1.90066e+08	2.06816e+08	2.06773e+08
Com_211_neg	L-Prolylglycine	L-脯氨酰甘氨酸	N	C7H12N2O3	172.085	171.077	5.42488	[M-H]-	1.441	0.64	1	C18	Organic acids and derivatives	有机酸及其衍生物	Carboxylic acids and derivatives	羧酸及其衍生物	Amino acids, peptides, and analogues	氨基酸、肽和类似物	"2578-57-6"	HMDB0011178	-	-	-	6426709	OC(=O)CNC(=O)[C@@H]1CCCN1	RNKSNIBMTUYWSH-YFKPBYRVSA-N	1.2463e+07	1.70192e+07	9.48978e+06	1.45483e+07	2.17475e+07	3.98835e+07	2.95648e+07	2.76506e+07	1.73954e+07	2.30765e+07	3.01124e+07	2.22787e+07	1.57418e+07	2.20974e+07	1.82856e+07
Com_240_neg	2-Amino-5-ureidopentanoic acid	DL-瓜氨酸	N	C6H13N3O3	175.096	174.087	5.52706	[M-H]-	1.372	0.80	1	C18	Organic acids and derivatives	有机酸及其衍生物	Carboxylic acids and derivatives	羧酸及其衍生物	Amino acids, peptides, and analogues	氨基酸、肽和类似物	"627-77-0"	HMDB0250742	-	-	-	833	NC(CCCNC(N)=O)C(O)=O	RHGKLRLOHDJJDR-UHFFFAOYSA-N	3.12758e+07	7.06588e+07	3.5027e+07	3.3251e+07	1.07109e+08	1.32471e+08	2.53722e+08	9.83836e+07	1.04394e+08	1.31741e+08	1.32986e+08	8.83815e+07	7.52701e+07	1.0398e+08	7.68922e+07
Com_241_neg	L-Ascorbic acid	L-抗坏血酸	N	C6H8O6	176.032	175.024	4.93706	[M-H]-	1.468	0.95	1	C18	Organoheterocyclic compounds	有机杂环化合物	Dihydrofurans	二氢呋喃类	Furanones	呋喃酮类	"50-81-7"	HMDB0000044	C01041	map00053;map01100	-	-	[H][C@@]1(OC(=O)C(O)=C1O)[C@@H](O)CO	CIWBSHSKHKDKBQ-JLAZNSOCSA-N	3.22513e+09	4.75467e+09	6.53037e+09	7.84409e+09	1.67233e+09	4.82313e+09	2.56717e+09	1.02449e+09	4.14955e+07	4.98699e+09	1.12098e+10	6.0114e+09	3.95555e+09	3.98352e+09	3.88191e+09
Com_369_neg	D-Erythrose 4-phosphate	D-赤藓糖-4-磷酸	N	C4H9O7P	200.009	199.001	3.56053	[M-H]-	1.232	0.78	1	C18	Organic oxygen compounds	有机氧化合物	Organooxygen compounds	有机氧化合物	Carbohydrates and carbohydrate conjugates	碳水化合物和碳水化合物结合物	"585-18-2"	HMDB0001321	C00279	map00030;map00400;map00710;map00750;map00997;map00998;map01060;map01061;map01063;map01070;map01100;map01110;map01120;map01200;map01230;map01240	-	122357	O[C@H](COP(O)(O)=O)[C@@H](O)C=O	NGHMDNPXVRFFGS-IUYQGCFVSA-N	1.9297e+08	2.99065e+08	1.86595e+08	2.23191e+08	2.03232e+08	1.80539e+08	2.15126e+08	1.62687e+08	4.44442e+08	2.51501e+08	5.47737e+08	2.9545e+08	1.86624e+08	2.02565e+08	2.01245e+08
Com_295_neg	gamma-Glu-Gly	gamma-谷氨酰胺-甘氨酸	N	C7H12N2O5	204.075	185.056	4.99577	[M-H-H2O]-	1.405	0.57	1	C18	Organic acids and derivatives	有机酸及其衍生物	Carboxylic acids and derivatives	羧酸及其衍生物	Amino acids, peptides, and analogues	氨基酸、肽和类似物	"1948-29-4"	HMDB0011667	-	-	-	165527	N[C@@H](CCC(=O)NCC(O)=O)C(O)=O	ACIJGUBIMXQCMF-BYPYZUCNSA-N	8.52562e+06	1.45357e+07	8.54423e+06	8.10562e+06	2.25976e+07	7.41111e+07	5.35613e+07	6.6532e+07	1.95911e+07	3.5882e+07	1.77016e+07	1.51944e+07	2.35817e+07	2.13607e+07	2.26459e+07
Com_1711_neg	Fosfructose	D-果糖-1,6-二磷酸	N	C6H14O12P2	339.996	338.988	1.68951	[M-H]-	1.812	1.00	1	C18	Organic oxygen compounds	有机氧化合物	Organooxygen compounds	有机氧化合物	Carbohydrates and carbohydrate conjugates	碳水化合物和碳水化合物结合物	"38099-82-0"	HMDB0001058	C00354	map00010;map00030;map00051;map00400;map00680;map00710;map01060;map01061;map01062;map01063;map01100;map01110;map01120;map01200;map01230;map02060;map04152;map04922;map05230	-	84951	C(C(C(C(C(=O)COP(=O)(O)O)O)O)O)OP(=O)(O)O	XPYBSIWDXQFNMH-UYFOZJQFSA-N	4.30595e+08	7.78846e+08	1.19052e+09	3.37326e+08	4.64871e+08	3.6901e+07	6.66618e+07	1.49481e+08	2.48657e+08	8.47939e+07	3.42821e+08	7.1432e+08	7.28612e+08	7.27877e+08	8.40421e+08
Com_2536_neg	[Leu5]-Enkephalin	亮氨酸脑啡肽	N	C28H37N5O7	555.269	554.262	0.17763	[M-H]-	5.784	0.88	1	C18	Organic acids and derivatives	有机酸及其衍生物	Carboxylic acids and derivatives	羧酸及其衍生物	Amino acids, peptides, and analogues	氨基酸、肽和类似物	"58822-25-6"	HMDB0001045	-	-	-	461776	CC(C)C[C@H](NC(=O)[C@H](CC1=CC=CC=C1)NC(=O)CNC(=O)CNC(=O)[C@@H](N)CC1=CC=C(O)C=C1)C(O)=O	URLZCHNOLZSCCA-VABKMULXSA-N	7.16532e+06	1.16919e+07	1.90021e+06	5.33532e+06	3.40821e+06	861880	6.53334e+06	5.61158e+06	4.19532e+06	4.57234e+06	4.668e+06	1.99252e+06	4.46589e+06	4.10821e+06	4.49773e+06
Com_221_neg	Dehydroascorbic acid	脱氢抗坏血酸	N	C6H6O6	174.016	173.008	6.05005	[M-H]-	2.002	0.72	1	C18	Organoheterocyclic compounds	有机杂环化合物	Lactones	内酯类	Gamma butyrolactones	γ-丁内酯	"490-83-5"	HMDB0001264	C05422	map00053;map00480;map01100	-	440667	[H][C@@]1(OC(=O)C(=O)C1=O)[C@@H](O)CO	SBJKKFFYIZUCET-JLAZNSOCSA-N	2.57416e+08	5.16516e+08	2.1797e+08	2.85654e+08	4.57869e+08	3.52415e+08	5.32391e+08	3.89649e+08	5.68627e+07	3.67595e+08	3.17838e+08	4.96483e+08	3.31969e+08	3.17752e+08	3.61954e+08
Com_93_neg	D-alpha-Hydroxyglutaric acid	2-羟基-D-谷氨酸	N	C5H8O5	148.037	147.029	7.68611	[M-H]-	1.559	0.85	1	C18	Organic acids and derivatives	有机酸及其衍生物	Hydroxy acids and derivatives	羟基酸及其衍生物	Short-chain hydroxy acids and derivatives	短链羟基酸及其衍生物	"103404-90-6"	HMDB0000606	C01087	map00310;map01100;map01120	-	439391	O[C@H](CCC(O)=O)C(O)=O	HWXBTNAVRSUOJR-GSVOUGTGSA-N	3.52562e+08	5.53604e+08	2.00466e+08	4.8398e+08	5.93869e+08	1.09829e+09	8.37148e+08	5.01723e+08	6.82032e+08	6.83412e+08	5.13486e+08	6.14861e+08	3.29769e+08	4.5788e+08	3.38173e+08
Com_9_neg	Taurine	牛磺酸	N	C2H7NO3S	125.015	124.006	8.38677	[M-H]-	1.335	1.00	1	C18	Organic acids and derivatives	有机酸及其衍生物	Organic sulfonic acids and derivatives	有机磺酸及其衍生物	Organosulfonic acids and derivatives	有机磺酸及其衍生物	"107-35-7"	HMDB0000251	C00245	map00120;map00430;map00920;map01100;map02010;map04080	-	1123	NCCS(O)(=O)=O	XOAAWQZATWQOTB-UHFFFAOYSA-N	1.27324e+10	3.35045e+10	1.80072e+10	7.97215e+09	2.57364e+10	2.81272e+10	1.58647e+10	2.23512e+10	2.35904e+10	2.92821e+10	3.4891e+10	4.28458e+10	2.18072e+10	2.23052e+10	2.24039e+10
Com_1548_neg	Honokiol	和厚朴酚	N	C18H18O2	266.131	325.148	9.26241	[M+CH3COOH-H]-	6.694	0.62	1	C18	Benzenoids	苯类化合物	Benzene and substituted derivatives	苯及其取代衍生物	Biphenyls and derivatives	联苯及其衍生物	"35354-74-6"	HMDB0253212	C10630	-	-	72303	OC1=C(CC=C)C=C(C=C1)C1=C(O)C=CC(CC=C)=C1	FVYXIJYOAGAUQK-UHFFFAOYSA-N	6.50336e+08	1.85621e+09	1.01484e+09	7.78403e+08	1.1785e+09	1.46734e+09	9.52244e+08	1.04247e+09	8.27232e+08	1.4995e+09	2.40815e+09	1.87741e+09	1.07044e+09	1.0572e+09	1.08266e+09
Com_2158_neg	Garcinone C	伽升沃C	N	C23H26O7	414.168	395.15	0.58919	[M-H-H2O]-	6.835	0.51	1	C18	Organoheterocyclic compounds	有机杂环化合物	Benzopyrans	苯并吡喃类	1-benzopyrans	1-苯并吡喃	"76996-27-5"	HMDB0029511	-	-	-	44159808	CC(C)=CCC1=C(O)C2=C(OC3=CC(O)=C(O)C(CCC(C)(C)O)=C3C2=O)C=C1O	HLOCLVMUASBDDP-UHFFFAOYSA-N	6.10224e+06	4.40768e+07	2.61117e+07	1.53426e+07	1.69818e+07	2.19517e+07	1.89126e+07	2.13954e+07	2.11272e+07	3.04633e+07	7.67751e+07	5.45894e+07	2.22125e+07	1.92758e+07	2.04021e+07
Com_533_neg	Traumatic Acid	反式-2-十二碳烯二酸	N	C12H20O4	228.136	227.128	3.0919	[M-H]-	6.575	0.87	1	C18	Lipids and lipid-like molecules	脂质和类脂分子	Fatty Acyls	脂肪酰类	Fatty acids and conjugates	脂肪酸和结合物	"6402-36-4"	HMDB0000933	C16308	map00592;map01110	LMFA01170002	5283028	OC(=O)CCCCCCCC\C=C\C(O)=O	MAZWDMBCPDUFDJ-VQHVLOKHSA-N	4.7806e+07	5.76759e+07	2.40403e+07	4.72083e+07	1.19059e+08	9.80233e+07	6.50573e+07	9.19872e+07	9.66331e+07	7.25687e+07	8.80807e+07	4.43586e+07	5.48056e+07	5.47195e+07	5.4641e+07
Com_738_neg	Sclareolide	香紫苏内酯	N	C16H26O2	250.193	249.185	1.94706	[M-H]-	8.786	0.61	1	C18	Organoheterocyclic compounds	有机杂环化合物	Naphthofurans	萘并呋喃类	-	-	"564-20-5"	HMDB0035293	-	-	-	61129	CC12CCC3C(C)(C)CCCC3(C)C1CC(=O)O2	IMKJGXCIJJXALX-UHFFFAOYSA-N	3.6155e+08	1.07124e+08	1.34257e+08	3.19229e+08	1.81927e+08	1.20751e+08	2.36334e+08	1.75011e+08	1.26045e+08	1.0017e+08	1.07825e+08	9.59118e+07	1.74536e+08	1.69889e+08	1.6987e+08
Com_1235_neg	Zearalenone	玉米赤霉烯酮	N	C18H22O5	318.147	299.132	9.69577	[M-H-H2O]-	6.421	0.83	1	C18	Phenylpropanoids and polyketides	苯丙素类和聚酮类	Macrolides and analogues	大环内酯类及其类似物	Zearalenones	玉米赤霉烯酮	"17924-92-4"	HMDB0031752	C09981	-	LMPK04000016	5375083	[H]\C1=C([H])/C2=CC(O)=CC(O)=C2C(=O)OC(C)CCCC(=O)CCC1	MBMQEIFVQACCCH-XVNBXDOJSA-N	4.03353e+07	1.19705e+08	7.21768e+07	5.48551e+07	7.21616e+07	1.06781e+08	6.82481e+07	6.9409e+07	5.4185e+07	9.88955e+07	1.57616e+08	1.26194e+08	7.08644e+07	6.94939e+07	7.08085e+07
Com_972_neg	H-gamma-Glu-Gln-OH	gamma-谷氨酰-谷氨酰胺	N	C10H17N3O6	275.112	274.104	1.27444	[M-H]-	1.414	0.87	1	C18	Organic acids and derivatives	有机酸及其衍生物	Carboxylic acids and derivatives	羧酸及其衍生物	Amino acids, peptides, and analogues	氨基酸、肽和类似物	"10148-81-9"	HMDB0011738	C05283	-	-	150914	N[C@@H](CCC(=O)N[C@@H](CCC(N)=O)C(O)=O)C(O)=O	JBFYFLXEJFQWMU-WDSKDSINSA-N	1.98802e+07	3.18736e+07	1.80614e+07	2.42247e+07	3.87879e+07	2.18605e+08	7.15168e+07	6.35107e+07	3.60577e+07	6.06699e+07	4.85393e+07	3.67938e+07	4.47464e+07	4.16907e+07	4.30199e+07
Com_366_neg	Harmol	哈尔酚	N	C12H10N2O	198.079	197.071	2.79362	[M-H]-	5.138	0.59	1	C18	Alkaloids and derivatives	生物碱及其衍生物	Harmala alkaloids	哈尔满生物碱	-	-	"487-03-6"	HMDB0034217	-	-	-	5280952	CC1=C2NC3=C(C=CC(O)=C3)C2=CC=N1	SATMZMMKDDTOSQ-UHFFFAOYSA-N	2.26427e+06	2.70064e+06	2.23165e+06	1.57821e+06	4.16008e+06	4.14837e+06	3.35045e+06	3.93781e+06	2.9451e+06	7.28533e+06	3.68107e+06	3.32517e+06	3.18817e+06	3.19e+06	2.87403e+06
Com_470_neg	Monobutyl phthalate	邻苯二甲酸单丁酯	N	C12H14O4	222.089	221.081	3.23632	[M-H]-	6.489	0.85	1	C18	Benzenoids	苯类化合物	Benzene and substituted derivatives	苯及其取代衍生物	Benzoic acids and derivatives	苯甲酸及其衍生物	"131-70-4"	HMDB0013247	-	-	-	8575	CCCCOC(=O)C1=CC=CC=C1C(O)=O	YZBOVSFWWNVKRJ-UHFFFAOYSA-N	3.26e+07	4.41629e+07	2.51779e+07	3.34628e+07	3.44599e+07	3.34529e+07	3.9906e+07	2.65958e+07	5.49885e+07	3.90757e+07	6.65031e+07	4.13051e+07	3.54818e+07	3.3567e+07	3.55919e+07
Com_1278_neg	Tributyrin	三丁酸甘油酯	N	C15H26O6	302.173	301.166	0.09081	[M-H]-	5.797	0.66	1	C18	Lipids and lipid-like molecules	脂质和类脂分子	Glycerolipids	甘油脂	Triradylcglycerols	三酰基甘油	"60-01-5"	HMDB0031094	C13870	-	-	6050	CCCC(=O)OCC(COC(=O)CCC)OC(=O)CCC	UYXTWWCETRIEDR-UHFFFAOYSA-N	1.50416e+07	5.3052e+06	6.10535e+07	3.27041e+07	6.18515e+06	2.14391e+07	1.25461e+07	5.32959e+06	6.43483e+06	5.01919e+06	6.4638e+06	3.10231e+06	1.65221e+07	1.5991e+07	1.68752e+07
Com_1434_neg	Oleyl alcohol	油醇	N	C18H36O	268.277	313.275	0.24736	[M+HCOOH-H]-	10.444	0.80	1	C18	Lipids and lipid-like molecules	脂质和类脂分子	Fatty Acyls	脂肪酰类	Fatty alcohols	脂肪醇	"143-28-2"	HMDB0029632	D05245	-	LMFA05000684	5284499	CCCCCCCC\C=C/CCCCCCCCO	ALSTYHKOOCGGFT-KTKRTIGZSA-N	3.19178e+06	853552	950071	1.55722e+06	665572	1.21976e+07	1.00337e+07	697549	667312	1.36881e+06	1.41274e+06	2.22054e+06	2.60532e+06	2.05981e+06	2.14882e+06
Com_853_neg	Indirubin	靛玉红	N	C16H10N2O2	262.074	261.067	1.45616	[M-H]-	6.884	0.70	1	C18	Organoheterocyclic compounds	有机杂环化合物	Indoles and derivatives	吲哚及其衍生物	Indolines	吲哚啉	"479-41-4"	HMDB0240743	-	-	-	5359405	O=C1NC2=CC=CC=C2\C1=C1/NC2=CC=CC=C2C1=O	CRDNMYFJWFXOCH-BUHFOSPRSA-N	8.35774e+06	3.22267e+07	2.45381e+07	1.04615e+07	1.44176e+07	1.85586e+07	1.3893e+07	9.93449e+06	907886	1.98753e+07	4.07859e+07	4.432e+07	1.58162e+07	1.58432e+07	1.48772e+07
Com_652_neg	Dihydroconiferyl alcohol	3-(4-羟基-3-甲氧基苯)-1-丙醇	N	C10H14O3	182.094	241.108	0.55536	[M+CH3COOH-H]-	5.645	0.61	1	C18	Benzenoids	苯类化合物	Phenols	酚类	Methoxyphenols	甲氧基酚类	"2305-13-7"	HMDB0303757	C10448	-	-	-	COC1=CC(CCCO)=CC=C1O	MWOMNLDJNQWJMK-UHFFFAOYSA-N	1.03214e+08	3.6195e+07	2.76618e+07	3.25382e+07	6.69273e+07	1.23823e+08	1.5979e+08	1.14199e+08	1.11278e+08	1.19464e+08	7.2203e+07	3.14588e+07	7.65174e+07	7.38892e+07	7.85752e+07
Com_885_neg	Magnolol	厚朴酚	N	C18H18O2	266.131	265.121	7.62184	[M-H]-	7.88	0.67	1	C18	Benzenoids	苯类化合物	Benzene and substituted derivatives	苯及其取代衍生物	Biphenyls and derivatives	联苯及其衍生物	"528-43-8"	HMDB0254305	C10651	-	-	72300	OC1=C(C=C(CC=C)C=C1)C1=C(O)C=CC(CC=C)=C1	VVOAZFWZEDHOOU-UHFFFAOYSA-N	4.11167e+06	7.15542e+06	5.45365e+06	4.08476e+06	6.23876e+06	6.12794e+06	4.62879e+06	4.12754e+06	7.81034e+06	5.94554e+06	1.44249e+07	9.68978e+06	4.37504e+06	5.38744e+06	6.0508e+06
Com_587_neg	gamma-Glutamylserine	gamma-谷氨酰丙氨酸	N	C8H14N2O6	234.085	233.077	2.66818	[M-H]-	1.394	0.85	1	C18	Organic acids and derivatives	有机酸及其衍生物	Carboxylic acids and derivatives	羧酸及其衍生物	Amino acids, peptides, and analogues	氨基酸、肽和类似物	"5875-35-4"	HMDB0029158	-	-	-	22844748	N[C@@H](CCC(=O)N[C@@H](CO)C(O)=O)C(O)=O	SQBNIUOYNOKDTI-WHFBIAKZSA-N	2.86201e+07	3.17976e+07	2.2158e+07	2.01422e+07	4.54396e+07	7.43405e+07	6.19406e+07	5.00027e+07	4.50013e+07	7.20738e+07	5.38778e+07	2.0943e+07	3.33311e+07	4.61714e+07	4.85917e+07
Com_2653_neg	Soyasaponin Bb	大豆皂苷Bb	N	C48H78O18	942.519	941.512	0.23082	[M-H]-	7.23	0.63	1	C18	Lipids and lipid-like molecules	脂质和类脂分子	Prenol lipids	异戊烯醇脂	Terpene glycosides	萜烯糖苷	"51330-27-9"	HMDB0034649	C08983	-	-	122097	[H][C@@]1(O[C@@H]2[C@@H](O)[C@@H](O)[C@@H](CO)O[C@@]2([H])O[C@@H]2[C@@H](O)[C@H](O)[C@H](O[C@@]2([H])O[C@H]2CC[C@@]3(C)[C@@]([H])(CC[C@]4(C)[C@]3([H])CC=C3[C@]5([H])CC(C)(C)C[C@@H](O)[C@]5(C)CC[C@@]43C)[C@@]2(C)CO)C(O)=O)O[C@@H](C)[C@H](O)[C@@H](O)[C@H]1O	PTDAHAWQAGSZDD-IOVCITQVSA-N	1.54899e+06	9.21838e+06	190266	710147	2.33476e+06	1.1583e+06	315814	3.41651e+06	1.64166e+06	377566	2.76122e+06	5.31933e+06	2.07817e+06	2.06635e+06	2.19366e+06
Com_399_neg	4-Trifluoromethylsalicylic acid	对三氟甲基水杨酸	N	C8H5F3O3	206.019	205.011	2.9923	[M-H]-	5.953	0.56	1	C18	Benzenoids	苯类化合物	Benzene and substituted derivatives	苯及其取代衍生物	Benzoic acids and derivatives	苯甲酸及其衍生物	"328-90-5"	HMDB0060715	-	-	-	164578	OC(=O)C1=C(O)C=C(C=C1)C(F)(F)F	XMLFPUBZFSJWCN-UHFFFAOYSA-N	1.09049e+06	2.61973e+06	1.62115e+06	4.58359e+06	4.90115e+06	1.53167e+06	1.87509e+06	1.34974e+06	6.28797e+06	6.95514e+06	6.76858e+06	6.39238e+06	2.83016e+06	3.94674e+06	4.01907e+06
Com_373_neg	Harmalol	去甲骆驼蓬碱	N	C12H12N2O	200.095	199.087	2.41322	[M-H]-	5.141	0.85	1	C18	Alkaloids and derivatives	生物碱及其衍生物	Harmala alkaloids	哈尔满生物碱	-	-	"6028-07-5"	HMDB0029838	C06537	-	-	3565	CC1=NCCC2=C1NC1=C2C=CC(O)=C1	RHVPEFQDYMMNSY-UHFFFAOYSA-N	2.16833e+08	2.68797e+08	2.28289e+08	1.71874e+08	3.90181e+08	4.07266e+08	3.50943e+08	3.37459e+08	2.28053e+08	6.16377e+08	3.3696e+08	2.84193e+08	2.73092e+08	2.7718e+08	2.77057e+08
Com_2413_neg	18:0 LYSO-PE	1-硬脂酰基-2-羟基-SN-甘油-3-磷酸乙醇胺	N	C23H48NO7P	481.317	480.308	2.22147	[M-H]-	9.958	0.99	1	C18	Lipids and lipid-like molecules	脂质和类脂分子	Glycerophospholipids	甘油磷脂	Glycerophosphoethanolamines	甘油磷酸乙醇胺类	"69747-55-3"	HMDB0011130	C21484	map04216	LMGP02050001	9547068	[H][C@@](O)(COC(=O)CCCCCCCCCCCCCCCCC)COP(O)(=O)OCCN	BBYWOYAFBUOUFP-JOCHJYFZSA-N	3.35639e+08	1.0702e+09	6.25311e+08	3.45674e+08	9.30768e+08	1.05339e+09	1.45398e+09	9.29639e+08	9.8973e+08	1.02816e+09	1.01978e+09	1.05161e+09	9.74306e+08	8.93951e+08	9.10361e+08
Com_2457_neg	Medicagenic acid	苜蓿酸	N	C30H46O6	502.329	501.321	2.33301	[M-H]-	6.665	0.67	1	C18	Lipids and lipid-like molecules	脂质和类脂分子	Prenol lipids	异戊烯醇脂	Triterpenoids	三萜类	"599-07-5"	HMDB0034551	-	-	LMPR0106150034	436072	CC1(C)CCC2(CCC3(C)C(=CCC4C5(C)CC(O)C(O)C(C)(C5CCC34C)C(O)=O)C2C1)C(O)=O	IDGXIXSKISLYAC-UHFFFAOYSA-N	3.44929e+07	8.97377e+06	1.37524e+07	3.68457e+06	2.36344e+07	1.13834e+08	6.38175e+07	2.0882e+07	5.616e+07	6.55712e+07	2.8798e+07	8.55488e+06	3.32578e+07	3.14769e+07	3.27776e+07
Com_453_neg	H-Val-Val-OH	缬氨酰-缬氨酸	N	C10H20N2O3	216.147	215.14	2.35547	[M-H]-	5.403	0.65	1	C18	Organic acids and derivatives	有机酸及其衍生物	Carboxylic acids and derivatives	羧酸及其衍生物	Amino acids, peptides, and analogues	氨基酸、肽和类似物	"3918-94-3"	HMDB0029140	-	-	-	107475	CC(C)[C@H](N)C(=O)N[C@@H](C(C)C)C(O)=O	KRNYOVHEKOBTEF-YUMQZZPRSA-N	9.48459e+06	3.85883e+06	4.26731e+06	2.2419e+06	1.75831e+07	8.89674e+07	3.75402e+07	5.62025e+07	1.41686e+07	4.63891e+07	6.18033e+06	4.19174e+06	2.21265e+07	2.13568e+07	2.20228e+07
Com_362_neg	Dihydroferulic acid	3-(4-羟基-3-甲氧苯基)丙酸	N	C10H12O4	196.074	195.066	2.73611	[M-H]-	5.656	0.65	1	C18	Phenylpropanoids and polyketides	苯丙素类和聚酮类	Phenylpropanoic acids	苯丙酸类	-	-	"1135-23-5"	HMDB0062121	-	-	-	14340	COC1=CC(CCC(O)=O)=CC=C1O	BOLQJTPHPSDZHR-UHFFFAOYSA-N	1.33274e+07	9.30857e+06	6.49526e+06	4.16366e+06	4.79276e+07	4.69486e+07	1.2381e+07	2.76482e+07	2.06003e+08	1.53261e+07	3.94425e+07	1.32753e+07	2.79337e+07	2.72792e+07	2.7523e+07
Com_326_neg	(-)-Hydroxycitric acid	(-)-羟基柠檬酸	N	C6H8O8	208.022	189.004	0.71674	[M-H-H2O]-	1.313	0.54	1	C18	Organic acids and derivatives	有机酸及其衍生物	Carboxylic acids and derivatives	羧酸及其衍生物	Tricarboxylic acids and derivatives	三羧酸及其衍生物	"27750-10-3"	HMDB0031159	-	-	LMFA01050511	-	OC(C(O)=O)C(O)(CC(O)=O)C(O)=O	ZMJBYMUCKBYSCP-UHFFFAOYSA-N	9.69068e+06	2.29782e+07	1.15342e+07	1.00597e+07	1.36536e+07	1.81441e+07	1.11887e+07	1.17317e+07	1.44906e+07	2.17727e+07	3.60168e+07	1.15972e+07	1.29659e+07	1.53363e+07	1.45499e+07
Com_1226_neg	Chrysophanol	大黄酚	N	C15H10O4	254.058	299.056	0.6155	[M+HCOOH-H]-	6.198	0.76	1	C18	Benzenoids	苯类化合物	Anthracenes	蒽类	Anthraquinones	蒽醌类	"481-74-3"	HMDB0030670	C10315	-	LMPK13040006	10208	CC1=CC2=C(C(O)=C1)C(=O)C1=C(C=CC=C1O)C2=O	LQGUBLBATBMXHT-UHFFFAOYSA-N	869108	590472	279790	835595	1.47721e+07	1.04807e+07	4.53447e+06	6.36976e+06	5.49668e+06	3.41715e+06	5.89171e+06	301708	3.80006e+06	3.59975e+06	4.03318e+06
Com_2138_neg	Hyodeoxycholic acid	猪脱氧胆酸	N	C24H40O4	392.293	391.285	0.26929	[M-H]-	7.397	1.00	1	C18	Lipids and lipid-like molecules	脂质和类脂分子	Steroids and steroid derivatives	类固醇和类固醇衍生物	Bile acids, alcohols and derivatives	胆汁酸、醇及其衍生物	"83-49-8"	HMDB0000733	C15517	map00121	LMST04010024	9963687	[H][C@@]12CC[C@H]([C@H](C)CCC(O)=O)[C@@]1(C)CC[C@@]1([H])[C@@]2([H])C[C@H](O)C2C[C@H](O)CC[C@]12C	DGABKXLVXPYZII-CDONHWFASA-N	1.66888e+09	1.19298e+08	6.99615e+08	1.54319e+09	7.83295e+08	2.42208e+09	2.47104e+09	3.1473e+08	7.9508e+08	9.82715e+09	1.29765e+09	1.43722e+08	1.70518e+09	1.64019e+09	1.68423e+09
Com_2334_neg	Omega-muricholic acid	ω-鼠胆酸	N	C24H40O5	408.288	453.285	0.89835	[M+HCOOH-H]-	6.971	0.96	1	C18	Lipids and lipid-like molecules	脂质和类脂分子	Steroids and steroid derivatives	类固醇和类固醇衍生物	Bile acids, alcohols and derivatives	胆汁酸、醇及其衍生物	"6830-03-1"	HMDB0000364	C17727	map00121	LMST04010065	5283851	[H][C@@]12CC[C@H]([C@H](C)CCC(O)=O)[C@@]1(C)CC[C@@]1([H])[C@@]2([H])[C@@H](O)[C@H](O)[C@]2([H])C[C@H](O)CC[C@]12C	DKPMWHFRUGMUKF-NTPBNISXSA-N	1.00617e+09	3.35829e+08	5.28608e+08	4.57964e+08	1.28968e+09	1.22593e+09	1.14111e+09	2.65221e+08	5.99763e+08	7.18892e+08	1.18238e+08	6.6896e+07	6.94972e+08	6.90191e+08	6.62024e+08
Com_2477_neg	Glycolithocholic acid 3-sulfate	甘氨石胆酸-3-硫酸	N	C26H43NO7S	513.276	512.268	1.3499	[M-H]-	6.287	0.50	1	C18	Lipids and lipid-like molecules	脂质和类脂分子	Steroids and steroid derivatives	类固醇和类固醇衍生物	Bile acids, alcohols and derivatives	胆汁酸、醇及其衍生物	"15324-64-8"	HMDB0002639	C11301	-	LMST05030004	72222	[H][C@@]1(CC[C@@]2([H])[C@]3([H])CC[C@]4([H])C[C@@H](CC[C@]4(C)[C@@]3([H])CC[C@]12C)OS(O)(=O)=O)[C@H](C)CCC(=O)NCC(O)=O	FHXBAFXQVZOILS-OETIFKLTSA-N	3.26235e+07	4.21535e+07	1.61716e+07	7.27167e+06	4.71087e+07	6.38236e+07	3.83065e+07	2.9216e+07	2.54029e+07	3.74378e+07	3.32485e+07	1.69394e+07	2.93501e+07	2.82093e+07	2.74788e+07
Com_302_neg	Hendecanoic acid	十一烷酸	N	C11H22O2	186.162	185.154	5.55029	[M-H]-	8.112	0.64	1	C18	Lipids and lipid-like molecules	脂质和类脂分子	Fatty Acyls	脂肪酰类	Fatty acids and conjugates	脂肪酸和结合物	"112-37-8"	HMDB0000947	C17715	-	LMFA01010011	8180	CCCCCCCCCCC(O)=O	ZDPHROOEEOARMN-UHFFFAOYSA-N	2.39679e+07	3.22981e+07	2.12879e+07	2.49507e+07	4.96202e+07	2.6129e+07	2.51083e+07	2.87985e+07	2.34101e+07	2.21376e+07	3.67725e+07	2.24022e+07	2.81688e+07	2.69648e+07	2.57269e+07
Com_1246_neg	cis-10-Pentadecenoic acid	十五碳烯酸(顺-10)	N	C15H28O2	240.209	299.222	2.00646	[M+CH3COOH-H]-	9.555	0.87	1	C18	Lipids and lipid-like molecules	脂质和类脂分子	Fatty Acyls	脂肪酰类	Fatty acids and conjugates	脂肪酸和结合物	"84743-29-3"	HMDB0304816	-	-	LMFA01030259	-	CCCC\C=C/CCCCCCCCC(O)=O	APXSAEQXOXTDAM-WAYWQWQTSA-N	1.85671e+08	1.27644e+08	1.47032e+08	2.38316e+08	1.71413e+08	1.31766e+08	1.26885e+08	1.53564e+08	1.61838e+08	1.14097e+08	1.25005e+08	1.56468e+08	1.57091e+08	1.56601e+08	1.61484e+08
Com_912_neg	cis-10-Heptadecenoic acid	十七碳烯酸(顺-10)	N	C17H32O2	268.24	267.233	0.77216	[M-H]-	9.949	0.83	1	C18	Lipids and lipid-like molecules	脂质和类脂分子	Fatty Acyls	脂肪酰类	Fatty acids and conjugates	脂肪酸和结合物	"29743-97-3"	HMDB0060038	-	-	LMFA01030283	5312435	CCCCCC\C=C/CCCCCCCCC(O)=O	GDTXICBNEOEPAZ-FPLPWBNLSA-N	9.92359e+08	5.67376e+08	9.03007e+08	1.23692e+09	6.01987e+08	6.35927e+08	6.53678e+08	7.13893e+08	8.082e+08	5.77578e+08	4.77325e+08	7.05495e+08	8.16642e+08	7.77857e+08	7.99415e+08
Com_1028_neg	Petroselinic acid	十八碳烯酸(顺-6)/岩芹酸	N	C18H34O2	282.256	281.248	1.08796	[M-H]-	10.33	1.00	1	C18	Lipids and lipid-like molecules	脂质和类脂分子	Fatty Acyls	脂肪酰类	Fatty acids and conjugates	脂肪酸和结合物	"593-39-5"	HMDB0002080	C08363	-	LMFA01030066	11634	CCCCCCCCCCCC=CCCCCC(O)=O	CNVZJPUDSLNTQU-UHFFFAOYSA-N	1.07721e+11	7.85697e+10	1.14007e+11	1.14761e+11	1.02985e+11	1.06169e+11	1.07363e+11	1.25024e+11	1.19154e+11	7.54494e+10	6.34727e+10	9.91978e+10	1.04878e+11	1.07066e+11	1.1317e+11
Com_1644_neg	cis-7,10,13,16-Docosic acidtraenoic acid	二十二碳四烯酸(顺-7,10,13,16)	N	C22H36O2	332.272	331.264	1.36675	[M-H]-	10.34	1.00	1	C18	Lipids and lipid-like molecules	脂质和类脂分子	Fatty Acyls	脂肪酰类	Fatty acids and conjugates	脂肪酸和结合物	"28874-58-0"	HMDB0002226	C16527	map01040;map04216	LMFA01030178	5497181	CCCCC\C=C/C\C=C/C\C=C/C\C=C/CCCCCC(O)=O	TWSWSIQAPQLDBP-DOFZRALJSA-N	4.91275e+10	1.74909e+10	3.6465e+10	3.76191e+10	2.1246e+10	1.63811e+10	2.44874e+10	2.87096e+10	2.58208e+10	2.00402e+10	1.16451e+10	1.50211e+10	2.79029e+10	2.98953e+10	3.13053e+10
Com_1563_neg	Conjugated linoleic acids (CLA)	共轭亚油酸	N	C18H32O2	280.24	325.238	2.11592	[M+HCOOH-H]-	9.836	0.69	1	C18	Lipids and lipid-like molecules	脂质和类脂分子	Fatty Acyls	脂肪酰类	Lineolic acids and derivatives	亚麻酸及其衍生物	"2420-56-6"	HMDB0005048	C04056	map00591	LMFA01030125	5282800	CCCCC\C=C/C=C/CCCCCCCCC(O)=O	GKJZMAHZJGSBKD-NMMTYZSQSA-N	5.12093e+08	9.80614e+08	6.75012e+08	5.30048e+08	9.12287e+08	1.01885e+09	1.06733e+09	8.84862e+08	1.04021e+09	8.92277e+08	8.13391e+08	9.90767e+08	7.67561e+08	7.92387e+08	7.69841e+08
Com_228_neg	Suberic acid	辛二酸	N	C8H14O4	174.089	173.081	4.537	[M-H]-	5.786	0.91	1	C18	Lipids and lipid-like molecules	脂质和类脂分子	Fatty Acyls	脂肪酰类	Fatty acids and conjugates	脂肪酸和结合物	"505-48-6"	HMDB0000893	C08278	-	LMFA01170001	10457	OC(=O)CCCCCCC(O)=O	TYFQFVWCELRYAO-UHFFFAOYSA-N	9.29062e+07	1.50369e+08	1.08641e+08	7.05612e+07	8.7287e+07	1.81684e+08	2.35105e+08	1.3234e+08	1.88427e+08	1.26174e+08	2.14114e+08	1.07791e+08	1.13625e+08	1.16902e+08	1.2359e+08
Com_227_neg	1H-Indole-3-acetamide	1H-吲哚-3-乙酰胺	N	C10H10N2O	174.079	173.072	1.69434	[M-H]-	5.78	0.63	1	C18	Organoheterocyclic compounds	有机杂环化合物	Indoles and derivatives	吲哚及其衍生物	Indoles	吲哚	"879-37-8"	HMDB0029739	C02693	map00380;map01100	-	397	NC(=O)CC1=CNC2=C1C=CC=C2	ZOAMBXDOGPRZLP-UHFFFAOYSA-N	506777	751102	230232	250589	277005	896270	1.22862e+06	818728	1.89269e+06	378404	1.17645e+06	317207	372183	613104	624698
Com_49_neg	Threonic acid	苏糖酸	N	C4H8O5	136.037	135.029	8.99402	[M-H]-	1.368	0.93	1	C18	Organic oxygen compounds	有机氧化合物	Organooxygen compounds	有机氧化合物	Carbohydrates and carbohydrate conjugates	碳水化合物和碳水化合物结合物	"7306-96-9"	HMDB0000943	C01620	map00053;map01100	-	5460407	OC[C@H](O)[C@@H](O)C(O)=O	JPIJQSOTBSSVTP-STHAYSLISA-N	4.95768e+07	1.02742e+08	4.97846e+07	5.81456e+07	1.01014e+08	1.16327e+08	1.64791e+08	1.19443e+08	1.459e+08	1.21174e+08	1.10943e+08	1.33718e+08	8.16646e+07	8.84213e+07	8.61757e+07
Com_113_neg	p-Hydroxyphenylacetic acid	对羟基苯乙酸	N	C8H8O3	152.047	151.039	6.12558	[M-H]-	5.434	0.87	1	C18	Benzenoids	苯类化合物	Phenols	酚类	1-hydroxy-2-unsubstituted benzenoids	1-羟基-2-未取代苯类化合物	"156-38-7"	HMDB0000020	C00642	map00350;map00360;map00946;map01100;map01120;map01220	-	127	OC(=O)CC1=CC=C(O)C=C1	XQXPVVBIMDBYFF-UHFFFAOYSA-N	6.17007e+07	4.65251e+07	7.83235e+07	3.95441e+07	7.36554e+07	1.04875e+08	4.28482e+08	2.26459e+08	1.32149e+08	8.81377e+07	9.63154e+07	5.21511e+07	1.01387e+08	9.84693e+07	1.01924e+08
Com_169_neg	Phthalic acid	邻苯二甲酸	N	C8H6O4	166.027	165.019	4.72404	[M-H]-	5.474	0.95	1	C18	Benzenoids	苯类化合物	Benzene and substituted derivatives	苯及其取代衍生物	Benzoic acids and derivatives	苯甲酸及其衍生物	"88-99-3"	HMDB0002107	C01606	map00624;map01100;map01120;map01220;map02010	-	1017	OC(=O)C1=CC=CC=C1C(O)=O	XNGIFLGASWRNHJ-UHFFFAOYSA-N	3.87761e+08	7.37401e+08	4.19009e+08	4.01667e+08	6.68901e+08	6.31989e+08	6.59931e+08	5.1762e+08	5.46728e+08	7.1878e+08	8.58179e+08	7.87388e+08	5.64849e+08	4.61059e+08	5.38513e+08
Com_508_neg	D-Fructose	D-果糖	N	C6H12O6	180.063	225.061	3.08554	[M+HCOOH-H]-	1.369	0.90	1	C18	Organic oxygen compounds	有机氧化合物	Organooxygen compounds	有机氧化合物	Carbohydrates and carbohydrate conjugates	碳水化合物和碳水化合物结合物	"7660-25-5"	HMDB0000660	C00095	map00051;map00052;map00500;map00520;map01100;map01110;map01120;map01250;map02010;map02060;map04742;map04931;map04973;map05415	-	439709	OC[C@H]1O[C@](O)(CO)[C@@H](O)[C@@H]1O	RFSUNEUAIZKAJO-ARQDHWQXSA-N	1.51465e+08	5.03299e+08	2.70871e+08	2.66035e+08	3.51498e+08	3.05267e+08	2.43563e+08	2.54972e+08	3.61233e+08	4.26805e+08	5.84182e+08	5.46211e+08	2.26347e+08	2.20246e+08	3.06108e+08
Com_34_neg	Methylsuccinic acid	甲基琥珀酸	N	C5H8O4	132.042	131.034	8.28572	[M-H]-	4.946	0.83	1	C18	Lipids and lipid-like molecules	脂质和类脂分子	Fatty Acyls	脂肪酰类	Fatty acids and conjugates	脂肪酸和结合物	"498-21-5"	HMDB0001844	-	-	LMFA01170119	6950476	C[C@@H](CC(O)=O)C(O)=O	WXUAQHNMJWJLTG-VKHMYHEASA-N	2.39125e+08	2.81555e+08	1.26783e+08	1.26076e+08	3.1866e+08	2.91021e+08	2.91221e+08	1.74434e+08	2.39518e+08	4.31876e+08	3.02718e+08	2.62873e+08	2.42515e+08	2.22074e+08	1.8254e+08
Com_186_neg	3-(3-Hydroxyphenyl)propionic acid	3-(3-羟基苯基)丙酸	N	C9H10O3	166.063	165.055	4.87767	[M-H]-	5.723	0.91	1	C18	Phenylpropanoids and polyketides	苯丙素类和聚酮类	Phenylpropanoic acids	苯丙酸类	-	-	"621-54-5"	HMDB0000375	C11457	map00360;map01100;map01120;map01220	-	91	OC(=O)CCC1=CC(O)=CC=C1	QVWAEZJXDYOKEH-UHFFFAOYSA-N	1.08901e+08	6.70716e+07	7.50598e+07	3.80476e+07	2.44231e+08	3.46287e+08	1.06209e+08	6.01255e+07	2.52906e+08	1.33164e+08	5.0684e+08	3.79368e+08	1.46602e+08	1.43979e+08	1.53542e+08
Com_1249_neg	2-hydroxystearate	2-羟基硬脂酸	N	C18H36O3	300.266	299.259	1.87054	[M-H]-	10.09	0.97	1	C18	Lipids and lipid-like molecules	脂质和类脂分子	Fatty Acyls	脂肪酰类	Fatty acids and conjugates	脂肪酸和结合物	"629-22-1"	HMDB0062549	C03045	-	LMFA01050485	439887	CCCCCCCCCCCCCCCC[C@H](O)C(O)=O	KIHBGTRZFAVZRV-KRWDZBQOSA-N	1.79492e+08	1.65436e+08	4.43535e+08	2.14096e+08	4.02261e+08	5.73977e+08	6.28554e+08	4.93704e+08	3.48653e+08	4.00558e+08	3.52336e+08	4.42699e+08	4.80771e+08	5.20122e+08	4.81817e+08
Com_2015_neg	3b-hydroxy-5-cholenoic acid	3beta-羟基-5-胆烯酸	N	C24H38O3	374.282	373.274	1.6839	[M-H]-	8.878	0.84	1	C18	Lipids and lipid-like molecules	脂质和类脂分子	Steroids and steroid derivatives	类固醇和类固醇衍生物	Bile acids, alcohols and derivatives	胆汁酸、醇及其衍生物	"5255-17-4"	HMDB0000308	-	-	LMST04010201	92997	[H][C@@]12CC[C@H]([C@H](C)CCC(O)=O)[C@@]1(C)CC[C@@]1([H])[C@@]2([H])CC=C2C[C@@H](O)CC[C@]12C	HIAJCGFYHIANNA-QIZZZRFXSA-N	4.48708e+07	2.47225e+07	1.95499e+07	2.70328e+07	3.4429e+07	6.49613e+07	8.11723e+07	3.18545e+07	3.06334e+07	4.54576e+07	2.02899e+07	1.81482e+07	3.36984e+07	3.20063e+07	3.09881e+07
Com_2320_neg	androsterone glucuronide	雄烯酮葡萄糖醛酸	N	C25H38O8	466.257	447.236	6.07157	[M-H-H2O]-	7.019	0.58	1	C18	Lipids and lipid-like molecules	脂质和类脂分子	Steroids and steroid derivatives	类固醇和类固醇衍生物	Steroidal glycosides	甾体糖苷	"1852-43-3"	HMDB0002829	C11135	map00140;map01100	LMST05010013	114833	[H][C@@]12CCC(=O)[C@@]1(C)CC[C@@]1([H])[C@@]2([H])CC[C@@]2([H])C[C@@H](CC[C@]12C)O[C@@H]1O[C@@H]([C@@H](O)[C@H](O)[C@H]1O)C(O)=O	VFUIRAVTUVCQTF-BSOWLZGZSA-N	2.42682e+07	7.6106e+07	3.1828e+07	3.87003e+07	7.08828e+07	4.0751e+07	7.43027e+07	6.73431e+07	8.61786e+07	7.97749e+07	6.3488e+07	6.93598e+07	4.81247e+07	4.95116e+07	4.91987e+07
Com_218_neg	N-acetylleucine	N-乙酰基亮氨酸	N	C8H15NO3	173.105	172.097	4.32884	[M-H]-	5.755	0.92	1	C18	Organic acids and derivatives	有机酸及其衍生物	Carboxylic acids and derivatives	羧酸及其衍生物	Amino acids, peptides, and analogues	氨基酸、肽和类似物	"1188-21-2"	HMDB0011756	C02710	-	-	70912	CC(C)C[C@H](NC(C)=O)C(O)=O	WXNXCEHXYPACJF-ZETCQYMHSA-N	1.29824e+08	1.49226e+08	8.80278e+07	1.1376e+08	3.49825e+08	3.53909e+08	3.48286e+08	1.55727e+08	2.42181e+08	5.20424e+08	2.14112e+08	1.53623e+08	1.9319e+08	1.9497e+08	2.02657e+08
Com_336_neg	N-acetylmethionine	N-乙酰基-L-蛋氨酸	N	C7H13NO3S	191.062	190.054	3.11578	[M-H]-	5.308	0.77	1	C18	Organic acids and derivatives	有机酸及其衍生物	Carboxylic acids and derivatives	羧酸及其衍生物	Amino acids, peptides, and analogues	氨基酸、肽和类似物	"65-82-7"	HMDB0011745	C02712	-	-	448580	CSCC[C@H](NC(C)=O)C(O)=O	XUYPXLNMDZIRQH-LURJTMIESA-N	4.14691e+08	3.21732e+07	2.84241e+07	5.13331e+07	6.09744e+08	6.5104e+08	7.0215e+07	6.88235e+07	4.97049e+07	6.30249e+08	6.40394e+08	2.08192e+07	1.05347e+08	5.68471e+07	6.64887e+07
Com_189_neg	N-acetyltaurine	N-乙酰基牛磺酸	N	C4H9NO4S	167.025	166.017	5.89207	[M-H]-	1.45	0.84	1	C18	Organic acids and derivatives	有机酸及其衍生物	Organic sulfonic acids and derivatives	有机磺酸及其衍生物	Organosulfonic acids and derivatives	有机磺酸及其衍生物	"19213-70-8"	HMDB0240253	-	-	-	-	CC(=O)NCCS(O)(=O)=O	CXJAAWRLVGAKDV-UHFFFAOYSA-N	1.34244e+08	2.03308e+08	1.13658e+08	1.42209e+08	4.13128e+08	2.36687e+08	2.61905e+08	1.45576e+08	4.54268e+08	3.0791e+08	3.20665e+08	3.10357e+08	1.43892e+08	2.08661e+08	2.17614e+08
Com_1052_neg	p-cresol glucuronide	对甲酚葡糖苷酸	N	C13H16O7	284.09	283.083	0.71872	[M-H]-	5.626	0.98	1	C18	Organic oxygen compounds	有机氧化合物	Organooxygen compounds	有机氧化合物	Carbohydrates and carbohydrate conjugates	碳水化合物和碳水化合物结合物	"17680-99-8"	HMDB0011686	-	-	-	154035	CC1=CC=C(O[C@@H]2O[C@@H]([C@@H](O)[C@H](O)[C@H]2O)C(O)=O)C=C1	JPAUCQAJHLSMQW-XPORZQOISA-N	4.192e+08	2.29405e+08	8.15838e+07	4.85199e+08	1.65603e+08	3.67077e+08	4.20266e+07	3.07411e+07	1.79238e+08	1.06117e+09	8.03418e+08	3.33603e+07	2.96086e+08	2.80096e+08	3.01652e+08
Com_2483_neg	Tauro-beta-muricholic acid (beta-TMCA)	牛磺-beta-鼠胆酸	N	C26H45NO7S	515.292	514.284	1.31258	[M-H]-	6.284	1.00	1	C18	Lipids and lipid-like molecules	脂质和类脂分子	Steroids and steroid derivatives	类固醇和类固醇衍生物	Bile acids, alcohols and derivatives	胆汁酸、醇及其衍生物	"25696-60-0"	HMDB0000932	-	-	-	168408	[H][C@@]12C[C@H](O)CC[C@]1(C)C1CC[C@]3(C)[C@H](CCC3C1[C@@H](O)[C@H]2O)[C@H](C)CCC(=O)NCCS(O)(=O)=O	XSOLDPYUICCHJX-OEYGYFRSSA-N	2.98199e+08	2.55802e+08	1.1022e+08	3.54919e+07	3.48057e+08	4.31016e+08	2.68182e+08	1.33777e+08	1.28635e+08	2.05664e+08	1.20084e+08	1.04365e+08	1.88749e+08	1.82502e+08	1.92098e+08
Com_708_neg	gamma-Glutamyl-valine	糖基化缬氨酸	N	C10H18N2O5	246.122	245.114	1.85015	[M-H]-	4.78	1.00	1	C18	Organic acids and derivatives	有机酸及其衍生物	Carboxylic acids and derivatives	羧酸及其衍生物	Amino acids, peptides, and analogues	氨基酸、肽和类似物	"2746-34-1"	HMDB0011172	-	-	-	7015683	CC(C)[C@H](NC(=O)CC[C@H](N)C(O)=O)C(O)=O	AQAKHZVPOOGUCK-XPUUQOCRSA-N	1.20442e+08	7.91927e+07	6.38235e+07	2.95611e+07	2.61517e+08	1.40673e+09	4.71481e+08	7.77673e+08	1.46935e+08	7.07117e+08	1.00322e+08	5.64503e+07	3.0641e+08	3.1026e+08	3.02128e+08
Com_315_neg	N6-Acetyllysine	N-乙酰基赖氨酸	N	C8H16N2O3	188.116	187.108	4.3772	[M-H]-	1.459	0.53	1	C18	Organic acids and derivatives	有机酸及其衍生物	Carboxylic acids and derivatives	羧酸及其衍生物	Amino acids, peptides, and analogues	氨基酸、肽和类似物	"692-04-6"	HMDB0000206	C02727	map00310;map01100	-	92832	CC(=O)NCCCC[C@H](N)C(O)=O	DTERQYGMUDWYAZ-ZETCQYMHSA-N	5.61786e+06	1.18279e+07	5.42079e+06	7.11556e+06	1.3532e+07	1.60696e+07	1.66705e+07	1.07109e+07	1.19433e+07	2.06077e+07	1.69619e+07	1.01152e+07	1.03469e+07	9.42002e+06	9.0421e+06
Com_991_neg	gamma-Glutamyl-methionine	糖基化甲硫氨酸	N	C10H18N2O5S	278.094	277.086	0.946	[M-H]-	4.762	0.93	1	C18	Organic acids and derivatives	有机酸及其衍生物	Carboxylic acids and derivatives	羧酸及其衍生物	Amino acids, peptides, and analogues	氨基酸、肽和类似物	"17663-87-5"	HMDB0034367	-	-	-	7009567	CSCC[C@H](NC(=O)CC[C@H](N)C(O)=O)C(O)=O	RQNSKRXMANOPQY-BQBZGAKWSA-N	2.43676e+07	2.89146e+07	8.75141e+06	2.46682e+07	5.85243e+07	2.8275e+08	1.27795e+08	8.9012e+07	3.06784e+07	6.73838e+07	4.54247e+07	1.66906e+07	8.58744e+07	7.43092e+07	4.45817e+07
Com_226_neg	N-Acetylasparagine	N-乙酰天门冬酰胺	N	C6H10N2O4	174.064	173.056	5.33925	[M-H]-	1.441	0.53	1	C18	Organic acids and derivatives	有机酸及其衍生物	Carboxylic acids and derivatives	羧酸及其衍生物	Amino acids, peptides, and analogues	氨基酸、肽和类似物	"4033-40-3"	HMDB0006028	-	-	-	99715	CC(=O)N[C@@H](CC(N)=O)C(O)=O	HXFOXFJUNFFYMO-BYPYZUCNSA-N	3.35782e+06	3.26909e+06	1.95898e+06	1.82056e+06	4.30231e+06	4.14281e+07	2.03128e+07	1.01983e+07	1.00916e+07	2.04341e+07	9.20464e+06	2.42711e+06	1.11932e+07	7.95452e+06	1.21984e+07
Com_118_neg	2-Pyrocatechuic acid	2,3-二羟基苯甲酸	N	C7H6O4	154.027	153.018	5.78676	[M-H]-	5.056	0.92	1	C18	Benzenoids	苯类化合物	Benzene and substituted derivatives	苯及其取代衍生物	Benzoic acids and derivatives	苯甲酸及其衍生物	"303-38-8"	HMDB0000397	C00196	map00362;map00627;map01053;map01061;map01110;map01120	-	19	OC(=O)C1=C(O)C(O)=CC=C1	GLDQAMYCGOIJDV-UHFFFAOYSA-N	1.42805e+07	1.97273e+07	1.30132e+07	5.90761e+06	6.38909e+07	1.18787e+08	3.54776e+07	2.97832e+07	3.55482e+07	2.43604e+07	1.0514e+08	3.7462e+07	3.91129e+07	3.55729e+07	3.5178e+07
Com_318_neg	10-Hydroxydecanoate	10-羟基癸酸	N	C10H20O3	188.141	187.133	4.54574	[M-H]-	6.34	0.71	1	C18	Organic acids and derivatives	有机酸及其衍生物	Hydroxy acids and derivatives	羟基酸及其衍生物	Medium-chain hydroxy acids and derivatives	中链羟基酸及其衍生物	"1679-53-4"	HMDB0244272	C02774	-	LMFA01050033	74300	OCCCCCCCCCC(O)=O	YJCJVMMDTBEITC-UHFFFAOYSA-N	1.66087e+07	3.47924e+07	1.86381e+07	2.52369e+07	2.69395e+07	4.64704e+07	2.75697e+07	2.25735e+07	3.29256e+07	4.04285e+07	4.30475e+07	3.45287e+07	2.41952e+07	2.45043e+07	2.84224e+07
Com_728_neg	Ethyl 3-indoleacetate	2-甲基-3-吲哚乙酸乙酯	N	C12H13NO2	203.095	248.092	1.57816	[M+HCOOH-H]-	5.787	0.63	1	C18	Organoheterocyclic compounds	有机杂环化合物	Indoles and derivatives	吲哚及其衍生物	Indolyl carboxylic acids and derivatives	吲哚基羧酸及其衍生物	"778-82-5"	HMDB0304946	-	-	-	-	CCOC(=O)CC1=CNC2=CC=CC=C21	HUDBDWIQSIGUDI-UHFFFAOYSA-N	5.24646e+06	3.84454e+06	1.53277e+06	1.35872e+06	8.5306e+06	1.45105e+07	7.7959e+06	9.14945e+06	1.24502e+07	6.97132e+06	7.92349e+06	3.99652e+06	5.24061e+06	4.99489e+06	5.36851e+06
Com_1623_neg	cis-7,10,13,16,19-Docosapentaenoic acid	二十二碳五烯酸(顺-7,10,13,16,19)	N	C22H34O2	330.256	329.248	1.0179	[M-H]-	9.898	1.00	1	C18	Lipids and lipid-like molecules	脂质和类脂分子	Fatty Acyls	脂肪酰类	Fatty acids and conjugates	脂肪酸和结合物	"24880-45-3"	HMDB0006528	C16513	map01040	LMFA04000044	5497182	CC\C=C/C\C=C/C\C=C/C\C=C/C\C=C/CCCCCC(O)=O	YUFFSWGQGVEMMI-JLNKQSITSA-N	3.48253e+10	7.73768e+09	1.22847e+10	2.96274e+10	1.28012e+10	1.06836e+10	9.09823e+09	1.08117e+10	1.01989e+10	7.59661e+09	3.92266e+09	7.01118e+09	1.18054e+10	1.0694e+10	1.12146e+10
Com_1708_neg	Brassidic acid	二十二碳烯酸(反-13)/巴惟酸	N	C22H42O2	338.318	337.311	1.14128	[M-H]-	7.737	0.64	1	C18	Lipids and lipid-like molecules	脂质和类脂分子	Fatty Acyls	脂肪酰类	Fatty acids and conjugates	脂肪酸和结合物	"506-33-2"	HMDB0249369	-	-	LMFA01030090	5282772	CCCCCCCCC=CCCCCCCCCCCCC(=O)O	DPUOLQHDNGRHBS-MDZDMXLPSA-N	7.82744e+08	5.21722e+09	2.42426e+08	1.85577e+09	1.91331e+09	7.96666e+08	1.73759e+09	5.50806e+08	1.33098e+09	9.72886e+08	3.56997e+08	3.09541e+08	6.67084e+06	8.06257e+06	9.59985e+06
Com_2346_neg	Lithocholic acid 3-sulfate	石胆酸-3-硫酸	N	C24H40O6S	456.255	455.247	1.38118	[M-H]-	7.482	0.73	1	C18	Lipids and lipid-like molecules	脂质和类脂分子	Steroids and steroid derivatives	类固醇和类固醇衍生物	Bile acids, alcohols and derivatives	胆汁酸、醇及其衍生物	"34669-57-3"	HMDB0000907	-	-	LMST05020015	10253562	[H][C@@]12CC[C@H]([C@H](C)CCC(O)=O)[C@@]1(C)CC[C@@]1([H])[C@@]2([H])CCC2C[C@@H](CC[C@]12C)OS(O)(=O)=O	AXDXVEYHEODSPN-YPLGJCPNSA-N	6.44451e+06	1.5067e+06	2.21366e+06	1.5595e+06	1.41308e+06	9.60398e+06	6.79187e+06	900982	229120	2.7137e+06	267103	74930.2	3.45799e+06	3.0774e+06	3.53912e+06
Com_979_neg	gamma-glutamylglutamate	gamma-L-谷氨酰-L-谷氨酸	N	C10H16N2O7	276.096	275.088	1.05927	[M-H]-	1.45	0.96	1	C18	Organic acids and derivatives	有机酸及其衍生物	Carboxylic acids and derivatives	羧酸及其衍生物	Amino acids, peptides, and analogues	氨基酸、肽和类似物	"1116-22-9"	HMDB0011737	C05282	-	-	92865	N[C@@H](CCC(=O)N[C@@H](CCC(O)=O)C(O)=O)C(O)=O	OWQDWQKWSLFFFR-WDSKDSINSA-N	5.91459e+07	3.53976e+08	8.7423e+07	9.98857e+07	5.26816e+08	4.6275e+08	5.05792e+08	4.85571e+08	4.70809e+08	3.75105e+08	1.70266e+08	2.28741e+08	3.11178e+08	3.04272e+08	3.19923e+08
Com_961_neg	2'-Deoxyuridine	2'-脱氧尿苷	N	C9H12N2O5	228.075	273.072	1.50482	[M+HCOOH-H]-	3.134	0.55	1	C18	Nucleosides, nucleotides, and analogues	核苷、核苷酸和类似物	Pyrimidine nucleosides	嘧啶核苷	Pyrimidine 2'-deoxyribonucleosides	嘧啶2'-脱氧核糖核苷	"951-78-0"	HMDB0000012	C00526	map00240;map01100;map01232;map02010	-	13712	OC[C@H]1O[C@H](C[C@@H]1O)N1C=CC(=O)NC1=O	MXHRCPNRJAMMIM-SHYZEUOFSA-N	1.55348e+07	2.22077e+07	1.16565e+07	2.18554e+07	3.64178e+07	5.80648e+07	4.13433e+07	2.12551e+07	3.30684e+07	2.16264e+07	1.89863e+07	1.307e+07	2.23133e+07	2.6989e+07	2.29836e+07
Com_807_neg	5-methyluridine	5-甲基尿苷	N	C10H14N2O6	258.085	257.077	1.64001	[M-H]-	4.574	0.70	1	C18	Nucleosides, nucleotides, and analogues	核苷、核苷酸和类似物	Pyrimidine nucleosides	嘧啶核苷	-	-	"1463-10-1"	HMDB0000884	-	-	-	445408	CC1=CN([C@@H]2O[C@H](CO)[C@@H](O)[C@H]2O)C(=O)NC1=O	DWRXFEITVBNRMK-JXOAFFINSA-N	1.2812e+07	1.29735e+07	9.00825e+06	1.86415e+07	1.80852e+07	2.89824e+07	3.32797e+07	1.31957e+07	9.81537e+06	2.41626e+07	1.85849e+07	1.36638e+07	1.60596e+07	1.84706e+07	2.40799e+07
Com_255_neg	L-Rhamnonate	L-鼠李酸	N	C6H11O6-	179.056	179.055	5.09257	[M-H]-	1.44	0.96	1	C18	Organic acids and derivatives	有机酸及其衍生物	Hydroxy acids and derivatives	羟基酸及其衍生物	Medium-chain hydroxy acids and derivatives	中链羟基酸及其衍生物	"159929-82-5"	-	C01934	map00051;map01100;map01120	-	5459988	CC(C(C(C(C(=O)[O-])O)O)O)O	NBFWIISVIFCMDK-QMKXCQHVSA-M	2.63543e+08	1.43328e+09	4.85324e+08	3.17024e+08	1.2794e+09	1.06444e+09	6.09303e+08	5.81906e+08	8.01815e+08	1.15553e+09	1.10541e+09	1.83414e+09	5.05289e+08	5.41341e+08	8.41245e+08
Com_435_neg	Indoxyl sulfate	硫酸吲哚	N	C8H7NO4S	213.01	212.002	2.51099	[M-H]-	5.215	0.98	1	C18	Organic acids and derivatives	有机酸及其衍生物	Organic sulfuric acids and derivatives	有机硫酸及其衍生物	Arylsulfates	芳基硫酸盐	"487-94-5"	HMDB0000682	-	-	-	10258	OS(=O)(=O)OC1=CNC2=CC=CC=C12	BXFFHSIDQOFMLE-UHFFFAOYSA-N	1.41028e+08	1.93453e+08	8.6955e+07	7.02631e+07	1.62022e+08	2.5221e+08	2.16709e+08	1.04037e+08	3.3738e+08	8.10789e+08	4.95967e+08	2.98155e+08	2.03135e+08	1.97008e+08	2.21819e+08
Com_142_neg	L-Galactono-1,4-lactone	L-半乳内酯-1,4-内酯	N	C6H10O6	178.048	159.029	6.47835	[M-H-H2O]-	0.806	0.69	1	C18	Organoheterocyclic compounds	有机杂环化合物	Lactones	内酯类	Gamma butyrolactones	γ-丁内酯	"1668-08-2"	HMDB0304401	C01115	map00053;map01100;map01110;map01240	-	-	[H][C@@]1(OC(=O)[C@@H](O)[C@@H]1O)[C@@H](O)CO	SXZYCXMUPBBULW-NEEWWZBLSA-N	5.2103e+07	1.3261e+08	7.88228e+07	7.26334e+07	1.00726e+08	1.18746e+08	1.29773e+08	9.23278e+07	1.13419e+08	1.16115e+08	1.58617e+08	1.20767e+08	1.07005e+08	8.11491e+07	9.46754e+07
Com_1018_neg	2'-O-methylinosine	2-O-甲基肌苷	N	C11H14N4O5	282.096	281.089	2.12941	[M-H]-	4.86	0.84	1	C18	Nucleosides, nucleotides, and analogues	核苷、核苷酸和类似物	Purine nucleosides	嘌呤核苷	-	-	"3881-21-8"	-	-	-	-	135412763	COC1C(C(OC1N2C=NC3=C2N=CNC3=O)CO)O	HPHXOIULGYVAKW-IOSLPCCCSA-N	1.8693e+07	2.64306e+07	1.0624e+07	1.95826e+07	2.89532e+07	2.60157e+07	3.41047e+07	2.82903e+07	2.56175e+07	3.72253e+07	2.16811e+07	2.49394e+07	2.4828e+07	2.75159e+07	2.5825e+07
Com_199_neg	4-Chlorophenylacetic acid	4-氯苯乙酸	N	C8H7ClO2	170.013	169.006	1.66306	[M-H]-	4.709	0.61	1	C18	Benzenoids	苯类化合物	Benzene and substituted derivatives	苯及其取代衍生物	Halobenzenes	卤代苯类	"1878-66-6"	HMDB0246401	C03077	map00350;map00621;map01120	-	15880	OC(=O)CC1=CC=C(Cl)C=C1	CDPKJZJVTHSESZ-UHFFFAOYSA-N	371586	8.7577e+06	2.29629e+06	1.03625e+06	8.2483e+06	1.10588e+07	2.43741e+07	1.31632e+07	2.27981e+06	4.73231e+06	350614	6.26998e+06	4.08641e+06	3.64562e+06	3.92916e+06
Com_1530_neg	N-Glycolylneuraminic acid	N-羟乙酰神经氨酸	N	C11H19NO10	325.101	324.093	1.1867	[M-H]-	1.355	0.68	1	C18	Organic oxygen compounds	有机氧化合物	Organooxygen compounds	有机氧化合物	Carbohydrates and carbohydrate conjugates	碳水化合物和碳水化合物结合物	"1113-83-3"	HMDB0000833	C03410	map00520	-	123802	OC[C@@H](O)[C@@H](O)[C@@H]1O[C@@](O)(C[C@H](O)[C@H]1NC(=O)CO)C(O)=O	FDJKUWYYUZCUJX-AJKRCSPLSA-N	1.9288e+07	5.54252e+07	3.38198e+07	2.41664e+07	5.33495e+07	1.02999e+08	6.60518e+07	4.5976e+07	8.37949e+07	4.55905e+07	1.07573e+08	6.88422e+07	4.11528e+07	6.4338e+07	3.82761e+07
Com_567_neg	Dodecanedioic acid	十二烷二酸	N	C12H22O4	230.152	229.144	3.08469	[M-H]-	6.687	0.96	1	C18	Lipids and lipid-like molecules	脂质和类脂分子	Fatty Acyls	脂肪酰类	Fatty acids and conjugates	脂肪酸和结合物	"693-23-2"	HMDB0000623	C02678	-	LMFA01170009	12736	OC(=O)CCCCCCCCCCC(O)=O	TVIDDXQYHWJXFK-UHFFFAOYSA-N	2.28423e+08	1.75857e+08	9.51318e+07	1.14354e+08	3.95636e+08	5.04342e+08	3.68924e+08	9.02634e+07	3.32741e+08	5.91457e+08	3.10326e+08	1.86645e+08	2.27557e+08	2.25901e+08	2.33431e+08
Com_466_neg	Vitamin B5	维生素VB5	N	C9H17NO5	219.111	218.103	1.28518	[M-H]-	5.044	1.00	1	C18	Organic oxygen compounds	有机氧化合物	Organooxygen compounds	有机氧化合物	Alcohols and polyols	醇和多元醇	"79-83-4"	HMDB0000210	C00864	map00410;map00770;map01100;map01110;map01240;map04977	LMFA08020419	6613	CC(C)(CO)[C@@H](O)C(=O)NCCC(O)=O	GHOKWGTUZJEAQD-ZETCQYMHSA-N	1.23565e+09	2.41554e+09	9.6765e+08	1.56841e+09	2.16573e+09	2.59026e+09	2.23745e+09	2.09115e+09	1.48286e+09	2.663e+09	1.87144e+09	2.32578e+09	1.75401e+09	1.72987e+09	1.72632e+09
Com_170_neg	D-Xylonic acid	D-木糖酸	N	C5H10O6	166.048	165.039	6.31434	[M-H]-	1.356	0.91	1	C18	Organic oxygen compounds	有机氧化合物	Organooxygen compounds	有机氧化合物	Carbohydrates and carbohydrate conjugates	碳水化合物和碳水化合物结合物	"526-91-0"	HMDB0059750	C00502	map00040;map01100	-	6602431	OC[C@@H](O)[C@H](O)[C@@H](O)C(O)=O	QXKAIJAYHKCRRA-FLRLBIABSA-N	5.53478e+07	2.63491e+08	8.51084e+07	1.17563e+08	3.20181e+08	8.80971e+07	3.80352e+08	1.58981e+08	4.17679e+08	1.73586e+08	1.98724e+08	5.27147e+08	2.20133e+08	2.14162e+08	1.31231e+08
Com_162_neg	6-Dimethylaminopurine	6-(二甲基氨基)嘌呤	N	C7H9N5	163.086	162.077	6.1774	[M-H]-	5.028	0.79	1	C18	Organoheterocyclic compounds	有机杂环化合物	Imidazopyrimidines	咪唑并嘧啶类	Purines and purine derivatives	嘌呤和嘌呤衍生物	"938-55-6"	HMDB0000473	-	-	-	3134	CN(C)C1=NC=NC2=C1NC=N2	BVIAOQMSVZHOJM-UHFFFAOYSA-N	1.10265e+06	2.12918e+06	848406	1.30455e+06	7.33451e+06	4.31093e+06	3.79084e+06	2.17554e+06	1.37573e+06	2.18083e+06	2.06564e+06	1.96619e+06	2.03941e+06	1.95548e+06	2.15815e+06
Com_588_neg	5-methoxy-L-tryptophan	5-甲氧基-L-色氨酸	N	C12H14N2O3	234.1	233.093	1.67192	[M-H]-	5.778	0.57	1	C18	Organoheterocyclic compounds	有机杂环化合物	Indoles and derivatives	吲哚及其衍生物	Tryptamines and derivatives	色胺及其衍生物	"25197-96-0"	HMDB0002339	-	-	-	151018	COC1=CC2=C(NC=C2C[C@H](N)C(O)=O)C=C1	KVNPSKDDJARYKK-JTQLQIEISA-N	4.32669e+06	2.15186e+06	1.24782e+06	1.48807e+06	5.92538e+06	1.38916e+07	8.81448e+06	3.92179e+06	6.66165e+06	8.1292e+06	9.80621e+06	1.27851e+06	4.49512e+06	4.41206e+06	4.51095e+06
Com_1092_neg	Hexadecanedioic acid	十六碳二酸	N	C16H30O4	286.214	285.206	2.17096	[M-H]-	7.854	0.91	1	C18	Lipids and lipid-like molecules	脂质和类脂分子	Fatty Acyls	脂肪酰类	Fatty acids and conjugates	脂肪酸和结合物	"505-54-4"	HMDB0000672	C19615	map00073;map01100	LMFA01170022	10459	OC(=O)CCCCCCCCCCCCCCC(O)=O	QQHJDPROMQRDLA-UHFFFAOYSA-N	5.10544e+07	4.61525e+07	3.52323e+07	7.79523e+07	4.84039e+07	1.1931e+08	8.88977e+07	7.1052e+07	4.33916e+07	1.62146e+08	4.17704e+07	4.7888e+07	6.31084e+07	8.35006e+07	8.97496e+07
Com_951_neg	2-Hydroxyhexadecanoic acid	2-羟基十六烷酸	N	C16H32O3	272.235	271.228	0.8537	[M-H]-	9.333	1.00	1	C18	Lipids and lipid-like molecules	脂质和类脂分子	Fatty Acyls	脂肪酰类	Fatty acids and conjugates	脂肪酸和结合物	"764-67-0"	HMDB0031057	-	-	LMFA01050047	92836	CCCCCCCCCCCCCCC(C(=O)O)O	JGHSBPIZNUXPLA-UHFFFAOYSA-N	4.41548e+08	2.97631e+08	3.90667e+08	4.75119e+08	3.93387e+08	1.2971e+09	8.96835e+08	3.86964e+08	4.13722e+08	4.11988e+08	3.00722e+08	4.55751e+08	4.9589e+08	4.78912e+08	5.14692e+08
Com_959_neg	5-Methoxyuridine	5-甲氧基尿苷	N	C10H14N2O7	274.08	273.07	8.50993	[M-H]-	5.533	0.50	1	C18	Nucleosides, nucleotides, and analogues	核苷、核苷酸和类似物	Pyrimidine nucleosides	嘧啶核苷	-	-	"35542-01-9"	-	-	-	-	1265899	COC1=CN(C(=O)NC1=O)C2C(C(C(O2)CO)O)O	ZXIATBNUWJBBGT-JXOAFFINSA-N	175345	4.26855e+06	847073	533110	1.09829e+06	69148.8	672810	1.19464e+06	1.57306e+06	882019	973676	2.66222e+06	866479	641851	712196
Com_942_neg	2'-O-methyl-5-methyluridine	2'-O-甲基-5-甲基尿苷	N	C11H16N2O6	272.101	271.095	4.25679	[M-H]-	6.64	0.54	1	C18	Nucleosides, nucleotides, and analogues	核苷、核苷酸和类似物	Pyrimidine nucleosides	嘧啶核苷	-	-	"55486-09-4"	-	-	-	-	191372	CC1=CN(C(=O)NC1=O)C2C(C(C(O2)CO)O)OC	YHRRPHCORALGKQ-FDDDBJFASA-N	1.4396e+06	1.87931e+06	735079	879949	3.16943e+06	1.30783e+06	5.25336e+06	4.24213e+06	1.26887e+06	2.03385e+06	2.85843e+06	5.86839e+06	2.51374e+06	1.278e+06	2.56283e+06
Com_830_neg	4-Thiouridine	4-硫代尿苷	N	C9H12N2O5S	260.047	259.041	7.77963	[M-H]-	5.269	0.67	1	C18	Nucleosides, nucleotides, and analogues	核苷、核苷酸和类似物	Pyrimidine nucleosides	嘧啶核苷	-	-	"13957-31-8"	HMDB0246588	-	-	-	323398	OCC1OC(C(O)C1O)N1C=CC(=S)NC1=O	ZLOIGESWDJYCTF-XVFCMESISA-N	3.30945e+06	1.55799e+07	6.23479e+06	4.08381e+06	4.71618e+06	719382	5.37015e+06	3.48267e+06	6.39007e+06	4.98294e+06	3.51117e+06	1.78921e+07	5.58798e+06	5.03893e+06	5.14037e+06
Com_1189_neg	1-Methylguanosine	1-甲基鸟酐	N	C11H15N5O5	297.107	296.1	1.36268	[M-H]-	4.851	0.93	1	C18	Nucleosides, nucleotides, and analogues	核苷、核苷酸和类似物	Purine nucleosides	嘌呤核苷	-	-	"2140-65-0"	HMDB0001563	C04545	-	-	96373	CN1C(N)=NC2=C(N=CN2[C@@H]2O[C@H](CO)[C@@H](O)[C@H]2O)C1=O	UTAIYTHAJQNQDW-KQYNXXCUSA-N	4.23016e+07	5.57342e+07	2.72175e+07	4.19476e+07	7.59562e+07	4.80367e+07	1.07416e+08	8.87171e+07	7.26369e+07	8.26412e+07	3.76418e+07	5.21044e+07	5.70453e+07	5.40348e+07	5.48804e+07
Com_570_neg	L-Leucyl-L-Valine	L-亮氨酸-L-缬氨酸	N	C11H22N2O3	230.163	229.158	9.49437	[M-H]-	6.681	0.51	1	C18	Organic acids and derivatives	有机酸及其衍生物	Carboxylic acids and derivatives	羧酸及其衍生物	Amino acids, peptides, and analogues	氨基酸、肽和类似物	"13588-95-9"	HMDB0028942	-	-	-	352038	CC(C)CC(N)C(=O)NC(C(C)C)C(O)=O	MDSUKZSLOATHMH-UHFFFAOYSA-N	1.70109e+06	725381	471989	2.60233e+06	4.37149e+06	1.72051e+06	3.20933e+06	798461	2.85918e+06	3.83616e+06	2.02939e+06	737222	2.40328e+06	1.59317e+06	2.4716e+06
Com_36_neg	Glycylglycine	双甘肽	N	C4H8N2O3	132.053	131.045	9.11628	[M-H]-	1.62	0.59	1	C18	Organic acids and derivatives	有机酸及其衍生物	Carboxylic acids and derivatives	羧酸及其衍生物	Amino acids, peptides, and analogues	氨基酸、肽和类似物	"556-50-3"	HMDB0011733	C02037	-	-	11163	NCC(=O)NCC(O)=O	YMAWOPBAYDPSLA-UHFFFAOYSA-N	1.11563e+08	1.87487e+08	1.34798e+08	1.46004e+08	1.11036e+08	1.83695e+08	1.40065e+08	1.18612e+08	1.36576e+08	2.01647e+08	3.5162e+08	1.69517e+08	1.44029e+08	1.38139e+08	1.52047e+08
Com_1075_neg	N4-Acetylcytidine	N-乙酰胞嘧啶	N	C11H15N3O6	285.096	284.089	0.36819	[M-H]-	4.911	0.56	1	C18	Nucleosides, nucleotides, and analogues	核苷、核苷酸和类似物	Pyrimidine nucleosides	嘧啶核苷	-	-	"3768-18-1"	HMDB0005923	C22293	-	-	107461	CC(=O)NC1=NC(=O)N(C=C1)[C@@H]1O[C@H](CO)[C@@H](O)[C@H]1O	NIDVTARKFBZMOT-PEBGCTIMSA-N	3.46149e+06	3.54212e+06	1.95602e+06	3.73233e+06	5.38587e+06	6.79426e+06	6.99664e+06	6.08483e+06	4.42504e+06	4.3561e+06	3.35704e+06	4.14963e+06	4.53541e+06	4.22287e+06	4.52988e+06
Com_1570_neg	Acetaminophen glucuronide	对乙酰氨基酚葡糖苷酸	N	C14H17NO8	327.095	326.088	0.0454	[M-H]-	5.244	0.65	1	C18	Organic oxygen compounds	有机氧化合物	Organooxygen compounds	有机氧化合物	Carbohydrates and carbohydrate conjugates	碳水化合物和碳水化合物结合物	"16110-10-4"	HMDB0010316	-	-	-	83944	CC(=O)NC1=CC=C(O[C@@H]2O[C@@H]([C@@H](O)[C@H](O)[C@H]2O)C(O)=O)C=C1	IPROLSVTVHAQLE-BYNIDDHOSA-N	1.79639e+06	831690	685764	2.87956e+06	1.05988e+07	2.88353e+06	1.71191e+06	2.26392e+06	3.60241e+06	3.45761e+06	9.46099e+06	2.65347e+06	2.86784e+06	1.70797e+06	2.88023e+06
Com_1923_neg	GMP	一磷酸鸟苷	N	C10H14N5O8P	363.058	362.05	1.53072	[M-H]-	2.314	0.97	1	C18	Nucleosides, nucleotides, and analogues	核苷、核苷酸和类似物	Purine nucleotides	嘌呤核苷酸	Purine ribonucleotides	嘌呤核糖核苷酸	"85-32-5"	HMDB0001397	C00144	map00230;map01060;map01065;map01100;map01232;map01523;map04022;map04740;map04742;map04744	-	6804	NC1=NC2=C(N=CN2[C@@H]2O[C@H](COP(O)(O)=O)[C@@H](O)[C@H]2O)C(=O)N1	RQFCJASXJCIDSX-UUOKFMHZSA-N	3.91407e+08	1.09673e+09	3.37602e+08	4.46498e+08	7.64614e+08	2.55299e+08	6.04651e+08	4.58053e+08	5.04338e+08	3.38816e+08	1.0119e+09	9.09435e+08	6.45921e+08	4.23307e+08	5.29915e+08
Com_70_neg	Indole-3-carboxaldehyde	吲哚-3-甲醛	N	C9H7NO	145.053	144.044	6.88749	[M-H]-	5.863	1.00	1	C18	Organoheterocyclic compounds	有机杂环化合物	Indoles and derivatives	吲哚及其衍生物	Indoles	吲哚	"487-89-8"	HMDB0029737	C08493	-	-	10256	O=CC1=CNC2=C1C=CC=C2	OLNJUISKUQQNIM-UHFFFAOYSA-N	2.07564e+07	3.68842e+07	1.92222e+07	1.87539e+07	2.97298e+07	4.15885e+07	4.74006e+07	2.92924e+07	4.89892e+07	4.14165e+07	3.61149e+07	3.68467e+07	2.6582e+07	2.69179e+07	2.81658e+07
Com_346_neg	Phenylacetylglycine	苯乙酰甘氨酸	N	C10H11NO3	193.074	192.066	3.03197	[M-H]-	5.556	0.76	1	C18	Organic acids and derivatives	有机酸及其衍生物	Carboxylic acids and derivatives	羧酸及其衍生物	Amino acids, peptides, and analogues	氨基酸、肽和类似物	"500-98-1"	HMDB0000821	C05598	map00360	-	68144	OC(=O)CNC(=O)CC1=CC=CC=C1	UTYVDVLMYQPLQB-UHFFFAOYSA-N	4.87434e+07	6.07972e+07	2.48128e+07	3.35642e+07	5.48078e+07	6.93059e+07	6.11495e+07	5.64843e+07	6.72688e+07	2.23388e+08	6.90737e+07	4.06088e+07	5.39187e+07	5.34905e+07	5.48771e+07
Com_1350_neg	N-Acetylneuraminic acid	乙酰神经氨酸	N	C11H19NO9	309.106	308.098	1.22826	[M-H]-	1.375	0.87	1	C18	Organic oxygen compounds	有机氧化合物	Organooxygen compounds	有机氧化合物	Carbohydrates and carbohydrate conjugates	碳水化合物和碳水化合物结合物	"131-48-6"	HMDB0000230	C19910	-	-	445063	[H][C@]1(O[C@@](O)(C[C@H](O)[C@H]1NC(C)=O)C(O)=O)[C@H](O)[C@H](O)CO	SQVRNKJHWKZAKO-PFQGKNLYSA-N	3.24006e+08	3.88716e+08	3.36224e+08	1.70196e+08	3.87891e+08	1.09708e+09	1.01449e+09	5.06136e+08	7.30421e+08	5.28522e+08	7.44372e+08	6.03526e+08	4.97497e+08	4.86399e+08	5.06386e+08
Com_706_neg	N-Acetyl-L-tryptophan	N-乙酰-L-色氨酸	N	C13H14N2O3	246.1	245.093	0.97091	[M-H]-	5.706	0.78	1	C18	Organic acids and derivatives	有机酸及其衍生物	Carboxylic acids and derivatives	羧酸及其衍生物	Amino acids, peptides, and analogues	氨基酸、肽和类似物	"1218-34-4"	HMDB0013713	-	-	-	700653	CC(=O)N[C@@H](CC1=CNC2=C1C=CC=C2)C(O)=O	DZTHIGRZJZPRDV-LBPRGKRZSA-N	4.99677e+06	7.63509e+06	2.77817e+06	4.90806e+06	9.10747e+06	1.69767e+07	1.26799e+07	6.17078e+06	1.0156e+07	1.23706e+07	1.17442e+07	8.16458e+06	7.4117e+06	7.28065e+06	7.72486e+06
Com_270_neg	3,4-Dihydroxyhydrocinnamic acid	3,4-二羟基苯丙酸	N	C9H10O4	182.058	181.05	3.75339	[M-H]-	5.223	0.77	1	C18	Phenylpropanoids and polyketides	苯丙素类和聚酮类	Phenylpropanoic acids	苯丙酸类	-	-	"1078-61-1"	HMDB0000423	C10447	map00350;map00946;map01100	-	348154	OC(=O)CCC1=CC(O)=C(O)C=C1	DZAUWHJDUNRCTF-UHFFFAOYSA-N	2.24712e+07	2.82611e+07	1.17714e+07	1.65838e+07	5.2121e+07	1.14968e+08	4.63446e+07	3.76922e+07	5.23283e+07	9.08253e+07	6.86424e+07	4.06863e+07	4.18595e+07	3.86085e+07	4.18893e+07
Com_930_neg	Heptadecanoic acid	十七烷酸/珠光脂酸	N	C17H34O2	270.256	269.249	0.14782	[M-H]-	10.513	0.70	1	C18	Lipids and lipid-like molecules	脂质和类脂分子	Fatty Acyls	脂肪酰类	Fatty acids and conjugates	脂肪酸和结合物	"506-12-7"	HMDB0002259	-	-	LMFA01010017	10465	CCCCCCCCCCCCCCCCC(O)=O	KEMQGTRYUADPNZ-UHFFFAOYSA-N	8.20882e+08	3.97286e+08	1.06673e+09	7.00999e+08	6.15695e+08	9.2154e+08	9.09298e+08	9.31341e+08	8.94863e+08	6.43046e+08	4.51877e+08	6.10606e+08	7.47187e+08	7.29085e+08	7.45845e+08
Com_144_neg	3-Methyladipic acid	3-甲基己二酸	N	C7H12O4	160.074	159.065	5.57369	[M-H]-	5.106	0.61	1	C18	Lipids and lipid-like molecules	脂质和类脂分子	Fatty Acyls	脂肪酰类	Fatty acids and conjugates	脂肪酸和结合物	"3058-01-3"	HMDB0000555	-	-	LMFA01170095	6999745	C[C@@H](CCC(O)=O)CC(O)=O	SYEOWUNSTUDKGM-YFKPBYRVSA-N	1.63561e+07	3.922e+07	1.55086e+07	1.49369e+07	4.9914e+07	3.0313e+07	7.08755e+07	7.08865e+07	3.89467e+07	6.48204e+07	2.23098e+07	4.63847e+07	3.62031e+07	3.33619e+07	3.46419e+07
Com_78_neg	Adipic acid	己二酸	N	C6H10O4	146.058	145.05	6.60304	[M-H]-	5.222	0.83	1	C18	Lipids and lipid-like molecules	脂质和类脂分子	Fatty Acyls	脂肪酰类	Fatty acids and conjugates	脂肪酸和结合物	"124-04-9"	HMDB0000448	C06104	map00930;map01100;map01120;map01220	LMFA01170048	196	OC(=O)CCCCC(O)=O	WNLRTRBMVRJNCN-UHFFFAOYSA-N	2.49032e+07	5.85735e+07	3.69899e+07	3.48959e+07	7.38972e+07	8.35777e+07	9.27041e+07	8.82651e+07	9.28996e+07	1.07079e+08	1.11474e+08	4.99451e+07	5.89754e+07	5.41424e+07	5.85123e+07
Com_384_neg	Sebacic acid	葵二酸	N	C10H18O4	202.121	201.113	3.37377	[M-H]-	6.245	0.85	1	C18	Lipids and lipid-like molecules	脂质和类脂分子	Fatty Acyls	脂肪酰类	Fatty acids and conjugates	脂肪酸和结合物	"111-20-6"	HMDB0000792	C08277	-	LMFA01170006	5192	OC(=O)CCCCCCCCC(O)=O	CXMXRPHRNRROMY-UHFFFAOYSA-N	1.68497e+08	1.05777e+08	4.85071e+07	7.60285e+07	1.56079e+08	3.23854e+08	3.20013e+08	1.19065e+08	1.78685e+08	2.22627e+08	2.46129e+08	1.44882e+08	1.33609e+08	1.35399e+08	1.36719e+08
Com_314_neg	Azelaic acid	壬二酸	N	C9H16O4	188.105	187.097	3.52935	[M-H]-	6.018	0.97	1	C18	Lipids and lipid-like molecules	脂质和类脂分子	Fatty Acyls	脂肪酰类	Fatty acids and conjugates	脂肪酸和结合物	"123-99-9"	HMDB0000784	C08261	-	LMFA01170054	2266	OC(=O)CCCCCCCC(O)=O	BDJRBEYXGGNYIS-UHFFFAOYSA-N	5.84122e+08	9.00081e+08	2.87511e+08	3.64435e+08	3.73826e+08	1.01146e+09	1.69583e+09	9.08677e+08	1.55626e+09	6.453e+08	1.36547e+09	4.08598e+08	6.94495e+08	6.97881e+08	7.35852e+08
Com_42_neg	L-Aspartic acid	L-天冬氨酸	N	C4H7NO4	133.038	132.029	8.40989	[M-H]-	1.324	0.97	1	C18	Organic acids and derivatives	有机酸及其衍生物	Carboxylic acids and derivatives	羧酸及其衍生物	Amino acids, peptides, and analogues	氨基酸、肽和类似物	"56-84-8"	HMDB0000191	C00049	map00220;map00250;map00260;map00261;map00270;map00300;map00340;map00410;map00460;map00470;map00710;map00760;map00770;map00970;map00997;map00998;map00999;map01060;map01064;map01070;map01100;map01110;map01120;map01200;map01210;map01230;map01240;map02010;map02020;map02030;map04080;map04974;map05230	-	5960	N[C@@H](CC(O)=O)C(O)=O	CKLJMWTZIZZHCS-REOHCLBHSA-N	1.19924e+09	2.79042e+09	2.09898e+09	1.63437e+09	2.89598e+09	2.01035e+09	2.95246e+09	1.9598e+09	3.02991e+09	2.59065e+09	6.41976e+09	2.60872e+09	2.08984e+09	2.03516e+09	2.01826e+09
Com_4_neg	L-Threonine	L-苏氨酸	N	C4H9NO3	119.058	118.05	9.96526	[M-H]-	1.366	0.97	1	C18	Organic acids and derivatives	有机酸及其衍生物	Carboxylic acids and derivatives	羧酸及其衍生物	Amino acids, peptides, and analogues	氨基酸、肽和类似物	"72-19-5"	HMDB0000167	C00188	map00260;map00261;map00290;map00470;map00860;map00970;map01060;map01100;map01110;map01120;map01230;map02010;map04974;map04978	-	6288	C[C@@H](O)[C@H](N)C(O)=O	AYFVYJQAPQTCCC-GBXIJSLDSA-N	2.44566e+08	5.68653e+08	2.37391e+08	4.46749e+08	8.52045e+08	6.08541e+08	7.92462e+08	4.4935e+08	5.22195e+08	7.33702e+08	1.0357e+09	6.52204e+08	4.25115e+08	4.33274e+08	5.81203e+08
Com_648_neg	Thymidine	beta-胸苷	N	C10H14N2O5	242.09	241.082	2.00592	[M-H]-	4.874	0.68	1	C18	Nucleosides, nucleotides, and analogues	核苷、核苷酸和类似物	Pyrimidine nucleosides	嘧啶核苷	Pyrimidine 2'-deoxyribonucleosides	嘧啶2'-脱氧核糖核苷	"50-89-5"	HMDB0000273	C00214	map00240;map01100;map01232	-	5789	CC1=CN([C@H]2C[C@H](O)[C@@H](CO)O2)C(=O)NC1=O	IQFYYKKMVGJFEH-XLPZGREQSA-N	3.06059e+07	6.95784e+07	2.64812e+07	4.22677e+07	8.09806e+07	1.67772e+08	1.26525e+08	5.28137e+07	8.94874e+07	5.63113e+07	5.13357e+07	4.01165e+07	6.77384e+07	6.07568e+07	5.95689e+07
Com_2051_neg	23-Nordeoxycholic acid	23-脱甲脱氧胆酸	N	C23H38O4	378.277	377.269	1.77522	[M-H]-	7.761	0.78	1	C18	Lipids and lipid-like molecules	脂质和类脂分子	Steroids and steroid derivatives	类固醇和类固醇衍生物	Bile acids, alcohols and derivatives	胆汁酸、醇及其衍生物	"53608-86-9"	HMDB0304947	-	-	LMST04060020	314374	CC(CC(O)=O)C1CCC2C3CCC4CC(O)CCC4(C)C3CC(O)C12C	PLRQOCVIINWCFA-AHFDLSHQSA-N	4.66854e+06	203013	669501	1.83181e+06	3.15582e+06	2.38476e+07	3.17139e+07	4.43376e+06	2.36675e+07	5.52627e+07	4.84574e+06	470598	1.08132e+07	1.01125e+07	1.02319e+07
Com_2207_neg	Cholic acid	胆酸	N	C24H40O5	408.288	407.28	0.74554	[M-H]-	7.477	0.92	1	C18	Lipids and lipid-like molecules	脂质和类脂分子	Steroids and steroid derivatives	类固醇和类固醇衍生物	Bile acids, alcohols and derivatives	胆汁酸、醇及其衍生物	"81-25-4"	HMDB0000619	C00695	map00120;map00121;map01100;map04976	LMST04010001	221493	C[C@H](CCC(O)=O)[C@H]1CC[C@H]2[C@@H]3[C@H](O)C[C@@H]4C[C@H](O)CC[C@]4(C)[C@H]3C[C@H](O)[C@]12C	BHQCQFFYRZLCQQ-OELDTZBJSA-N	4.0637e+08	7.45482e+08	4.94483e+08	2.19227e+08	1.55003e+09	5.13681e+08	8.34108e+08	4.84813e+08	3.39644e+08	5.99656e+08	1.80174e+08	8.89766e+07	5.20871e+08	4.97496e+08	5.19591e+08
Com_213_neg	Decanoic acid	癸酸	N	C10H20O2	172.146	171.138	6.01645	[M-H]-	7.786	0.66	1	C18	Lipids and lipid-like molecules	脂质和类脂分子	Fatty Acyls	脂肪酰类	Fatty acids and conjugates	脂肪酸和结合物	"334-48-5"	HMDB0000511	C01571	map00061;map01100	LMFA01010010	2969	CCCCCCCCCC(O)=O	GHVNFZFCNZKVNT-UHFFFAOYSA-N	6.92953e+07	6.07558e+07	5.41757e+07	6.0049e+07	1.03107e+08	4.36092e+07	6.05264e+07	5.45871e+07	4.7756e+07	4.90684e+07	6.65133e+07	4.5582e+07	5.47733e+07	5.36472e+07	5.71376e+07
Com_660_neg	Pentadecanoic acid	十五烷酸	N	C15H30O2	242.225	241.217	3.19992	[M-H]-	9.753	0.81	1	C18	Lipids and lipid-like molecules	脂质和类脂分子	Fatty Acyls	脂肪酰类	Fatty acids and conjugates	脂肪酸和结合物	"1002-84-2"	HMDB0000826	C16537	-	LMFA01010015	13849	CCCCCCCCCCCCCCC(O)=O	WQEPLUUGTLDZJY-UHFFFAOYSA-N	1.49521e+08	2.25492e+08	2.33564e+08	1.92398e+08	2.0258e+08	6.34913e+08	5.42164e+08	3.1066e+08	3.08897e+08	3.9152e+08	2.96459e+08	3.05201e+08	2.43271e+08	2.35388e+08	2.60116e+08
Com_2447_neg	Taurodeoxycholic acid	牛磺脱氧胆酸	N	C26H45NO6S	499.297	498.289	1.31851	[M-H]-	7.278	0.97	1	C18	Lipids and lipid-like molecules	脂质和类脂分子	Steroids and steroid derivatives	类固醇和类固醇衍生物	Bile acids, alcohols and derivatives	胆汁酸、醇及其衍生物	"516-50-7"	HMDB0000896	C05463	-	LMST05040013	2733768	[H][C@@]1(CC[C@@]2([H])[C@]3([H])CC[C@]4([H])C[C@H](O)CC[C@]4(C)[C@@]3([H])C[C@H](O)[C@]12C)[C@H](C)CCC(=O)NCCS(O)(=O)=O	AWDRATDZQPNJFN-VAYUFCLWSA-N	2.36909e+08	4.41344e+07	5.97733e+07	1.18897e+07	1.14005e+08	3.78711e+08	3.03707e+08	4.16618e+07	1.94425e+08	7.00185e+08	6.89192e+07	9.53273e+06	1.72445e+08	1.61865e+08	1.67662e+08
Com_251_neg	Hippuric acid	马尿酸	N	C9H9NO3	179.058	178.05	4.07456	[M-H]-	5.429	0.83	1	C18	Benzenoids	苯类化合物	Benzene and substituted derivatives	苯及其取代衍生物	Benzoic acids and derivatives	苯甲酸及其衍生物	"495-69-2"	HMDB0000714	C01586	-	-	464	OC(=O)CNC(=O)C1=CC=CC=C1	QIAFMBKCNZACKA-UHFFFAOYSA-N	9.3852e+07	1.48036e+08	2.29803e+07	3.76695e+07	1.096e+08	9.01663e+07	6.07615e+07	5.00034e+07	1.59003e+08	3.3388e+08	1.84049e+08	1.48283e+08	8.97248e+07	1.03958e+08	8.86123e+07
Com_46_neg	L-Malate	L-苹果酸	N	C4H6O5	134.022	133.013	8.02795	[M-H]-	1.49	0.96	1	C18	Organic acids and derivatives	有机酸及其衍生物	Hydroxy acids and derivatives	羟基酸及其衍生物	Beta hydroxy acids and derivatives	β-羟基酸及其衍生物	"97-67-6"	HMDB0000156	C00149	map00020;map00620;map00630;map00680;map00710;map00720;map01060;map01061;map01062;map01063;map01064;map01065;map01066;map01070;map01100;map01110;map01120;map01200;map02020;map04742;map04922;map04964;map05200;map05211;map05230	-	222656	O[C@@H](CC(O)=O)C(O)=O	BJEPYKJPYRNKOW-REOHCLBHSA-N	5.51497e+09	1.49511e+10	6.34101e+09	6.71317e+09	1.24172e+10	1.04026e+10	1.31758e+10	8.19529e+09	1.07357e+10	1.0811e+10	1.28447e+10	1.0377e+10	8.69787e+09	8.98488e+09	9.09287e+09
Com_2150_neg	23-Norcholic acid	23-脱甲胆酸	N	C23H38O5	394.272	393.264	2.26501	[M-H]-	6.587	0.54	1	C18	Lipids and lipid-like molecules	脂质和类脂分子	Steroids and steroid derivatives	类固醇和类固醇衍生物	Bile acids, alcohols and derivatives	胆汁酸、醇及其衍生物	"60696-62-0"	-	-	-	LMST04060019	164231498	CC(CC(=O)O)C1CCC2C1(C(CC3C2C(CC4C3(CCC(C4)O)C)O)O)C	SHUYNJFEXPRUGR-RTCCEZQESA-N	9.64965e+06	1.2474e+06	1.73597e+06	4.06843e+06	2.33959e+07	1.42774e+08	9.25106e+07	1.70022e+07	4.67883e+07	1.02795e+08	2.29519e+07	693833	2.91128e+07	3.04308e+07	3.19486e+07
Com_236_neg	N-Acetyl-L-aspartic acid	N-乙酰-L-天冬氨酸	N	C6H9NO5	175.048	174.04	5.89542	[M-H]-	1.965	0.82	1	C18	Organic acids and derivatives	有机酸及其衍生物	Carboxylic acids and derivatives	羧酸及其衍生物	Amino acids, peptides, and analogues	氨基酸、肽和类似物	"997-55-7"	HMDB0000812	C01042	map00250;map01100	-	65065	CC(=O)N[C@@H](CC(O)=O)C(O)=O	OTCCIMWXFLJLIA-BYPYZUCNSA-N	5.09985e+07	1.24067e+08	6.66201e+07	6.22119e+07	7.41673e+07	9.22158e+07	7.52138e+07	4.45847e+07	5.97116e+07	7.1833e+07	7.47657e+07	7.72424e+07	7.0796e+07	7.71677e+07	7.27578e+07
Com_338_neg	Citric Acid	柠檬酸	N	C6H8O7	192.027	191.019	3.94545	[M-H]-	2.031	1.00	1	C18	Organic acids and derivatives	有机酸及其衍生物	Carboxylic acids and derivatives	羧酸及其衍生物	Tricarboxylic acids and derivatives	三羧酸及其衍生物	"77-92-9"	HMDB0000094	C00158	map00020;map00250;map00630;map00720;map01053;map01060;map01061;map01062;map01063;map01064;map01065;map01066;map01070;map01100;map01110;map01120;map01200;map01210;map01230;map01240;map02020;map04742;map04922;map05230	-	311	OC(=O)CC(O)(CC(O)=O)C(O)=O	KRKNYBCHXYNGOX-UHFFFAOYSA-N	1.34749e+09	3.80356e+09	1.52876e+09	1.4459e+09	1.68511e+09	1.80877e+09	2.10268e+09	1.3638e+09	1.83007e+09	2.17265e+09	1.81729e+09	3.88706e+09	1.70621e+09	1.84331e+09	1.79909e+09
Com_2420_neg	Taurolithocholic acid	牛磺石胆酸	N	C26H45NO5S	483.302	482.293	2.53807	[M-H]-	7.688	0.66	1	C18	Lipids and lipid-like molecules	脂质和类脂分子	Steroids and steroid derivatives	类固醇和类固醇衍生物	Bile acids, alcohols and derivatives	胆汁酸、醇及其衍生物	"516-90-5"	HMDB0000722	C02592	-	LMST05040003	439763	[H][C@@]1(CC[C@@]2([H])[C@]3([H])CC[C@]4([H])C[C@H](O)CC[C@]4(C)[C@@]3([H])CC[C@]12C)[C@H](C)CCC(=O)NCCS(O)(=O)=O	QBYUNVOYXHFVKC-GBURMNQMSA-N	3.91213e+06	619069	686095	381463	659946	1.36687e+07	1.54496e+07	258340	3.07039e+06	8.25834e+06	111986	381653	2.38707e+06	3.18649e+06	3.45037e+06
Com_58_neg	Tyrosol	2-(4-羟苯基)乙醇	N	C8H10O2	138.068	137.06	7.30943	[M-H]-	5.261	0.85	1	C18	Benzenoids	苯类化合物	Phenols	酚类	Tyrosols and derivatives	酪醇及其衍生物	"501-94-0"	HMDB0004284	C06044	map00350;map01100	-	10393	OCCC1=CC=C(O)C=C1	YCCILVSKPBXVIP-UHFFFAOYSA-N	1.51283e+07	2.20256e+07	1.29881e+07	1.13481e+07	3.10079e+07	3.18596e+07	2.29788e+07	1.81853e+07	2.76463e+07	2.30807e+07	2.3584e+07	1.96644e+07	2.26668e+07	2.09812e+07	2.08873e+07
Com_1359_neg	gamma-Glutamyltyrosine	Gamma-谷氨酰-酪氨酸	N	C14H18N2O6	310.116	309.109	0.30261	[M-H]-	4.887	0.99	1	C18	Organic acids and derivatives	有机酸及其衍生物	Carboxylic acids and derivatives	羧酸及其衍生物	Amino acids, peptides, and analogues	氨基酸、肽和类似物	"7432-23-7"	HMDB0011741	-	-	-	94340	C1=CC(=CC=C1CC(C(=O)O)NC(=O)CCC(C(=O)O)N)O	VVLXCWVSSLFQDS-QWRGUYRKSA-N	1.62199e+08	5.69253e+07	3.75828e+07	2.17006e+07	3.16397e+08	1.0833e+09	4.77788e+08	7.77872e+08	2.298e+08	7.74257e+08	5.69732e+07	3.26629e+07	3.16522e+08	3.12332e+08	3.81029e+08
Com_835_neg	gamma-Glutamylleucine	Gamma-谷氨酰亮氨酸	N	C11H20N2O5	260.137	259.13	0.05381	[M-H]-	5.407	1.00	1	C18	Organic acids and derivatives	有机酸及其衍生物	Carboxylic acids and derivatives	羧酸及其衍生物	Amino acids, peptides, and analogues	氨基酸、肽和类似物	"2566-39-4"	HMDB0011171	-	-	-	151023	CC(C)CC(C(=O)O)NC(=O)CCC(C(=O)O)N	MYFMARDICOWMQP-YUMQZZPRSA-N	4.40046e+08	2.45816e+08	2.31099e+08	1.32452e+08	9.4974e+08	4.33363e+09	1.92302e+09	2.88822e+09	6.94419e+08	2.38476e+09	2.90781e+08	2.46375e+08	1.14843e+09	1.11203e+09	1.14911e+09
Com_1203_neg	(2E,4E,6E,8E)-9-(3-hydroxy-2,6,6-trimethyl-1-cyclohexenyl)-3,7-dimethyl-nona-2,4,6,8-tetraenoic acid	rac全反式4-羟基视黄酸	N	C20H28O3	316.204	297.185	3.30406	[M-H-H2O]-	6.675	0.70	1	C18	Lipids and lipid-like molecules	脂质和类脂分子	Prenol lipids	异戊烯醇脂	Retinoids	类视黄醇	"66592-72-1"	HMDB0006254	C16677	map00830;map01100	LMPR01090025	6438629	CC1=C(C(CCC1O)(C)C)C=CC(=CC=CC(=CC(=O)O)C)C	KGUMXGDKXYTTEY-FRCNGJHJSA-N	1.01608e+07	1.95399e+07	8.47244e+06	1.18575e+07	2.04602e+07	7.71537e+06	1.60323e+07	1.23736e+07	1.53622e+07	1.6044e+07	1.30745e+07	1.46415e+07	1.13067e+07	1.37459e+07	1.24226e+07
Com_2112_neg	Salvinorin B	-	N	C21H26O7	390.168	389.164	7.99641	[M-H]-	6.063	0.55	1	C18	Lipids and lipid-like molecules	脂质和类脂分子	Prenol lipids	异戊烯醇脂	Terpene lactones	萜内酯	"92545-30-7"	-	-	-	-	11440685	CC12CCC3C(=O)OC(CC3(C1C(=O)C(CC2C(=O)OC)O)C)C4=COC=C4	BLTMVAIOAAGYAR-CEFSSPBYSA-N	1.37039e+07	6.71286e+06	5.65925e+06	4.0198e+06	8.75447e+06	4.19892e+07	4.8216e+07	1.20524e+07	1.14821e+07	1.25874e+07	2.03379e+07	4.73727e+06	1.32763e+07	1.53758e+07	1.38769e+07
Com_579_neg	indoleacetylglycine	N-3-吲哚乙酰甘氨酸	N	C12H12N2O3	232.085	231.077	1.30787	[M-H]-	5.587	0.63	1	C18	Organic acids and derivatives	有机酸及其衍生物	Carboxylic acids and derivatives	羧酸及其衍生物	Amino acids, peptides, and analogues	氨基酸、肽和类似物	"13113-08-1"	HMDB0240661	-	-	-	446640	C1=CC=C2C(=C1)C(=CN2)CC(=O)NCC(=O)O	YDXXLJMIHMIOIF-UHFFFAOYSA-N	2.80072e+06	6.02303e+06	623258	1.69279e+06	1.60677e+06	4.67274e+06	1.5443e+06	2.32415e+06	4.91955e+06	1.07659e+07	2.47534e+06	1.84497e+06	1.92733e+06	2.7147e+06	2.70148e+06
Com_18_neg	pyroglutamine	3-氨基-2,6-哌啶二酮	N	C5H8N2O2	128.059	127.05	9.82422	[M-H]-	1.345	0.68	1	C18	Organic acids and derivatives	有机酸及其衍生物	Carboxylic acids and derivatives	羧酸及其衍生物	Amino acids, peptides, and analogues	氨基酸、肽和类似物	"2353-44-8"	HMDB0242134	-	-	-	134508	C1CC(=O)NC(=O)C1N	NPWMTBZSRRLQNJ-UHFFFAOYSA-N	7.31894e+07	1.22743e+08	5.57586e+07	7.89654e+07	1.74597e+08	1.54049e+08	1.29748e+08	9.9774e+07	1.9588e+08	1.40263e+08	1.79226e+08	1.801e+08	9.38328e+07	1.43317e+08	9.38476e+07
Com_2079_neg	Artesunate	青蒿脂	N	C19H28O8	384.178	383.174	8.09317	[M-H]-	6.198	0.56	1	C18	Lipids and lipid-like molecules	脂质和类脂分子	Prenol lipids	异戊烯醇脂	Sesquiterpenoids	倍半萜类	"88495-63-0"	HMDB0240267	-	-	-	6917864	CC1CCC2C(C(OC3C24C1CCC(O3)(OO4)C)OC(=O)CCC(=O)O)C	FIHJKUPKCHIPAT-AHIGJZGOSA-N	2.98228e+07	9.76631e+07	6.4468e+07	3.42301e+07	6.97543e+07	5.01567e+07	5.6433e+07	5.44254e+07	4.71622e+07	8.91107e+07	1.44931e+08	6.56483e+07	4.58311e+07	6.23484e+07	7.18256e+07
Com_203_neg	citronellic acid	香茅酸	N	C10H18O2	170.131	169.122	5.63165	[M-H]-	6.375	0.60	1	C18	Lipids and lipid-like molecules	脂质和类脂分子	Prenol lipids	异戊烯醇脂	Monoterpenoids	单萜类	"502-47-6"	HMDB0035837	C16462	map00907;map01120	LMFA01020104	10402	CC(CCC=C(C)C)CC(=O)O	GJWSUKYXUMVMGX-UHFFFAOYSA-N	1.05925e+07	1.3067e+07	7.00477e+06	8.16043e+06	1.04535e+07	2.11807e+07	1.33645e+07	9.3903e+06	1.98357e+07	1.27752e+07	1.16495e+07	1.07619e+07	9.03168e+06	8.7216e+06	1.21901e+07
Com_289_neg	Phosphoserine	L-O-磷酸丝氨酸	N	C3H8NO6P	185.009	184.001	4.49995	[M-H]-	1.364	0.90	1	C18	Organic acids and derivatives	有机酸及其衍生物	Carboxylic acids and derivatives	羧酸及其衍生物	Amino acids, peptides, and analogues	氨基酸、肽和类似物	"407-41-0"	HMDB0001721	C01005	map00260;map00270;map00680;map00970;map00997;map00998;map01100;map01110;map01120;map01200;map01230	-	68841	C(C(C(=O)O)N)OP(=O)(O)O	BZQFBWGGLXLEPQ-REOHCLBHSA-N	9.94074e+06	1.72082e+07	7.96668e+06	1.40394e+07	3.55681e+07	4.19378e+07	3.65564e+07	2.90839e+07	2.25685e+07	5.05337e+07	3.31339e+07	2.08194e+07	1.50946e+07	1.6718e+07	1.94556e+07
Com_695_neg	2-HydroxyMyristic Acid	2-羟基十四烷酸	N	C14H28O3	244.204	243.196	2.90624	[M-H]-	8.294	0.80	1	C18	Lipids and lipid-like molecules	脂质和类脂分子	Fatty Acyls	脂肪酰类	Fatty acids and conjugates	脂肪酸和结合物	"2507-55-3"	HMDB0002261	-	-	LMFA01050484	1563	CCCCCCCCCCCCC(C(=O)O)O	JYZJYKOZGGEXSX-UHFFFAOYSA-N	3.01126e+07	6.49033e+07	4.39599e+07	4.55927e+07	4.18633e+07	4.08181e+07	4.88166e+07	3.02569e+07	3.0345e+07	3.94091e+07	4.56283e+07	7.33148e+07	3.74549e+07	4.05505e+07	4.07497e+07
Com_2545_neg	UDP-glucose	尿嘧啶核苷-5’-二磷酸葡萄糖	N	C15H24N2O17P2	566.055	565.047	1.58527	[M-H]-	2.109	0.91	1	C18	Nucleosides, nucleotides, and analogues	核苷、核苷酸和类似物	Pyrimidine nucleotides	嘧啶核苷酸	Pyrimidine nucleotide sugars	嘧啶核苷酸糖	"117756-22-6"	HMDB0259387	-	-	-	1166	C1=CN(C(=O)NC1=O)C2C(C(C(O2)COP(=O)(O)OP(=O)(O)OC3C(C(C(C(O3)CO)O)O)O)O)O	HSCJRCZFDFQWRP-UHFFFAOYSA-N	1.2135e+07	3.3266e+07	1.47242e+07	3.85976e+07	1.6608e+07	3.91302e+07	3.83728e+07	2.60638e+07	4.01941e+07	2.66358e+07	8.21598e+07	7.46615e+07	3.30835e+07	3.4669e+07	2.67633e+07
Com_1255_neg	N-acetyl-glucosamine 1-phosphate	N-乙酰-α-D-氨基葡萄糖-1-磷酸酯	N	C8H16NO9P	301.056	300.049	1.23478	[M-H]-	1.317	0.90	1	C18	Organic oxygen compounds	有机氧化合物	Organooxygen compounds	有机氧化合物	Carbohydrates and carbohydrate conjugates	碳水化合物和碳水化合物结合物	"31281-59-1"	-	-	-	-	900	CC(=O)NC1C(C(C(OC1OP(=O)(O)O)CO)O)O	FZLJPEPAYPUMMR-UHFFFAOYSA-N	5.43907e+07	3.30697e+08	1.81058e+08	1.05423e+08	2.47549e+08	1.09243e+08	1.12881e+08	1.16639e+08	2.59304e+08	8.84271e+07	3.98995e+08	3.53405e+08	1.99082e+08	2.01045e+08	2.00255e+08
Com_1254_neg	N-acetylglucosamine 6-phosphate	N-乙酰基-D-氨基葡萄糖-6磷酸-2钠盐	N	C8H16NO9P	301.056	300.049	1.43956	[M-H]-	1.6	0.80	1	C18	Organic oxygen compounds	有机氧化合物	Organooxygen compounds	有机氧化合物	Carbohydrates and carbohydrate conjugates	碳水化合物和碳水化合物结合物	"102029-88-9"	HMDB0001062	C00357	map00520;map01100;map01250;map02060	-	440996	CC(=O)NC1C(C(C(OC1O)COP(=O)(O)O)O)O	BRGMHAYQAZFZDJ-RTRLPJTCSA-N	4.98127e+07	1.27656e+08	8.23356e+07	1.05232e+08	1.12266e+08	8.83885e+07	8.34975e+07	9.84508e+07	1.09495e+08	7.26371e+07	1.67148e+08	1.56847e+08	8.70137e+07	8.75121e+07	9.23012e+07
Com_2430_neg	cholic acid 7-sulfate	胆酸7-硫酸酯	N	C24H40O8S	488.244	487.236	1.34917	[M-H]-	6.869	1.00	1	C18	Lipids and lipid-like molecules	脂质和类脂分子	Steroids and steroid derivatives	类固醇和类固醇衍生物	Bile acids, alcohols and derivatives	胆汁酸、醇及其衍生物	"60320-05-0"	HMDB0002421	-	-	LMST05020039	459070	CC(CCC(=O)O)C1CCC2C1(C(CC3C2C(CC4C3(CCC(C4)O)C)OS(=O)(=O)O)O)C	RRVLNNMINXAIKC-OELDTZBJSA-N	7.5057e+07	3.79526e+08	3.10245e+08	2.63244e+08	5.1787e+08	5.457e+08	5.19365e+08	6.39494e+07	2.33912e+08	1.42114e+08	3.674e+08	2.72958e+08	3.86461e+08	2.86328e+08	2.56492e+08
Com_2397_neg	Cholan-24-oic acid, 12-hydroxy-3-(sulfooxy)-, disodium salt, (3alpha,5beta,12alpha)- (9CI)	脱氧胆酸-3-硫酸	N	C24H40O7S	472.249	471.241	1.53933	[M-H]-	6.86	0.87	1	C18	Lipids and lipid-like molecules	脂质和类脂分子	Steroids and steroid derivatives	类固醇和类固醇衍生物	Bile acids, alcohols and derivatives	胆汁酸、醇及其衍生物	"60237-35-6"	-	-	-	-	128752	CC(CCC(=O)O)C1CCC2C1(C(CC3C2CCC4C3(CCC(C4)OS(=O)(=O)O)C)O)C	ARGCPGOJOKCMSW-LLQZFEROSA-N	1.33304e+08	1.79375e+07	3.47744e+07	1.04851e+08	3.76962e+07	1.37636e+08	1.66954e+08	8.14496e+07	9.94575e+06	1.09424e+08	3.55087e+07	2.85599e+06	7.34496e+07	7.26214e+07	7.53862e+07
Com_2198_neg	7-KETODEOXYCHOLIC ACID	7-脱氢胆酸	N	C24H38O5	406.272	405.264	1.31469	[M-H]-	6.898	0.97	1	C18	Lipids and lipid-like molecules	脂质和类脂分子	Steroids and steroid derivatives	类固醇和类固醇衍生物	Bile acids, alcohols and derivatives	胆汁酸、醇及其衍生物	"911-40-0"	HMDB0000391	C04643	-	LMST04010184	188292	CC(CCC(=O)O)C1CCC2C1(C(CC3C2C(=O)CC4C3(CCC(C4)O)C)O)C	RHCPKKNRWFXMAT-RRWYKFPJSA-N	3.86926e+08	2.92533e+08	2.6738e+08	3.25093e+08	7.92759e+08	1.02061e+09	7.1474e+08	3.25377e+08	2.48879e+08	6.60414e+08	1.05302e+08	3.44926e+07	4.36649e+08	3.89188e+08	3.50934e+08
Com_2288_neg	3-ALPHA-HYDROXY-6-KETOCHOLANIC ACID	6-酮基石胆酸	N	C24H38O4	390.277	435.274	2.24573	[M+HCOOH-H]-	7.399	0.98	1	C18	Lipids and lipid-like molecules	脂质和类脂分子	Steroids and steroid derivatives	类固醇和类固醇衍生物	Bile acids, alcohols and derivatives	胆汁酸、醇及其衍生物	"2393-61-5"	-	-	-	LMST04010146	164960	CC(CCC(=O)O)C1CCC2C1(CCC3C2CC(=O)C4C3(CCC(C4)O)C)C	JWZBXKZZDYMDCJ-IJPFKRJSSA-N	7.36274e+07	5.42425e+06	1.63281e+07	2.49575e+07	4.64074e+07	2.45621e+08	1.78389e+08	2.82722e+07	5.25873e+07	5.9671e+08	4.81009e+07	4.66082e+06	1.08302e+08	1.05463e+08	1.0847e+08
Com_2137_neg	5beta-Cholanic acid-3beta,12alpha-diol	3β-脱氧胆酸	N	C24H40O4	392.293	391.285	0.48775	[M-H]-	8.135	1.00	1	C18	Lipids and lipid-like molecules	脂质和类脂分子	Steroids and steroid derivatives	类固醇和类固醇衍生物	Bile acids, alcohols and derivatives	胆汁酸、醇及其衍生物	"570-63-8"	HMDB0000438	C20865	map00121	LMST04010042	160530	CC(CCC(=O)O)C1CCC2C1(C(CC3C2CCC4C3(CCC(C4)O)C)O)C	KXGVEGMKQFWNSR-OFYXWCICSA-N	6.78163e+09	6.86717e+08	2.8359e+09	2.83315e+09	4.60255e+09	6.16297e+09	9.67232e+09	7.99123e+08	5.71141e+09	1.34002e+10	2.4411e+09	1.21151e+08	4.38542e+09	4.51731e+09	4.32292e+09
Com_566_neg	N2,N6-diacetyllysine	N2,N6-二乙酰-L-赖氨酸	N	C10H18N2O4	230.127	229.119	2.13914	[M-H]-	4.859	0.74	1	C18	Organic acids and derivatives	有机酸及其衍生物	Carboxylic acids and derivatives	羧酸及其衍生物	Amino acids, peptides, and analogues	氨基酸、肽和类似物	"499-86-5"	-	-	-	-	7019608	CC(=O)NCCCCC(C(=O)O)NC(=O)C	ZHZUEHHBTYJTKY-VIFPVBQESA-N	6.81221e+06	851131	559804	1.17349e+06	3.64216e+06	5.92963e+07	3.51969e+07	4.3874e+06	4.62515e+06	1.37447e+07	6.27921e+06	513327	9.60797e+06	9.53616e+06	9.47966e+06
Com_2567_neg	L(-)-Glutathione	L-谷胱甘肽(氧化型)	N	C20H32N6O12S2	612.152	611.145	0.1692	[M-H]-	1.45	0.99	1	C18	Organic acids and derivatives	有机酸及其衍生物	Carboxylic acids and derivatives	羧酸及其衍生物	Amino acids, peptides, and analogues	氨基酸、肽和类似物	"27025-41-8"	HMDB0003337	C00127	map00480;map01100;map01240;map04216;map04918;map05208;map05415	-	65359	C(CC(=O)NC(CSSCC(C(=O)NCC(=O)O)NC(=O)CCC(C(=O)O)N)C(=O)NCC(=O)O)C(C(=O)O)N	YPZRWBKMTBYPTK-BJDJZHNGSA-N	7.60838e+08	2.5455e+09	1.36996e+09	1.23151e+09	1.82396e+09	3.5442e+08	1.95713e+09	4.8283e+08	1.48432e+09	1.19046e+09	1.59202e+09	1.67019e+09	1.26764e+09	1.19214e+09	1.27246e+09
Com_471_neg	phenylalanylglycine	苯丙氨酰甘氨酸	N	C11H14N2O3	222.1	221.093	2.58045	[M-H]-	5.079	0.87	1	C18	Organic acids and derivatives	有机酸及其衍生物	Carboxylic acids and derivatives	羧酸及其衍生物	Amino acids, peptides, and analogues	氨基酸、肽和类似物	"721-90-4"	HMDB0304788	-	-	-	6992304	C1=CC=C(C=C1)CC(C(=O)NCC(=O)O)N	GLUBLISJVJFHQS-VIFPVBQESA-N	1.06988e+08	4.76828e+07	6.073e+07	8.41192e+07	3.57369e+07	2.93594e+07	1.54769e+07	2.6967e+07	1.49415e+07	3.40088e+07	5.59297e+07	3.51677e+07	5.57371e+07	5.44145e+07	5.49219e+07
Com_816_neg	glucosamine-6-phosphate	D-氨基葡萄糖-6-磷酸	N	C6H14NO8P	259.046	258.038	0.11484	[M-H]-	1.26	0.85	1	C18	Organic oxygen compounds	有机氧化合物	Organooxygen compounds	有机氧化合物	Carbohydrates and carbohydrate conjugates	碳水化合物和碳水化合物结合物	"3616-42-0"	HMDB0250754	-	-	-	121988	C(C(C(C(C(C=O)N)O)O)O)OP(=O)(O)O	AEJSSXDYDSUOOZ-SLPGGIOYSA-N	1.95476e+09	1.58958e+08	1.83845e+09	1.70725e+09	2.4133e+08	7.82708e+07	7.04589e+07	4.48077e+08	6.97509e+08	1.67086e+08	9.49367e+07	2.30155e+08	1.09128e+09	1.19093e+09	1.15263e+09
Com_1056_neg	gamma-glutamylhistidine	gamma-谷氨组氨酸	N	C11H16N4O5	284.112	283.104	1.70329	[M-H]-	1.376	0.83	1	C18	Organic acids and derivatives	有机酸及其衍生物	Carboxylic acids and derivatives	羧酸及其衍生物	Amino acids, peptides, and analogues	氨基酸、肽和类似物	"37460-15-4"	HMDB0029151	-	-	-	7017195	C1=C(NC=N1)CC(C(=O)O)NC(=O)CCC(C(=O)O)N	PXVCMZCJAUJLJP-YUMQZZPRSA-N	4.24924e+06	5.22354e+06	5.04277e+06	2.81136e+06	1.40537e+07	3.75346e+07	2.02857e+07	2.47831e+07	9.39443e+06	2.58746e+07	1.04744e+07	3.74721e+06	1.26284e+07	1.18742e+07	1.13403e+07
Com_1348_neg	indoxyl glucuronide	吲哚基葡糖苷酸	N	C14H15NO7	309.085	308.078	1.48118	[M-H]-	5.232	0.82	1	C18	Organic oxygen compounds	有机氧化合物	Organooxygen compounds	有机氧化合物	Carbohydrates and carbohydrate conjugates	碳水化合物和碳水化合物结合物	"35804-66-1"	HMDB0010319	-	-	-	2733785	C1=CC=C2C(=C1)C(=CN2)OC3C(C(C(C(O3)C(=O)O)O)O)O	KUYNOZVWCFXSNE-BYNIDDHOSA-N	7.64885e+06	7.82955e+06	6.97435e+06	6.09934e+06	1.71101e+07	1.46886e+07	1.46076e+07	7.19698e+06	1.38515e+07	1.29239e+07	3.15366e+07	5.7376e+06	1.03049e+07	9.50369e+06	1.04884e+07
Com_160_neg	7-Hydroxy-3,4-dihydrocarbostyril	3,4-二氢-7-羟基-喹啉酮	N	C9H9NO2	163.063	162.055	5.29917	[M-H]-	5.38	0.72	1	C18	Organoheterocyclic compounds	有机杂环化合物	Quinolines and derivatives	喹啉及其衍生物	Quinolones and derivatives	喹诺酮类及其衍生物	"22246-18-0"	-	-	-	-	2785758	C1CC(=O)NC2=C1C=CC(=C2)O	LKLSFDWYIBUGNT-UHFFFAOYSA-N	4.81762e+08	1.93482e+08	1.01066e+08	1.34733e+08	3.44863e+08	1.59368e+09	1.12141e+09	3.10544e+08	7.89316e+08	6.09931e+08	7.49164e+08	1.10929e+08	5.51127e+08	5.37318e+08	4.71381e+08
Com_406_neg	N-Acetyl-DL-phenylalanine	N-乙酰-DL-苯丙氨酸	N	C11H13NO3	207.09	206.082	2.47838	[M-H]-	5.766	0.80	1	C18	Organic acids and derivatives	有机酸及其衍生物	Carboxylic acids and derivatives	羧酸及其衍生物	Amino acids, peptides, and analogues	氨基酸、肽和类似物	"2901-75-9"	HMDB0255056	C11341	-	-	2000	CC(=O)NC(CC1=CC=CC=C1)C(=O)O	CBQJSKKFNMDLON-UHFFFAOYSA-N	2.71452e+07	3.91097e+07	1.49343e+07	2.6041e+07	7.29906e+07	8.19911e+07	5.50346e+07	6.02453e+07	5.53021e+07	9.52312e+07	5.98834e+07	5.17266e+07	4.28334e+07	4.43741e+07	4.60951e+07
Com_359_neg	Calcium D-galactonate	D-半乳糖酸钙	N	C6H12O7	196.058	195.05	4.18874	[M-H]-	1.347	0.84	1	C18	Organic acids and derivatives	有机酸及其衍生物	Hydroxy acids and derivatives	羟基酸及其衍生物	Medium-chain hydroxy acids and derivatives	中链羟基酸及其衍生物	"69617-74-9"	HMDB0000565	C00880	map00052;map01100;map01120	-	128869	C(C(C(C(C(C(=O)O)O)O)O)O)O	RGHNJXZEOKUKBD-MGCNEYSASA-N	1.20591e+08	5.00733e+08	1.98144e+08	1.488e+08	4.06164e+08	6.62435e+08	4.88756e+08	3.20969e+08	4.44924e+08	6.12135e+08	3.90142e+08	6.82143e+08	4.20909e+08	4.09057e+08	4.25276e+08
Com_2122_neg	3-Oxo-12alpha-hydroxy-5beta-cholanoic Acid	3-氧代12α-羟基-5β-胆酸	N	C24H38O4	390.277	389.269	1.23296	[M-H]-	7.809	1.00	1	C18	Lipids and lipid-like molecules	脂质和类脂分子	Steroids and steroid derivatives	类固醇和类固醇衍生物	Bile acids, alcohols and derivatives	胆汁酸、醇及其衍生物	"4185-01-7"	HMDB0062742	-	-	LMST04010168	160738	CC(CCC(=O)O)C1CCC2C1(C(CC3C2CCC4C3(CCC(=O)C4)C)O)C	WMUMZOAFCDOTRW-OVEHVULHSA-N	2.47757e+08	2.79037e+07	1.16911e+08	1.52761e+08	2.65739e+08	2.82993e+08	2.87344e+08	1.99476e+08	3.46788e+08	3.67839e+08	9.82181e+07	1.13029e+07	4.79839e+08	4.56412e+08	4.53682e+08
Com_2322_neg	3alpha,7alpha-dihydroxy-12-oxo-5beta-cholanic acid	3alpha，7alpha-二羟基-12-氧代-5beta-胆烷酸	N	C24H38O5	406.272	451.269	1.75266	[M+HCOOH-H]-	6.973	0.54	1	C18	Lipids and lipid-like molecules	脂质和类脂分子	Steroids and steroid derivatives	类固醇和类固醇衍生物	Bile acids, alcohols and derivatives	胆汁酸、醇及其衍生物	"2458-08-4"	HMDB0000400	-	-	LMST04010176	94235	CC(CCC(=O)O)C1CCC2C1(C(=O)CC3C2C(CC4C3(CCC(C4)O)C)O)C	MIHNUBCEFJLAGN-DMMBONCOSA-N	7.42002e+07	4.13028e+07	3.23757e+07	3.45624e+07	8.09316e+07	1.56213e+08	9.28411e+07	3.42962e+07	3.39083e+07	6.62222e+07	1.57305e+07	1.94609e+06	5.43017e+07	5.26323e+07	5.43545e+07
Com_557_neg	Ribose 5-phosphate	核糖-5-磷酸	N	C5H11O8P	230.019	229.011	2.9075	[M-H]-	1.588	0.87	1	C18	Organic oxygen compounds	有机氧化合物	Organooxygen compounds	有机氧化合物	Carbohydrates and carbohydrate conjugates	碳水化合物和碳水化合物结合物	"207671-46-3"	HMDB0257215	-	-	-	77982	C(C(C(C(C=O)O)O)O)OP(=O)(O)O	PPQRONHOSHZGFQ-LMVFSUKVSA-N	1.37219e+08	2.84835e+08	1.85707e+08	1.61491e+08	1.87336e+08	1.35427e+08	1.78255e+08	1.3326e+08	2.15173e+08	1.70168e+08	2.37955e+08	2.98555e+08	1.77455e+08	1.82257e+08	1.82245e+08
Com_1116_neg	Sedoheptulose 7-phosphate	7-磷酸景天庚糖	N	C7H15O10P	290.04	289.033	0.2057	[M-H]-	1.261	1.00	1	C18	Organic oxygen compounds	有机氧化合物	Organooxygen compounds	有机氧化合物	Carbohydrates and carbohydrate conjugates	碳水化合物和碳水化合物结合物	"17187-72-3"	-	-	-	-	42610583	C(C1C(C(C(C(O1)(CO)O)O)O)O)OP(=O)(O)O	CBIDVWSRUUODHL-BNWJMWRWSA-N	5.51935e+08	1.0888e+09	6.53137e+08	4.0409e+08	8.52692e+08	1.41982e+09	1.63301e+09	8.68973e+08	1.63118e+09	1.45269e+09	1.44498e+09	1.3694e+09	1.14116e+09	8.53802e+08	1.19001e+09
Com_827_neg	Glucose 6-phosphate	D-葡糖-6-磷酸	N	C6H13O9P	260.03	259.022	0.35822	[M-H]-	1.252	1.00	1	C18	Organic oxygen compounds	有机氧化合物	Organooxygen compounds	有机氧化合物	Carbohydrates and carbohydrate conjugates	碳水化合物和碳水化合物结合物	"3671-99-6"	-	-	-	-	439958	C(C(C(C(C(C=O)O)O)O)O)OP(=O)(O)O	VFRROHXSMXFLSN-SLPGGIOYSA-N	6.1971e+09	1.42804e+10	7.94375e+09	5.41154e+09	1.21674e+10	9.12102e+09	9.62805e+09	1.16284e+10	1.35854e+10	9.90892e+09	1.38139e+10	1.46114e+10	6.32002e+09	1.09723e+10	1.06381e+10
Com_556_neg	RIBULOSE 5-PHOSPHATE	核酮糖-5-磷酸	N	C5H11O8P	230.019	229.011	2.32802	[M-H]-	1.278	0.97	1	C18	Organic oxygen compounds	有机氧化合物	Organooxygen compounds	有机氧化合物	Carbohydrates and carbohydrate conjugates	碳水化合物和碳水化合物结合物	"4151-19-3"	HMDB0000618	C00199	map00030;map00040;map00540;map00680;map00710;map00740;map01100;map01110;map01120;map01200;map01230;map01240;map01250	-	439184	C([C@H]([C@H](C(=O)CO)O)O)OP(=O)(O)O	FNZLKVNUWIIPSJ-UHNVWZDZSA-N	1.67767e+08	6.10117e+08	3.70857e+08	2.00878e+08	4.18843e+08	3.24277e+08	2.01321e+08	1.7831e+08	4.53508e+08	2.25751e+08	2.9789e+08	6.09875e+08	2.01187e+08	1.99976e+08	1.93078e+08
Com_198_neg	Glyceraldehyde 3-phosphate	3-磷酸-甘油醛	N	C3H7O6P	169.998	168.99	5.91545	[M-H]-	1.24	0.93	1	C18	Organic oxygen compounds	有机氧化合物	Organooxygen compounds	有机氧化合物	Carbohydrates and carbohydrate conjugates	碳水化合物和碳水化合物结合物	"591-59-3"	-	-	-	-	729	C(C(C=O)O)OP(=O)(O)O	LXJXRIRHZLFYRP-UHFFFAOYSA-N	8.63174e+07	5.01753e+08	1.38337e+08	2.41089e+08	1.1464e+08	7.03156e+07	3.89961e+07	6.08126e+07	8.52743e+07	4.58132e+07	1.53333e+08	2.4378e+08	1.03752e+08	1.36354e+08	1.23254e+08
Com_197_neg	Dihydroxyacetone phosphate	二羟丙酮磷酸	N	C3H7O6P	169.998	168.99	6.41593	[M-H]-	1.593	0.83	1	C18	Organic oxygen compounds	有机氧化合物	Organooxygen compounds	有机氧化合物	Carbohydrates and carbohydrate conjugates	碳水化合物和碳水化合物结合物	"57-04-5"	HMDB0001473	C00111	map00010;map00040;map00051;map00052;map00561;map00562;map00564;map00630;map00640;map00680;map00710;map00760;map01100;map01110;map01120;map01200;map01230	-	668	C(C(=O)COP(=O)(O)O)O	GNGACRATGGDKBX-UHFFFAOYSA-N	6.60998e+07	2.44746e+08	1.23417e+08	1.42019e+08	1.01062e+08	1.40959e+07	3.69004e+07	6.22794e+07	7.93765e+07	3.54442e+07	1.11375e+08	1.92017e+08	9.75302e+07	9.44459e+07	9.56575e+07
Com_2339_neg	FMN	黄素单核苷酸	N	C17H21N4O9P	456.105	455.097	0.01593	[M-H]-	5.314	0.98	1	C18	Nucleosides, nucleotides, and analogues	核苷、核苷酸和类似物	Flavin nucleotides	黄素核苷酸	-	-	"130-40-5"	HMDB0001520	C00061	map00740;map00998;map01057;map01100;map01110;map01240;map04977	-	643976	CC1=CC2=C(C=C1C)N(C3=NC(=O)NC(=O)C3=N2)CC(C(C(COP(=O)(O)O)O)O)O	FVTCRASFADXXNN-SCRDCRAPSA-N	5.22649e+07	1.5224e+08	6.84101e+07	6.7253e+07	1.30438e+08	1.56412e+08	1.44882e+08	8.26662e+07	3.86813e+07	1.14346e+08	1.13667e+08	2.14643e+08	1.08918e+08	1.02519e+08	1.06002e+08
Com_1129_neg	D-Ribulose 1,5-diphosphate	D-核酮糖 1,5-二磷酸	N	C5H12O11P2	309.985	290.967	1.83026	[M-H-H2O]-	1.198	0.63	1	C18	Organic oxygen compounds	有机氧化合物	Organooxygen compounds	有机氧化合物	Carbohydrates and carbohydrate conjugates	碳水化合物和碳水化合物结合物	"24218-00-6"	HMDB0304322	C01182	map00030;map00630;map00710;map01100;map01110;map01120;map01200	-	123658	C(C(C(C(=O)COP(=O)(O)O)O)O)OP(=O)(O)O	YAHZABJORDUQGO-NQXXGFSBSA-N	4.9835e+07	6.5185e+06	9.78781e+06	2.99049e+07	7.90811e+06	5.46811e+06	7.5748e+06	3.47528e+06	6.77772e+06	3.52027e+06	1.4334e+07	5.49144e+06	1.76691e+07	1.46365e+07	1.82543e+07
Com_1426_neg	Carnosic acid	鼠尾草酸	N	C20H28O4	332.199	313.181	1.31149	[M-H-H2O]-	7.815	0.69	1	C18	Lipids and lipid-like molecules	脂质和类脂分子	Prenol lipids	异戊烯醇脂	Diterpenoids	二萜类	"3650-09-7"	HMDB0002358	C21818	map00904;map01110	-	65126	CC(C)C1=C(C(=C2C(=C1)CC[C@@H]3[C@@]2(CCCC3(C)C)C(=O)O)O)O	QRYRORQUOLYVBU-VBKZILBWSA-N	3.2226e+07	7.4065e+07	5.74001e+07	4.17885e+07	6.6327e+07	6.19058e+07	4.83767e+07	5.76503e+07	4.59181e+07	5.45521e+07	1.12188e+08	6.11735e+07	5.06139e+07	4.8252e+07	4.72224e+07
Com_2056_neg	Ecabet	(1R,4aS,10aR)-7-异丙基-1,4a-二甲基-6-磺基-1,2,3,4,4a,9,10,10a-八氢菲-1-羧酸	N	C20H28O5S	380.166	379.162	9.72175	[M-H]-	5.263	0.60	1	C18	Lipids and lipid-like molecules	脂质和类脂分子	Prenol lipids	异戊烯醇脂	Diterpenoids	二萜类	"33159-27-2"	HMDB0015613	-	-	-	65781	CC(C)C1=C(C=C2C(=C1)CCC3C2(CCCC3(C)C(=O)O)C)S(=O)(=O)O	IWCWQNVIUXZOMJ-MISYRCLQSA-N	6.87228e+06	1.48318e+06	2.29108e+06	3.26163e+06	3.95848e+06	6.0504e+06	4.36302e+06	3.33518e+06	3.00318e+06	3.596e+06	3.88309e+06	2.35539e+06	4.04011e+06	3.63609e+06	4.51473e+06
Com_76_neg	4-Hydroxyquinazoline	4-羟基喹唑啉	N	C8H6N2O	146.048	145.042	6.12443	[M-H]-	5.26	0.63	1	C18	Organoheterocyclic compounds	有机杂环化合物	Diazanaphthalenes	二氮杂萘类	Benzodiazines	苯并二嗪类	"491-36-1"	HMDB0246465	-	-	-	135408753	C1=CC=C2C(=C1)C(=O)NC=N2	QMNUDYFKZYBWQX-UHFFFAOYSA-N	604572	1.90409e+06	440397	812651	683360	54756	554498	487663	468409	478053	48910.4	1.86253e+06	657180	542482	634501
Com_545_neg	Coumarin 151	7-氨基-4-三氟甲基香豆素	N	C10H6F3NO2	229.035	228.027	1.58385	[M-H]-	5.383	0.58	1	C18	Phenylpropanoids and polyketides	苯丙素类和聚酮类	Coumarins and derivatives	香豆素及其衍生物	-	-	"53518-15-3"	HMDB0250491	-	-	-	100641	C1=CC2=C(C=C1N)OC(=O)C=C2C(F)(F)F	JBNOVHJXQSHGRL-UHFFFAOYSA-N	8.30403e+06	7.37817e+06	5.18935e+06	3.72201e+06	9.4218e+06	1.31818e+07	2.69031e+07	1.16375e+07	2.77016e+07	1.45448e+07	4.34765e+07	6.40659e+06	1.15455e+07	1.13869e+07	1.172e+07
Com_781_neg	L-ascorbyl-2-phosphate	L-抗坏血酸-2-磷酸	N	C6H9O9P	255.998	254.991	1.11703	[M-H]-	1.225	0.54	1	C18	Organoheterocyclic compounds	有机杂环化合物	Dihydrofurans	二氢呋喃类	Furanones	呋喃酮类	"23313-12-4"	-	-	-	-	54679073	C(C(C1C(=C(C(=O)O1)OP(=O)(O)O)O)O)O	MIJPAVRNWPDMOR-ZAFYKAAXSA-N	1.15621e+06	2.30955e+06	724359	1.48539e+06	3.47948e+06	2.8305e+06	2.27786e+06	1.88961e+06	1.49349e+06	2.72878e+06	2.32096e+06	2.37562e+06	1.96782e+06	1.98454e+06	2.0056e+06
Com_155_neg	2-Aminoadipic acid	2-氨基己二酸 (L-高谷氨酸)	N	C6H11NO4	161.069	160.06	6.73725	[M-H]-	1.431	0.62	1	C18	Organic acids and derivatives	有机酸及其衍生物	Carboxylic acids and derivatives	羧酸及其衍生物	Amino acids, peptides, and analogues	氨基酸、肽和类似物	"1118-90-7"	HMDB0000510	C00956	map00300;map00310;map00311;map01100;map01110;map01120;map01210;map01230	-	92136	N[C@@H](CCCC(O)=O)C(O)=O	OYIFNHCXNCRBQI-BYPYZUCNSA-N	6.4714e+07	2.01881e+08	1.32726e+08	7.28448e+07	9.82805e+07	2.51994e+08	3.46958e+08	1.68747e+08	1.86416e+08	1.01912e+08	2.48967e+08	2.09738e+08	2.3408e+08	2.35138e+08	2.33659e+08
Com_598_neg	L-Alanyl-L-Phenylalanine	L-丙氨酰-L-苯丙氨酸	N	C12H16N2O3	236.116	235.107	9.69555	[M-H]-	5.407	0.79	1	C18	Organic acids and derivatives	有机酸及其衍生物	Carboxylic acids and derivatives	羧酸及其衍生物	Amino acids, peptides, and analogues	氨基酸、肽和类似物	"3061-90-3"	HMDB0028694	-	-	-	96814	C[C@H](N)C(=O)N[C@@H](CC1=CC=CC=C1)C(O)=O	OMNVYXHOSHNURL-WPRPVWTQSA-N	127603	55086.6	28137.3	105122	191306	1.45503e+06	703587	841454	581877	1.08516e+06	827768	78105.2	662370	531160	459275
Com_267_neg	7-Methyluric acid	7-甲基尿酸	N	C6H6N4O3	182.044	181.036	3.31845	[M-H]-	4.826	0.70	1	C18	Organoheterocyclic compounds	有机杂环化合物	Imidazopyrimidines	咪唑并嘧啶类	Purines and purine derivatives	嘌呤和嘌呤衍生物	"612-37-3"	HMDB0011107	C16355	map00232	-	69160	CN1C(=O)NC2=C1C(=O)NC(=O)N2	YHNNPKUFPWLTOP-UHFFFAOYSA-N	1.20031e+07	1.23349e+07	3.16537e+06	5.3625e+06	8.84921e+06	6.97775e+06	1.20853e+07	8.75984e+06	1.9747e+07	1.02789e+07	8.456e+06	7.51542e+06	8.40053e+06	8.52106e+06	8.11072e+06
Com_1815_neg	4-Methylumbelliferyl glucuronide	4-甲基-7-氧香豆素-beta-D-葡萄糖苷酸	N	C16H16O9	352.079	351.07	6.75353	[M-H]-	5.625	0.63	1	C18	Phenylpropanoids and polyketides	苯丙素类和聚酮类	Coumarins and derivatives	香豆素及其衍生物	Coumarin glycosides	香豆素糖苷	"6160-80-1"	HMDB0240464	C11584	-	-	91553	CC1=CC(=O)OC2=C1C=CC(=C2)OC3C(C(C(C(O3)C(=O)O)O)O)O	ARQXEQLMMNGFDU-JHZZJYKESA-N	1.35924e+07	1.48075e+07	5.64828e+06	2.33028e+07	6.26405e+06	1.05505e+07	852707	159454	1.06775e+07	5.82046e+07	5.72602e+07	145207	1.5191e+07	1.48521e+07	1.46843e+07
Com_952_neg	16-Hydroxypalmitate	16-羟基十六酸	N	C16H32O3	272.235	271.227	1.77109	[M-H]-	8.027	1.00	1	C18	Lipids and lipid-like molecules	脂质和类脂分子	Fatty Acyls	脂肪酰类	Fatty acids and conjugates	脂肪酸和结合物	"506-13-8"	HMDB0006294	C18218	map00073;map01100	LMFA01050051	10466	C(CCCCCCCC(=O)O)CCCCCCCO	UGAGPNKCDRTDHP-UHFFFAOYSA-N	2.26658e+08	3.07065e+08	2.47064e+08	3.17176e+08	2.17692e+08	3.00321e+08	4.55966e+08	4.48043e+08	2.72066e+08	3.03612e+08	1.71322e+08	2.88071e+08	2.77143e+08	2.79788e+08	2.83011e+08
Com_276_neg	Camphene	莰烯	N	C10H16	136.125	181.122	5.25682	[M+HCOOH-H]-	6.466	0.68	1	C18	Lipids and lipid-like molecules	脂质和类脂分子	Prenol lipids	异戊烯醇脂	Monoterpenoids	单萜类	"79-92-5"	HMDB0059839	C06076	map01062	-	6616	CC1(C2CCC(C2)C1=C)C	CRPUJAZIXJMDBK-UHFFFAOYSA-N	1.00135e+07	1.50859e+07	6.20389e+06	8.27404e+06	1.73669e+07	1.7715e+07	2.35778e+07	1.19654e+07	1.6347e+07	1.66151e+07	1.22888e+07	1.15682e+07	9.72025e+06	1.00308e+07	1.25828e+07
Com_865_neg	Perfluorovaleric acid	全氟戊酸	N	C5HF9O2	263.983	262.976	0.74029	[M-H]-	6.132	0.54	1	C18	Organohalogen compounds	有机卤化合物	Alkyl halides	卤代烃	Alkyl fluorides	烷基氟	"2706-90-3"	HMDB0256331	-	-	-	75921	C(=O)(C(C(C(C(F)(F)F)(F)F)(F)F)(F)F)O	CXZGQIAOTKWCDB-UHFFFAOYSA-N	6.68017e+06	1.62345e+07	1.1949e+07	8.69325e+06	1.0373e+07	1.41989e+07	1.59167e+07	1.39849e+07	1.55118e+07	2.25019e+07	2.69344e+07	2.2616e+07	9.8901e+06	1.0817e+07	1.05826e+07
Com_1933_neg	Perfluoroheptanoic acid	全氟庚酸	N	C7HF13O2	363.977	362.969	1.95242	[M-H]-	6.686	0.58	1	C18	Organohalogen compounds	有机卤化合物	Alkyl halides	卤代烃	Alkyl fluorides	烷基氟	"375-85-9"	HMDB0256322	-	-	-	67818	C(=O)(C(C(C(C(C(C(F)(F)F)(F)F)(F)F)(F)F)(F)F)(F)F)O	ZWBAMYVPMDSJGQ-UHFFFAOYSA-N	2.9077e+07	7.3499e+07	4.91822e+07	4.00873e+07	4.62581e+07	6.48119e+07	6.53939e+07	5.73532e+07	6.33041e+07	9.02108e+07	1.01637e+08	8.46816e+07	4.4008e+07	4.23582e+07	4.45951e+07
Com_13_neg	Dimethylphosphate	磷酸二甲酯	N	C2H7O4P	126.008	125	8.37146	[M-H]-	0.53	0.59	1	C18	Organic acids and derivatives	有机酸及其衍生物	Organic phosphoric acids and derivatives	有机磷酸及其衍生物	Phosphate esters	磷酸酯类	"813-78-5"	HMDB0061734	-	-	-	13134	COP(=O)(O)OC	KKUKTXOBAWVSHC-UHFFFAOYSA-N	321025	882592	664367	501097	687791	818650	822609	669810	936614	728067	1.29007e+06	1.03546e+06	585441	592058	619297
Com_137_neg	Pregabalin	普瑞巴林	N	C8H17NO2	159.126	158.118	5.77553	[M-H]-	5.787	0.57	1	C18	Organic acids and derivatives	有机酸及其衍生物	Carboxylic acids and derivatives	羧酸及其衍生物	Amino acids, peptides, and analogues	氨基酸、肽和类似物	"148553-50-8"	HMDB0014375	D02716	-	-	5486971	CC(C)CC(CC(=O)O)CN	AYXYPKUFHZROOJ-ZETCQYMHSA-N	1.22265e+07	2.09746e+07	7.40854e+06	1.57905e+07	1.89613e+07	1.64475e+07	1.48466e+07	1.5214e+07	9.17493e+06	1.60496e+07	1.74587e+07	1.77046e+07	1.31804e+07	1.22919e+07	1.40224e+07
Com_873_neg	gamma-CEHC	2,7,8-三甲基-2-（β-羧乙基）-6-羟基色满	N	C15H20O4	264.136	263.128	1.41321	[M-H]-	6.395	0.76	1	C18	Organoheterocyclic compounds	有机杂环化合物	Benzopyrans	苯并吡喃类	1-benzopyrans	1-苯并吡喃	"178167-75-4"	HMDB0001931	-	-	-	133098	CC1=C(C=C2CCC(OC2=C1C)(C)CCC(=O)O)O	VMJQLPNCUPGMNQ-UHFFFAOYSA-N	1.26548e+07	8.48037e+06	5.28978e+06	7.42531e+06	3.67989e+07	2.57586e+07	1.69404e+07	1.19085e+07	8.13462e+06	3.17949e+07	1.44464e+07	4.87535e+06	1.31523e+07	1.28386e+07	1.27483e+07
Com_1611_neg	N-Lauroyl Glutamic acid	N-(1-氧代十二烷基)-L-谷氨酸(9CI)	N	C17H31NO5	329.22	328.212	1.95332	[M-H]-	7.616	0.80	1	C18	Organic acids and derivatives	有机酸及其衍生物	Carboxylic acids and derivatives	羧酸及其衍生物	Amino acids, peptides, and analogues	氨基酸、肽和类似物	"3397-65-7"	-	-	-	-	93133	CCCCCCCCCCCC(=O)NC(CCC(=O)O)C(=O)O	AVBJHQDHVYGQLS-AWEZNQCLSA-N	4.78165e+06	9.55956e+06	2.12135e+06	4.60185e+06	2.65305e+06	1.19278e+07	2.51e+06	4.55104e+06	1.45183e+06	5.14243e+06	373121	2.55071e+06	2.32454e+06	2.17197e+06	2.36109e+06
Com_1500_neg	10-(Phosphonooxy)decyl methacrylate	10-(2-甲基丙烯酰氧基)磷酸单癸酯	N	C14H27O6P	322.155	321.147	1.62806	[M-H]-	7.177	0.54	1	C18	Organic acids and derivatives	有机酸及其衍生物	Organic phosphoric acids and derivatives	有机磷酸及其衍生物	Phosphate esters	磷酸酯类	"85590-00-7"	HMDB0247525	-	-	-	135071	CC(=C)C(=O)OCCCCCCCCCCOP(=O)(O)O	CFKBCVIYTWDYRP-UHFFFAOYSA-N	3.92806e+06	1.65527e+07	2.07478e+06	2.99858e+06	2.60518e+06	4.11827e+06	6.42837e+06	1.76272e+06	4.26573e+06	7.52121e+06	3.26274e+06	8.34261e+06	4.13512e+06	4.13442e+06	4.21691e+06
Com_1935_neg	6-Thioinosinic acid	6-硫代磷酸	N	C10H13N4O7PS	364.024	363.019	5.64808	[M-H]-	1.996	0.72	1	C18	Nucleosides, nucleotides, and analogues	核苷、核苷酸和类似物	Purine nucleotides	嘌呤核苷酸	Purine ribonucleotides	嘌呤核糖核苷酸	"53-83-8"	HMDB0060416	C04646	map00983	-	3034391	C1=NC(=S)C2=C(N1)N(C=N2)C3C(C(C(O3)COP(=O)(O)O)O)O	ZKRFOXLVOKTUTA-KQYNXXCUSA-N	892884	5.71037e+06	1.11207e+06	1.71226e+06	1.07473e+07	3.67568e+06	1.67826e+07	1.30708e+07	949701	6.31919e+06	1.14585e+06	6.28783e+06	4.95402e+06	5.5109e+06	5.1698e+06
Com_1491_neg	S-methylglutathione	S-甲基谷胱甘肽	N	C11H19N3O6S	321.099	320.091	2.65303	[M-H]-	2.272	0.66	1	C18	Organic acids and derivatives	有机酸及其衍生物	Carboxylic acids and derivatives	羧酸及其衍生物	Amino acids, peptides, and analogues	氨基酸、肽和类似物	"2922-56-7"	-	C11347	-	-	115260	CSCC(C(=O)NCC(=O)O)NC(=O)CCC(C(=O)O)N	QTQDDTSVRVWHMO-BQBZGAKWSA-N	2.77952e+07	5.66948e+07	2.39474e+07	4.07707e+07	3.90843e+07	6.42401e+06	3.00594e+07	1.19583e+07	2.38867e+07	2.76597e+07	3.40187e+07	1.97476e+07	2.1229e+07	2.20338e+07	2.11168e+07
Com_2497_neg	LPS(18:1)	1-油酰基-2-羟基-sn-甘油-3-磷酸-L-丝氨酸	N	C24H46NO9P	523.291	522.283	1.73254	[M-H]-	9.293	1.00	1	C18	Lipids and lipid-like molecules	脂质和类脂分子	Glycerophospholipids	甘油磷脂	Glycerophosphoserines	甘油磷酸丝氨酸	"326589-90-6"	HMDB0061694	-	-	-	85036846	CCCCCCCCC=CCCCCCCCC(=O)OCC(COP(=O)(O)OCC(C(=O)O)N)O	JZWNYZVVZXZRRH-UHFFFAOYSA-N	1.78105e+08	1.44325e+09	5.1563e+08	1.88696e+08	8.44384e+08	1.3459e+09	1.9862e+09	1.16869e+09	9.61106e+08	1.27858e+09	1.15272e+09	1.44774e+09	5.86161e+08	8.67024e+08	8.75401e+08
Com_2564_neg	UDP-N-acetyl-alpha-D-glucosamine	UDP-乙酰半乳糖胺	N	C17H27N3O17P2	607.082	606.073	1.77832	[M-H]-	2.117	0.86	1	C18	Nucleosides, nucleotides, and analogues	核苷、核苷酸和类似物	Pyrimidine nucleotides	嘧啶核苷酸	Pyrimidine nucleotide sugars	嘧啶核苷酸糖	"7277-98-7"	HMDB0060522	-	-	-	23700	CC(=O)N[C@@H]1[C@H]([C@H]([C@H](O[C@@H]1OP(=O)(O)OP(=O)(O)OC[C@@H]2[C@H]([C@H]([C@@H](O2)N3C=CC(=O)NC3=O)O)O)CO)O)O	LFTYTUAZOPRMMI-NESSUJCYSA-N	4.74703e+06	4.07584e+07	1.32626e+07	2.44826e+07	1.63172e+07	3.59853e+07	3.21604e+07	1.60385e+07	3.09167e+07	2.25304e+07	4.36451e+07	4.76505e+07	2.18023e+07	2.3898e+07	2.02935e+07
Com_2471_neg	LPG(18:1(9Z))	1-油酰基-2-羟基-sn-甘油-3-磷酸-(1'-rac-甘油)	N	C24H47O9P	510.296	509.287	2.32393	[M-H]-	9.036	0.94	1	C18	Lipids and lipid-like molecules	脂质和类脂分子	Glycerophospholipids	甘油磷脂	Glycerophosphoglycerols	甘油磷酸甘油	"326495-24-3"	-	-	-	-	86583378	CCCCCCCCC=CCCCCCCCC(=O)OCC(COP(=O)(O)OCC(CO)O)O	FQQQKGAFQIIGLQ-VYFUBJQISA-N	3.54448e+08	9.09297e+08	3.19777e+08	3.89812e+08	9.47472e+08	1.52493e+09	1.5041e+09	6.69129e+08	6.41756e+08	8.94913e+08	1.3872e+09	1.40562e+09	7.26455e+08	7.23412e+08	7.15725e+08
Com_955_neg	Ferulic acid 4-sulfate	阿魏酸4-O-硫酸	N	C10H10O7S	274.015	273.007	0.10009	[M-H]-	5.253	0.83	1	C18	Phenylpropanoids and polyketides	苯丙素类和聚酮类	Cinnamic acids and derivatives	肉桂酸及其衍生物	Hydroxycinnamic acids and derivatives	羟基肉桂酸及其衍生物	"86321-29-1"	HMDB0029200	-	-	-	6305574	COC1=C(C=CC(=C1)C=CC(=O)O)OS(=O)(=O)O	PZPATWACAAOHTJ-HWKANZROSA-N	6.56357e+06	1.10074e+07	4.86123e+06	1.05411e+07	6.61252e+07	6.68086e+06	3.27275e+06	2.50556e+07	4.22142e+07	6.15463e+07	3.56539e+07	1.28172e+07	1.89758e+07	1.91085e+07	1.97847e+07
Com_792_neg	Edoxudine	乙去氧尿啶	N	C11H16N2O5	256.106	255.1	4.75793	[M-H]-	6.661	0.59	1	C18	Nucleosides, nucleotides, and analogues	核苷、核苷酸和类似物	Pyrimidine nucleosides	嘧啶核苷	Pyrimidine 2'-deoxyribonucleosides	嘧啶2'-脱氧核糖核苷	"15176-29-1"	-	-	-	-	66377	CCC1=CN(C(=O)NC1=O)C2CC(C(O2)CO)O	XACKNLSZYYIACO-DJLDLDEBSA-N	1.69299e+06	4.16118e+06	3.1286e+06	2.66327e+06	3.41685e+06	859196	2.97748e+06	3.88113e+06	4.9192e+06	1.99477e+06	5.80926e+06	6.13857e+06	4.09316e+06	3.78092e+06	4.80582e+06
Com_467_neg	1,9-Pyrazoloanthrone	吡唑蒽酮	N	C14H8N2O	220.064	219.058	5.68661	[M-H]-	6.297	0.50	1	C18	Benzenoids	苯类化合物	Anthracenes	蒽类	-	-	"129-56-6"	HMDB0244499	-	-	-	8515	C1=CC=C2C(=C1)C3=NNC4=CC=CC(=C43)C2=O	ACPOUJIDANTYHO-UHFFFAOYSA-N	1.1294e+06	2.40576e+06	1.22357e+06	1.34807e+06	2.18761e+06	166497	1.87143e+06	2.04479e+06	1.23117e+06	937001	1.56226e+06	2.55684e+06	1.18507e+06	1.15461e+06	1.30087e+06
Com_1842_neg	Propofol glucuronide	异丙酚-D-葡糖苷酸	N	C18H26O7	354.168	353.162	3.93524	[M-H]-	6.127	0.59	1	C18	Organic oxygen compounds	有机氧化合物	Organooxygen compounds	有机氧化合物	Carbohydrates and carbohydrate conjugates	碳水化合物和碳水化合物结合物	"114991-26-3"	HMDB0060933	-	-	-	71751823	CC(C)C1=C(C(=CC=C1)C(C)C)OC2C(C(C(C(O2)C(=O)O)O)O)O	JZSJIASBMOIIKI-RUKPJNHUSA-N	1.3315e+07	1.94484e+07	1.17719e+07	1.43419e+07	1.86044e+07	1.72409e+07	1.47779e+07	2.00829e+07	1.09446e+07	1.71471e+07	4.37867e+07	1.97103e+07	2.10241e+07	2.00086e+07	2.05559e+07
Com_1078_neg	Myristoylglycine	十四烷基甘氨酸	N	C16H31NO3	285.23	284.223	0.45095	[M-H]-	8.527	0.61	1	C18	Organic acids and derivatives	有机酸及其衍生物	Carboxylic acids and derivatives	羧酸及其衍生物	Amino acids, peptides, and analogues	氨基酸、肽和类似物	"14246-55-0"	HMDB0013250	-	-	-	72348	CCCCCCCCCCCCCC(=O)NCC(=O)O	DYUGTPXLDJQBRB-UHFFFAOYSA-N	4.91854e+06	8.42102e+06	2.9241e+06	4.49159e+06	8.05027e+06	8.13891e+06	1.24974e+07	8.47878e+06	5.36832e+06	1.20417e+07	5.36839e+06	5.37321e+06	6.05528e+06	5.46343e+06	6.0366e+06
Com_59_neg	4-Nitrophenol	4-硝基苯酚	N	C6H5NO3	139.027	138.019	7.52493	[M-H]-	5.982	1.00	1	C18	Benzenoids	苯类化合物	Phenols	酚类	Nitrophenols	硝基酚类	"100-02-7"	HMDB0001232	C00870	map00627;map01120	-	980	C1=CC(=CC=C1[N+](=O)[O-])O	BTJIUGUIPKRLHP-UHFFFAOYSA-N	1.19213e+08	3.0161e+08	1.82848e+08	1.38286e+08	1.98912e+08	2.08279e+08	2.46662e+08	1.87314e+08	2.92747e+08	2.78574e+08	3.79644e+08	3.31474e+08	1.99749e+08	1.87387e+08	1.98913e+08
Com_265_neg	2-Hydroxyterephthalic acid	2-羟基对苯二甲酸	N	C8H6O5	182.022	181.014	3.94544	[M-H]-	5.439	0.70	1	C18	Benzenoids	苯类化合物	Benzene and substituted derivatives	苯及其取代衍生物	Benzoic acids and derivatives	苯甲酸及其衍生物	"636-94-2"	HMDB0245171	-	-	-	97257	C1=CC(=C(C=C1C(=O)O)O)C(=O)O	CDOWNLMZVKJRSC-UHFFFAOYSA-N	9.675e+06	2.18068e+07	8.50043e+06	7.72779e+06	7.48058e+06	1.73155e+07	1.52806e+07	1.1379e+07	1.71179e+07	1.77181e+07	2.2005e+07	1.65797e+07	1.18692e+07	1.23089e+07	6.6738e+06
Com_1504_neg	Bis(2-ethylhexyl) hydrogen phosphate	二(2-乙基己基)磷酸酯	N	C16H35O4P	322.227	321.22	1.17727	[M-H]-	8.585	0.78	1	C18	Organic acids and derivatives	有机酸及其衍生物	Organic phosphoric acids and derivatives	有机磷酸及其衍生物	Phosphate esters	磷酸酯类	"298-07-7"	HMDB0249242	-	-	-	9275	CCCCC(CC)COP(=O)(O)OCC(CC)CCCC	SEGLCEQVOFDUPX-UHFFFAOYSA-N	1.97981e+07	4.52809e+07	2.84655e+07	2.90355e+07	3.90032e+07	4.88373e+07	2.62135e+07	3.78691e+07	5.16056e+07	4.73155e+07	7.44613e+07	4.96218e+07	3.09178e+07	3.16425e+07	3.84914e+07
Com_274_neg	3-Ethylphenol	3-乙基苯酚	N	C8H10O	122.073	181.086	4.92315	[M+CH3COOH-H]-	6.018	0.73	1	C18	Benzenoids	苯类化合物	Phenols	酚类	1-hydroxy-4-unsubstituted benzenoids	1-羟基-4-未取代的苯类化合物	"620-17-7"	HMDB0059873	C14386	-	-	12101	CCC1=CC(=CC=C1)O	HMNKTRSOROOSPP-UHFFFAOYSA-N	1.24828e+07	2.29748e+07	1.19213e+07	1.10489e+07	1.59627e+07	9.66801e+06	1.22918e+07	9.44443e+06	1.07429e+07	1.04124e+07	1.26464e+07	1.15728e+07	1.34849e+07	1.32189e+07	1.30354e+07
Com_1466_neg	Omberacetam	N-(1-(苯基乙酰基)-L-脯氨酰)甘氨酸乙酯	N	C17H22N2O4	318.158	317.15	0.69271	[M-H]-	6.005	0.65	1	C18	Organic acids and derivatives	有机酸及其衍生物	Carboxylic acids and derivatives	羧酸及其衍生物	Amino acids, peptides, and analogues	氨基酸、肽和类似物	"157115-85-0"	-	-	-	-	180496	CCOC(=O)CNC(=O)C1CCCN1C(=O)CC2=CC=CC=C2	PJNSMUBMSNAEEN-AWEZNQCLSA-N	9.68612e+06	2.97824e+06	2.12106e+06	1.43159e+06	4.34047e+06	2.82162e+07	1.55956e+07	8.97836e+06	2.52457e+07	9.23602e+06	7.1545e+06	2.42647e+06	7.54922e+06	7.28946e+06	7.65306e+06
Com_747_neg	phenylalanylserine	L-苯丙氨酰-L-丝氨酸	N	C12H16N2O4	252.111	251.103	0.90743	[M-H]-	5.171	0.59	1	C18	Organic acids and derivatives	有机酸及其衍生物	Carboxylic acids and derivatives	羧酸及其衍生物	Amino acids, peptides, and analogues	氨基酸、肽和类似物	"16053-39-7"	HMDB0029004	-	-	-	193508	C1=CC=C(C=C1)C[C@@H](C(=O)N[C@@H](CO)C(=O)O)N	ROHDXJUFQVRDAV-UWVGGRQHSA-N	6.45479e+07	5.60988e+07	5.85669e+07	3.50202e+07	3.77713e+07	4.62129e+07	3.14259e+07	4.58344e+07	1.52086e+07	2.02417e+07	1.09803e+07	6.10142e+07	4.05144e+07	4.02316e+07	4.01798e+07
Com_838_neg	Sulfotyrosine	L-酪氨酸-O-硫酸	N	C9H11NO6S	261.031	260.023	0.20843	[M-H]-	2.243	0.63	1	C18	Organic acids and derivatives	有机酸及其衍生物	Carboxylic acids and derivatives	羧酸及其衍生物	Amino acids, peptides, and analogues	氨基酸、肽和类似物	"956-46-7"	HMDB0155722	-	-	-	514186	C1=CC(=CC=C1C[C@@H](C(=O)O)N)OS(=O)(=O)O	CIQHWLTYGMYQQR-QMMMGPOBSA-N	7.21206e+06	2.31642e+07	1.36815e+07	5.67983e+06	2.15925e+07	3.44787e+07	2.91145e+07	2.48021e+07	2.22256e+07	2.55649e+07	2.67409e+07	2.06003e+07	1.96711e+07	1.97951e+07	1.6532e+07
Com_2271_neg	6,15-diketo-13,14-dihydro Prostaglandin F1alpha	6,15-二酮-13,14-二氢前列腺素F1α	N	C20H34O6	370.236	429.249	1.50698	[M+CH3COOH-H]-	6.612	0.71	1	C18	Lipids and lipid-like molecules	脂质和类脂分子	Fatty Acyls	脂肪酰类	Eicosanoids	类二十烷酸	"63983-53-9"	-	-	-	LMFA03010013	174013	CCCCCC(=O)CC[C@H]1[C@@H](C[C@@H]([C@@H]1CC(=O)CCCCC(=O)O)O)O	KBHLXKOKUVJZIS-MKXGPGLRSA-N	2.08162e+07	4.15339e+07	1.61253e+07	2.17366e+07	3.41812e+07	2.03651e+07	3.47012e+07	2.92836e+07	2.89698e+07	3.69368e+07	2.20056e+07	2.95521e+07	2.40073e+07	2.50283e+07	2.88658e+07
Com_2287_neg	Oleoyl-L-alpha-lysophosphatidic acid	-	N	C21H41O7P	436.259	435.251	1.68787	[M-H]-	9.3	0.98	1	C18	Lipids and lipid-like molecules	脂质和类脂分子	Glycerophospholipids	甘油磷脂	Glycerophosphates	甘油磷酸酯类	"65528-98-5"	-	-	-	LMGP10050008	5311263	CCCCCCCCC=CCCCCCCCC(=O)OCC(COP(=O)(O)O)O	WRGQSWVCFNIUNZ-GDCKJWNLSA-N	6.85046e+07	3.00547e+08	7.59291e+07	5.31358e+07	1.56096e+08	3.66703e+08	4.12644e+08	3.20975e+08	1.62684e+08	3.1532e+08	2.53609e+08	2.29606e+08	2.4207e+08	2.18833e+08	1.10906e+08
Com_2130_neg	N-Arachidonoyl-L-serine	-	N	C23H37NO4	391.272	390.265	0.63461	[M-H]-	8.834	0.68	1	C18	Organic acids and derivatives	有机酸及其衍生物	Carboxylic acids and derivatives	羧酸及其衍生物	Amino acids, peptides, and analogues	氨基酸、肽和类似物	"187224-29-9"	-	-	-	LMFA08020073	10596625	CCCCCC=CCC=CCC=CCC=CCCCC(=O)NC(CO)C(=O)O	FQUVPTVNRMUOPO-UPQKDGGNSA-N	4.08127e+06	4.87392e+06	2.1599e+06	2.6524e+06	5.83019e+06	4.31569e+06	5.33478e+06	7.87034e+06	8.75157e+06	3.20638e+06	318457	6.79882e+06	4.14558e+06	3.91737e+06	3.32471e+06
Com_2328_neg	LPE(16:0)	1-棕榈酰基-2-羟基-sn-甘油-3-磷酸乙醇胺	N	C21H44NO7P	453.286	452.277	2.07641	[M-H]-	9.23	1.00	1	C18	Lipids and lipid-like molecules	脂质和类脂分子	Glycerophospholipids	甘油磷脂	Glycerophosphoethanolamines	甘油磷酸乙醇胺类	"53862-35-4"	HMDB0011503	-	-	LMGP02050002	58177710	CCCCCCCCCCCCCCCC(=O)OCC(COP(=O)(O)OCCN)O	YVYMBNSKXOXSKW-HXUWFJFHSA-N	3.31615e+08	3.58742e+08	4.31799e+08	3.26345e+08	3.69362e+08	3.34018e+08	4.04297e+08	3.28191e+08	3.3438e+08	3.77605e+08	4.29315e+08	4.83128e+08	3.8782e+08	3.43806e+08	3.04239e+08
Com_397_neg	N6-Carboxymethyllysine	NΕ-(1-羧甲基)-L-赖氨酸	N	C8H16N2O4	204.111	203.103	4.01001	[M-H]-	1.44	0.54	1	C18	Organic acids and derivatives	有机酸及其衍生物	Carboxylic acids and derivatives	羧酸及其衍生物	Amino acids, peptides, and analogues	氨基酸、肽和类似物	"5746-04-3"	HMDB0240347	-	-	-	123800	C(CCNCC(=O)O)CC(C(=O)O)N	NUXSIDPKKIEIMI-LURJTMIESA-N	4.84347e+06	1.3314e+07	5.24042e+06	6.39418e+06	7.36924e+06	6.68036e+06	4.93795e+06	5.68444e+06	7.46243e+06	8.28911e+06	1.16623e+07	9.75661e+06	6.97643e+06	5.93737e+06	7.20126e+06
Com_1757_neg	Tyr-tyr	(S)-2-((S)-2-氨基-3-(4-羟基苯基)丙酰胺)-3-(4-羟基苯基)丙酸	N	C18H20N2O5	344.137	343.127	7.41229	[M-H]-	5.221	0.54	1	C18	Organic acids and derivatives	有机酸及其衍生物	Carboxylic acids and derivatives	羧酸及其衍生物	Amino acids, peptides, and analogues	氨基酸、肽和类似物	"1050-28-8"	-	-	-	-	70590	C1=CC(=CC=C1CC(C(=O)NC(CC2=CC=C(C=C2)O)C(=O)O)N)O	JAQGKXUEKGKTKX-HOTGVXAUSA-N	7.58855e+06	8.17066e+06	5.94987e+06	6.68126e+06	8.97188e+06	1.27474e+07	1.36346e+07	1.34037e+07	8.28167e+06	1.58539e+07	1.39178e+07	1.1269e+07	9.76609e+06	9.66729e+06	1.03204e+07
Com_355_neg	2-(N-morpholino)ethanesulfonic acid	2-吗啉乙磺酸	N	C6H13NO4S	195.057	194.049	2.71634	[M-H]-	2.887	0.82	1	C18	Organoheterocyclic compounds	有机杂环化合物	Oxazinanes	恶嗪烷类	Morpholines	吗啉类	"4432-31-9"	HMDB0246678	-	-	-	78165	C1COCCN1CCS(=O)(=O)O	SXGZJKUKBWWHRA-UHFFFAOYSA-N	1.52408e+07	4.84589e+06	5.15194e+06	650382	3.54006e+07	2.79044e+08	1.99934e+07	3.8911e+07	1.96639e+06	2.81861e+08	163968	766700	4.87514e+07	4.86903e+07	5.00091e+07
Com_1737_neg	1-Caffeoyl-beta-D-glucose	1-咖啡酰-Β-D-葡萄糖	N	C15H18O9	342.095	341.089	2.55147	[M-H]-	5.296	0.54	1	C18	Phenylpropanoids and polyketides	苯丙素类和聚酮类	Cinnamic acids and derivatives	肉桂酸及其衍生物	Hydroxycinnamic acids and derivatives	羟基肉桂酸及其衍生物	"14364-08-0"	HMDB0302440	C10433	-	-	5281761	C1=CC(=C(C=C1C=CC(=O)OC2C(C(C(C(O2)CO)O)O)O)O)O	WQSDYZZEIBAPIN-VBQORRLJSA-N	2.73366e+06	6.57692e+06	2.07893e+06	1.99822e+06	1.18355e+07	4.29249e+06	7.18943e+06	1.51886e+06	8.34167e+06	1.99222e+06	8.3688e+06	8.35992e+06	5.56662e+06	5.07033e+06	5.05343e+06
Com_564_neg	(1xi,3xi)-1,2,3,4-Tetrahydro-1-methyl-beta-carboline-3-carboxylic acid	1-甲基-1,2,3,4-四氢吡啶并[3,4-B]吲哚-3-羧酸	N	C13H14N2O2	230.106	229.098	1.99388	[M-H]-	5.494	0.54	1	C18	Alkaloids and derivatives	生物碱及其衍生物	Harmala alkaloids	哈尔满生物碱	-	-	"5470-37-1"	HMDB0037942	-	-	-	73530	CC1C2=C(CC(N1)C(=O)O)C3=CC=CC=C3N2	ZUPHXNBLQCSEIA-UHFFFAOYSA-N	2.02637e+06	1.01981e+06	570591	468897	1.80159e+06	7.23655e+06	5.47481e+06	1.56849e+06	3.26043e+06	4.23656e+06	3.75659e+06	426171	2.30139e+06	2.31178e+06	2.30746e+06
Com_1271_neg	Enterodiol	肠二醇	N	C18H22O4	302.152	301.144	0.56414	[M-H]-	5.967	0.71	1	C18	Lignans, neolignans and related compounds	木脂素、新木脂素及相关化合物	Dibenzylbutane lignans	二苄基丁烷木脂素	Dibenzylbutanediol lignans	二苄基丁二醇木脂素	"80226-00-2"	HMDB0005056	C18166	-	-	115089	C1=CC(=CC(=C1)O)CC(CO)C(CC2=CC(=CC=C2)O)CO	DWONJCNDULPHLV-HOTGVXAUSA-N	2.02579e+07	3.49709e+06	5.6034e+06	4.23224e+06	1.24369e+07	3.63157e+07	1.3501e+07	1.01318e+07	1.53978e+07	3.19452e+07	3.42514e+07	3.80211e+06	1.24813e+07	1.17888e+07	1.22393e+07
Com_416_neg	1,2,3-Benzenetricarboxylic acid	1,2,3-苯三甲酸	N	C9H6O6	210.016	209.008	6.99188	[M-H]-	5.672	0.66	1	C18	Organic acids and derivatives	有机酸及其衍生物	Carboxylic acids and derivatives	羧酸及其衍生物	Tricarboxylic acids and derivatives	三羧酸及其衍生物	"569-51-7"	HMDB0248978	-	-	-	11288	C1=CC(=C(C(=C1)C(=O)O)C(=O)O)C(=O)O	UJMDYLWCYJJYMO-UHFFFAOYSA-N	1.65754e+06	4.38281e+06	274658	62196.4	867789	753559	854011	850572	1.10532e+06	1.30515e+06	504536	325981	993420	891049	947776
Com_165_neg	3-Methylguanine	3-甲基鸟嘌呤	N	C6H7N5O	165.065	164.057	6.05384	[M-H]-	2.653	0.53	1	C18	Organoheterocyclic compounds	有机杂环化合物	Imidazopyrimidines	咪唑并嘧啶类	Purines and purine derivatives	嘌呤和嘌呤衍生物	"2958-98-7"	HMDB0001566	C02230	-	-	76292	CN1C2=C(C(=O)N=C1N)NC=N2	XHBSBNYEHDQRCP-UHFFFAOYSA-N	3.91983e+06	4.36449e+06	2.20272e+06	3.97068e+06	6.68282e+06	6.80958e+06	8.29753e+06	4.87615e+06	4.1649e+06	7.49441e+06	4.55805e+06	4.05864e+06	4.77897e+06	4.42058e+06	4.79076e+06
Com_209_neg	Toluene-4-sulfonate	对甲苯磺酸	N	C7H8O3S	172.019	171.011	4.47308	[M-H]-	5.266	0.95	1	C18	Benzenoids	苯类化合物	Benzene and substituted derivatives	苯及其取代衍生物	Benzenesulfonic acids and derivatives	苯磺酸及其衍生物	"104-15-4"	HMDB0059933	C06677	map00623;map01100;map01120;map01220	-	6101	CC1=CC=C(C=C1)S(=O)(=O)O	JOXIMZWYDAKGHI-UHFFFAOYSA-N	4.65096e+07	1.23132e+08	6.11462e+07	7.64053e+07	8.11811e+07	8.77308e+07	8.4155e+07	7.80499e+07	1.22656e+08	9.7979e+07	1.15273e+08	1.25467e+08	7.91912e+07	7.37785e+07	7.93709e+07
Com_575_neg	Isovalerylglutamic acid	(2S)-2-(3-甲基丁酰基氨基)戊二酸	N	C10H17NO5	231.111	230.103	1.0102	[M-H]-	5.459	0.59	1	C18	Organic acids and derivatives	有机酸及其衍生物	Carboxylic acids and derivatives	羧酸及其衍生物	Amino acids, peptides, and analogues	氨基酸、肽和类似物	"80154-63-8"	HMDB0000726	-	-	-	133383	CC(C)CC(=O)N[C@@H](CCC(=O)O)C(=O)O	HCVIJONZMYVLAW-ZETCQYMHSA-N	5.99198e+06	4.33337e+06	2.56028e+06	3.08303e+06	6.12073e+06	2.19502e+07	1.45845e+07	6.7717e+06	1.04629e+07	1.53904e+07	8.03486e+06	4.107e+06	8.92668e+06	6.91281e+06	7.08889e+06
Com_246_neg	Glycyl-Threonine	甘氨酰-L-苏氨酸	N	C6H12N2O4	176.08	175.071	5.78802	[M-H]-	1.385	0.84	1	C18	Organic acids and derivatives	有机酸及其衍生物	Carboxylic acids and derivatives	羧酸及其衍生物	Amino acids, peptides, and analogues	氨基酸、肽和类似物	"27174-15-8"	HMDB0028851	-	-	-	351980	CC(C(C(=O)O)NC(=O)CN)O	OLIFSFOFKGKIRH-UHFFFAOYSA-N	1.17702e+07	5.9012e+06	1.0674e+07	1.52405e+07	4.01155e+06	1.46212e+07	3.96325e+06	3.76542e+06	2.71122e+06	1.18684e+07	1.49761e+07	4.94465e+06	9.18547e+06	1.0139e+07	8.83562e+06
Com_407_neg	2-Naphthalenesulfonic acid	2-萘磺酸	N	C10H8O3S	208.019	207.012	1.99787	[M-H]-	5.675	0.78	1	C18	Benzenoids	苯类化合物	Naphthalenes	萘类	Naphthalene sulfonic acids and derivatives	萘磺酸及其衍生物	"120-18-3"	HMDB0255446	C16202	map00626	-	8420	C1=CC=C2C=C(C=CC2=C1)S(=O)(=O)O	KVBGVZZKJNLNJU-UHFFFAOYSA-N	4.0573e+07	1.05248e+08	8.86966e+06	5.31169e+06	2.99127e+07	2.37571e+07	2.21759e+07	2.34527e+07	1.66658e+07	2.78527e+07	1.67288e+07	6.40916e+06	2.37052e+07	2.27954e+07	2.49248e+07
Com_757_neg	N-lactoyl-Tyrosine	(2-羟基丙酰基)-L-酪氨酸	N	C12H15NO5	253.095	252.088	0.44723	[M-H]-	5.314	0.99	1	C18	Organic acids and derivatives	有机酸及其衍生物	Carboxylic acids and derivatives	羧酸及其衍生物	Amino acids, peptides, and analogues	氨基酸、肽和类似物	"1373771-50-6"	-	-	-	-	70363110	CC(C(=O)N[C@@H](CC1=CC=C(C=C1)O)C(=O)O)O	XBOGARDIMVJTKF-MHPPCMCBSA-N	7.08539e+07	1.50623e+08	4.46399e+07	1.13315e+08	1.55718e+08	5.61006e+07	1.12322e+08	1.23569e+08	8.70016e+07	1.10156e+08	7.92739e+07	1.03422e+08	9.29136e+07	8.78234e+07	9.26788e+07
Com_1819_neg	cotinine-glucuronide	氘代可替宁-N-葡(萄)糖苷酸	N	C16H20N2O7	352.127	351.119	1.25306	[M-H]-	2.349	0.66	1	C18	Organic oxygen compounds	有机氧化合物	Organooxygen compounds	有机氧化合物	Carbohydrates and carbohydrate conjugates	碳水化合物和碳水化合物结合物	"139427-57-9"	-	-	-	-	178540	CN1[C@@H](CCC1=O)C2=C[N+](=CC=C2)[C@H]3[C@@H]([C@H]([C@@H]([C@H](O3)C(=O)O)O)O)O	XWZCZWKUGIQPJD-LKUTUIMVSA-N	2.56263e+06	3.7257e+07	7.93727e+06	8.94003e+06	3.49858e+07	1.39785e+06	7.93679e+06	2.2396e+07	9.38966e+06	8.44114e+06	580792	3.75537e+07	1.23885e+07	1.07063e+07	1.13266e+07
Com_115_neg	8-Azaxanthine	8-氮杂黄嘌呤	N	C4H3N5O2	153.029	152.022	5.01472	[M-H]-	2.303	0.70	1	C18	Organoheterocyclic compounds	有机杂环化合物	Triazolopyrimidines	三唑并嘧啶类	-	-	"1468-26-4"	HMDB0247424	-	-	-	135400688	C12=NNN=C1NC(=O)NC2=O	KVGVQTOQSNJTJI-UHFFFAOYSA-N	5.12624e+08	8.56084e+08	4.17249e+08	5.91715e+08	1.00691e+09	7.12064e+08	1.02546e+09	8.43314e+08	5.08764e+08	7.39994e+08	5.3027e+08	5.55755e+08	5.09092e+08	6.78492e+08	5.21109e+08
Com_855_neg	alpha-Glu-asp	L-谷氨酰-L-天冬氨酸	N	C9H14N2O7	262.08	261.072	1.92436	[M-H]-	1.418	0.64	1	C18	Organic acids and derivatives	有机酸及其衍生物	Peptidomimetics	肽模拟物	Hybrid peptides	混合肽	"3918-84-1"	HMDB0028815	-	-	-	99716	C(CC(=O)O)[C@@H](C(=O)N[C@@H](CC(=O)O)C(=O)O)N	FYYSIASRLDJUNP-WHFBIAKZSA-N	1.43491e+07	2.00468e+07	2.26923e+07	1.15783e+07	4.44349e+07	9.78342e+07	7.21914e+07	7.64365e+07	3.48628e+07	7.73671e+07	3.52258e+07	1.98837e+07	3.01623e+07	4.12447e+07	4.44913e+07
Com_219_neg	Phenol sulfate	硫酸苯酯	N	C6H6O4S	173.999	172.991	4.37402	[M-H]-	5.144	1.00	1	C18	Organic acids and derivatives	有机酸及其衍生物	Organic sulfuric acids and derivatives	有机硫酸及其衍生物	Arylsulfates	芳基硫酸盐	"937-34-8"	HMDB0060015	C02180	-	-	74426	C1=CC=C(C=C1)OS(=O)(=O)O	CTYRPMDGLDAWRQ-UHFFFAOYSA-N	3.48262e+08	6.27503e+08	2.15279e+08	7.33711e+08	3.59253e+08	5.66107e+08	2.03829e+09	1.53631e+08	1.9155e+08	2.02607e+09	8.72721e+08	4.60812e+07	5.77472e+08	5.56981e+08	5.81751e+08
Com_1779_neg	IMP	5'-肌苷酸	N	C10H13N4O8P	348.047	347.039	1.64438	[M-H]-	1.933	0.89	1	C18	Nucleosides, nucleotides, and analogues	核苷、核苷酸和类似物	Purine nucleotides	嘌呤核苷酸	Purine ribonucleotides	嘌呤核糖核苷酸	"131-99-7"	HMDB0000175	C00130	map00230;map01060;map01065;map01070;map01100;map01110;map01232;map01240;map01523;map04742	-	135398640	C1=NC2=C(C(=O)N1)N=CN2[C@H]3[C@@H]([C@@H]([C@H](O3)COP(=O)(O)O)O)O	GRSZFWQUAKGDAV-KQYNXXCUSA-N	1.97729e+07	4.67506e+07	5.38537e+07	2.47391e+07	3.49618e+07	4.65882e+07	5.00559e+07	3.10456e+07	3.78214e+07	2.71053e+07	5.2075e+07	1.0242e+08	3.30157e+07	3.29531e+07	1.71354e+07
Com_1887_neg	13,14-Dihydro PGF-1alpha	13,14-二氢前列环素F1ALPHA	N	C20H38O5	358.272	357.264	0.92975	[M-H]-	7.06	0.59	1	C18	Lipids and lipid-like molecules	脂质和类脂分子	Fatty Acyls	脂肪酰类	Eicosanoids	类二十烷酸	"20592-20-5"	HMDB0005076	-	-	-	5311239	CCCCC[C@@H](CC[C@H]1[C@@H](C[C@@H]([C@@H]1CCCCCCC(=O)O)O)O)O	WMHAOJIJVNDMKA-BRIYLRKRSA-N	5.39394e+07	5.5927e+07	2.29923e+07	2.9026e+07	9.40232e+07	6.17753e+07	9.79046e+07	9.01871e+07	7.17904e+07	7.46166e+07	2.93223e+07	4.83071e+07	5.26472e+07	5.20042e+07	5.44938e+07
Com_2075_neg	Succinyl Adenosine	琥珀酰腺苷	N	C14H17N5O8	383.108	382.101	0.33114	[M-H]-	5.024	0.99	1	C18	Nucleosides, nucleotides, and analogues	核苷、核苷酸和类似物	Purine nucleosides	嘌呤核苷	-	-	"4542-23-8"	-	-	-	-	165243	C1=NC(=C2C(=N1)N(C=N2)[C@@H]3[C@@H]([C@@H]([C@H](O3)CO)O)O)N[C@@H](CC(=O)O)C(=O)O	VKGZCEJTCKHMRL-MDBUBQOGSA-N	2.47066e+08	5.0451e+08	2.44317e+08	3.52761e+08	1.40034e+09	9.10826e+08	7.90787e+08	4.56371e+08	3.2727e+08	4.79125e+08	5.12026e+08	4.90731e+08	4.65617e+08	4.69608e+08	4.69142e+08
Com_1554_neg	4-Dodecylbenzenesulfonic acid	4-十二烷基苯磺酸	N	C18H30O3S	326.192	325.184	0.65146	[M-H]-	8.644	1.00	1	C18	Benzenoids	苯类化合物	Benzene and substituted derivatives	苯及其取代衍生物	Benzenesulfonic acids and derivatives	苯磺酸及其衍生物	"121-65-3"	HMDB0059915	-	-	-	8485	CCCCCCCCCCCCC1=CC=C(C=C1)S(=O)(=O)O	KWXICGTUELOLSQ-UHFFFAOYSA-N	1.82372e+10	5.32876e+10	2.97097e+10	1.74928e+10	2.61654e+10	4.35624e+10	1.98432e+10	2.71534e+10	2.24316e+10	3.80769e+10	8.48809e+10	4.92485e+10	2.37327e+10	3.04337e+10	2.42436e+10
Com_977_neg	Dihydroferulic acid 4-O-sulfate	二氢阿魏酸4-O-硫酸酯	N	C10H12O7S	276.03	275.023	0.09005	[M-H]-	5.255	0.92	1	C18	Organic acids and derivatives	有机酸及其衍生物	Organic sulfuric acids and derivatives	有机硫酸及其衍生物	Arylsulfates	芳基硫酸盐	"86321-33-7"	HMDB0041724	-	-	-	187489	COC1=C(C=CC(=C1)CCC(=O)O)OS(=O)(=O)O	UMCDODPBPQMWQP-UHFFFAOYSA-N	6.97236e+06	4.92971e+06	1.99709e+06	1.19796e+06	9.23157e+07	1.76052e+07	6.66656e+06	4.24827e+07	1.55525e+08	2.4261e+07	1.43986e+07	2.64008e+06	2.66064e+07	2.46043e+07	2.57498e+07
Com_2243_neg	[(2R,3S,4S,5R,6R)-3,4,5-trihydroxy-6-[(2S,3R,4S,5S,6R)-3,4,5-trihydroxy-6-(hydroxymethyl)oxan-2-yl]oxyoxan-2-yl]methyl dihydrogen phosphate	[（2R，3S，4S，5R，6R）-3,4,5-三羟基-6-[（2S，3R，4S，5S，6R）-3,4,5-三羟基-6-（羟甲基）氧嘧-2-基]氧氧嘧-2-基]甲基磷酸二氢	N	C12H23O14P	422.083	421.074	2.99176	[M-H]-	1.243	0.64	1	C18	Organic oxygen compounds	有机氧化合物	Organooxygen compounds	有机氧化合物	Carbohydrates and carbohydrate conjugates	碳水化合物和碳水化合物结合物	"136632-28-5"	-	-	-	-	17754190	C([C@@H]1[C@H]([C@@H]([C@H]([C@@H](O1)O[C@@H]2[C@@H]([C@H]([C@@H]([C@H](O2)COP(=O)(O)O)O)O)O)O)O)O)O	LABSPYBHMPDTEL-LFWCVFAXSA-N	593182	689958	216711	361099	2.56109e+06	3.42867e+06	998141	1.57689e+06	1.27426e+06	662556	1.14581e+06	9.74725e+06	1.74244e+06	1.76186e+06	1.66245e+06
Com_1929_neg	N-Palmitoyl taurine	N-棕榈酰牛磺酸	N	C18H37NO4S	363.244	362.237	1.42169	[M-H]-	8.868	1.00	1	C18	Lipids and lipid-like molecules	脂质和类脂分子	Fatty Acyls	脂肪酰类	Fatty amides	脂肪酰胺	"83982-06-3"	HMDB0240594	-	-	LMFA08020080	14504290	CCCCCCCCCCCCCCCC(=O)NCCS(=O)(=O)O	LPDJCYFKKSLKRO-UHFFFAOYSA-N	1.0966e+08	1.53007e+08	9.14972e+07	7.93698e+07	2.08994e+08	3.56716e+08	2.17257e+08	2.33835e+08	8.67984e+07	1.63958e+08	1.03332e+08	2.36532e+08	1.4888e+08	1.34765e+08	1.48707e+08
Com_84_neg	7-Hydroxyheptanoic acid	7-羟基庚酸	N	C7H14O3	146.094	145.086	6.23783	[M-H]-	5.599	0.58	1	C18	Organic acids and derivatives	有机酸及其衍生物	Hydroxy acids and derivatives	羟基酸及其衍生物	Medium-chain hydroxy acids and derivatives	中链羟基酸及其衍生物	"3710-42-7"	-	-	-	LMFA01050019	138016	C(CCCO)CCC(=O)O	PNAJBOZYCFSQDJ-UHFFFAOYSA-N	1.43227e+07	3.62398e+07	1.96232e+07	1.64142e+07	2.39317e+07	2.88119e+07	2.49123e+07	2.24951e+07	2.60766e+07	3.32131e+07	4.05935e+07	3.34172e+07	2.17326e+07	2.24391e+07	2.35895e+07
Com_779_neg	L-Ascorbic acid 3-sulfate	L-抗坏血酸3-硫酸	N	C6H8O9S	255.989	254.981	1.60373	[M-H]-	1.458	0.83	1	C18	Organoheterocyclic compounds	有机杂环化合物	Dihydrofurans	二氢呋喃类	Furanones	呋喃酮类	"22430-27-9"	HMDB0240641	-	-	-	11425365	C([C@@H]([C@@H]1C(=C(C(=O)O1)O)OS(=O)(=O)O)O)O	FBFZPSQPKNIVMT-ZAFYKAAXSA-N	5.20822e+06	6.43493e+07	1.47153e+07	1.21824e+07	1.71761e+07	4.69561e+06	1.89469e+07	2.12e+07	1.2242e+07	9.97376e+06	8.58201e+06	4.15586e+07	1.43116e+07	1.77252e+07	1.53947e+07
Com_1817_neg	Cyclocommunol	环公社醇	N	C20H16O6	352.095	351.085	7.69802	[M-H]-	5.766	0.53	1	C18	Phenylpropanoids and polyketides	苯丙素类和聚酮类	Flavonoids	黄酮类化合物	Pyranoflavonoids	吡喃类黄酮	"145643-96-5"	HMDB0040304	-	-	LMPK12110937	10315987	CC(=CC1C2=C(C3=C(O1)C=C(C=C3)O)OC4=CC(=CC(=C4C2=O)O)O)C	VHNPAPHWKVLGHG-UHFFFAOYSA-N	3.87885e+07	1.28564e+07	8.94617e+06	6.92373e+06	2.03325e+07	1.21641e+08	1.2869e+08	4.50628e+07	5.89232e+07	6.45153e+07	6.00663e+07	7.54247e+06	4.69188e+07	4.76412e+07	5.09311e+07
Com_1158_neg	9-OxoODE	(10E,12Z)-9-氧代-10,12-十八碳二烯酸	N	C18H30O3	294.219	293.212	2.02615	[M-H]-	8	0.93	1	C18	Lipids and lipid-like molecules	脂质和类脂分子	Fatty Acyls	脂肪酰类	Lineolic acids and derivatives	亚麻酸及其衍生物	"54232-59-6"	HMDB0004669	C14766	map00591	LMFA02000274	9839084	CCCCC/C=C\C=C\C(=O)CCCCCCCC(=O)O	LUZSWWYKKLTDHU-ZJHFMPGASA-N	3.14632e+08	6.89396e+08	4.13841e+08	3.63826e+08	4.11947e+08	4.49024e+08	4.88192e+08	3.12871e+08	4.92397e+08	4.98671e+08	4.78544e+08	4.27958e+08	5.8727e+08	3.1858e+08	3.35673e+08
Com_1475_neg	Prostaglandin A1	前列腺素 A1	N	C20H32O4	336.23	317.212	1.8939	[M-H-H2O]-	7.304	0.80	1	C18	Lipids and lipid-like molecules	脂质和类脂分子	Fatty Acyls	脂肪酰类	Eicosanoids	类二十烷酸	"14152-28-4"	HMDB0002656	-	-	LMFA03010005	5281912	CCCCC[C@@H](/C=C/[C@H]1C=CC(=O)[C@@H]1CCCCCCC(=O)O)O	BGKHCLZFGPIKKU-LDDQNKHRSA-N	4.68468e+07	5.11426e+07	2.86207e+07	3.2523e+07	5.9468e+07	3.18421e+07	6.28961e+07	4.36314e+07	4.97656e+07	4.50058e+07	2.74753e+07	3.67711e+07	4.37655e+07	4.20693e+07	3.99774e+07
Com_1811_neg	N-Acetyl-9-O-acetylneuraminic acid	N-乙酰基-9-O-乙酰神经氨酸	N	C13H21NO10	351.117	350.109	1.09208	[M-H]-	1.46	0.76	1	C18	Organic oxygen compounds	有机氧化合物	Organooxygen compounds	有机氧化合物	Carbohydrates and carbohydrate conjugates	碳水化合物和碳水化合物结合物	"55717-54-9"	HMDB0000794	-	-	-	123962	CC(=O)N[C@@H]1[C@H](C[C@](O[C@H]1[C@@H]([C@@H](COC(=O)C)O)O)(C(=O)O)O)O	NYWZBRWKDRMPAS-GRRZBWEESA-N	4.46856e+07	3.64788e+07	2.76726e+07	5.85844e+07	1.42051e+07	6.82223e+07	4.00038e+07	1.52581e+07	3.04455e+07	2.10592e+07	1.3341e+08	4.55176e+07	4.15758e+07	3.88492e+07	4.38159e+07
Com_559_neg	thymol sulfate	硫酸百里酚	N	C10H14O4S	230.061	229.054	1.16941	[M-H]-	5.444	0.62	1	C18	Organic acids and derivatives	有机酸及其衍生物	Organic sulfuric acids and derivatives	有机硫酸及其衍生物	Arylsulfates	芳基硫酸盐	-	HMDB0062720	-	-	-	12456386	CC1=CC(=C(C=C1)C(C)C)OS(=O)(=O)O	NODSEPOUFZPJEQ-UHFFFAOYSA-N	1.97622e+07	6.01826e+07	3.65952e+07	2.25662e+07	3.36496e+07	4.5219e+07	3.03126e+07	3.49814e+07	2.90088e+07	4.19123e+07	6.77205e+07	6.22294e+07	3.23112e+07	3.44874e+07	3.39486e+07
Com_2258_neg	LPE(14:0)	1-甲基-2-羟基-sn-甘油-3-磷酸乙醇胺	N	C19H40NO7P	425.254	424.246	1.84296	[M-H]-	8.464	0.89	1	C18	Lipids and lipid-like molecules	脂质和类脂分子	Glycerophospholipids	甘油磷脂	Glycerophosphoethanolamines	甘油磷酸乙醇胺类	-	HMDB0011500	-	-	LMGP02050003	9547070	CCCCCCCCCCCCCC(=O)OCC(COP(=O)(O)OCCN)O	RPXHXZNGZBHSMJ-GOSISDBHSA-N	7.84036e+06	8.30425e+07	1.93973e+07	1.34741e+07	5.78136e+07	8.31172e+07	7.48213e+07	3.34434e+07	3.13371e+07	5.91893e+07	7.33267e+07	9.06915e+07	4.29191e+07	4.12879e+07	4.35078e+07
Com_294_neg	m-xylene-4-sulfonic acid	2,4-二甲基苯磺酸	N	C8H10O3S	186.035	185.027	2.83803	[M-H]-	5.608	0.73	1	C18	Benzenoids	苯类化合物	Benzene and substituted derivatives	苯及其取代衍生物	Benzenesulfonic acids and derivatives	苯磺酸及其衍生物	-	-	-	-	-	6938	CC1=CC(=C(C=C1)S(=O)(=O)O)C	CHZLVSBMXZSPNN-UHFFFAOYSA-N	7.26246e+06	1.31127e+07	2.44367e+06	9.06208e+06	1.4823e+07	4.14262e+06	1.20344e+07	4.05287e+06	7.40677e+06	1.01378e+07	9.54736e+06	5.41536e+06	6.53578e+06	6.33624e+06	6.54449e+06
Com_880_neg	N-(4-Aminobenzoyl)-L-glutamic acid	N-(4-氨基苯甲酰)-L-谷氨酸	N	C12H14N2O5	266.09	265.083	0.96901	[M-H]-	4.857	0.98	1	C18	Organic acids and derivatives	有机酸及其衍生物	Carboxylic acids and derivatives	羧酸及其衍生物	Amino acids, peptides, and analogues	氨基酸、肽和类似物	-	-	-	-	-	196473	C1=CC(=CC=C1C(=O)NC(CCC(=O)O)C(=O)O)N	GADGMZDHLQLZRI-VIFPVBQESA-N	1.47299e+08	1.51737e+08	7.98677e+07	1.51296e+08	1.86692e+08	2.54708e+08	1.86332e+08	1.13263e+08	8.04507e+07	1.60577e+08	9.48354e+07	1.12907e+08	1.3272e+08	1.29255e+08	1.33093e+08
Com_1_neg	Benzimidazole	苯并咪唑	N	C7H6N2	118.053	117.047	6.37326	[M-H]-	5.194	0.95	1	C18	Organoheterocyclic compounds	有机杂环化合物	Benzimidazoles	苯并咪唑类	-	-	-	HMDB0248993	C02009	-	-	5798	C1=CC=C2C(=C1)NC=N2	HYZJCKYKOHLVJF-UHFFFAOYSA-N	570912	999575	561994	666982	1.06231e+06	1.31615e+06	1.23503e+06	765951	700076	1.32332e+06	888605	976180	815023	766055	815872
Com_1248_neg	DL-10-Hydroxystearic acid	10-羟基硬脂酸	N	C18H36O3	300.266	299.259	1.32383	[M-H]-	8.674	1.00	1	C18	Lipids and lipid-like molecules	脂质和类脂分子	Fatty Acyls	脂肪酰类	Fatty acids and conjugates	脂肪酸和结合物	-	HMDB0037396	-	-	LMFA02000128	9561835	CCCCCCCCC(CCCCCCCCC(=O)O)O	PAZZVPKITDJCPV-UHFFFAOYSA-N	4.69864e+08	3.52867e+08	3.87517e+08	5.04538e+08	3.8214e+08	2.79619e+09	4.83204e+09	2.16135e+09	6.19268e+08	1.151e+09	3.81464e+08	3.60824e+08	1.01512e+09	1.01149e+09	1.03585e+09
Com_618_neg	Methyl 2,5-Dihydroxycinnamate	2,5-二羟基肉桂酸甲酯	N	C10H10O4	194.058	239.055	3.05356	[M+HCOOH-H]-	5.324	0.57	1	C18	Phenylpropanoids and polyketides	苯丙素类和聚酮类	Cinnamic acids and derivatives	肉桂酸及其衍生物	Hydroxycinnamic acids and derivatives	羟基肉桂酸及其衍生物	-	HMDB0061686	-	-	-	5353609	COC(=O)C=CC1=C(C=CC(=C1)O)O	BQCNSTFWSKOWMA-GORDUTHDSA-N	4.17278e+06	2.4826e+06	1.29948e+06	1.63004e+06	5.62616e+06	9.20808e+06	7.69239e+06	3.07681e+06	4.52573e+06	6.45971e+06	6.85531e+06	1.83295e+06	4.35704e+06	3.24109e+06	3.56929e+06
Com_947_neg	5-Hydroxyhexadecanoic acid	5-羟基十六酸	N	C16H32O3	272.235	271.227	1.65626	[M-H]-	8.54	0.93	1	C18	Lipids and lipid-like molecules	脂质和类脂分子	Fatty Acyls	脂肪酰类	Fatty acids and conjugates	脂肪酸和结合物	"17369-53-8"	HMDB0112184	-	-	LMFA01050190	5312761	CCCCCCCCCCCC(CCCC(=O)O)O	GIEJMPHHFWMLHG-UHFFFAOYSA-N	4.32057e+07	3.6693e+07	3.56983e+07	5.13345e+07	3.48068e+07	3.23574e+07	3.08863e+07	3.234e+07	3.87302e+07	3.39633e+07	3.6259e+07	3.65663e+07	3.66286e+07	3.67056e+07	3.74929e+07
Com_205_neg	Glycerophosphoric acid	甘油磷酸酯	N	C3H9O6P	172.014	171.005	5.47454	[M-H]-	1.27	1.00	1	C18	Lipids and lipid-like molecules	脂质和类脂分子	Glycerophospholipids	甘油磷脂	Glycerophosphates	甘油磷酸酯类	"57-03-4"	HMDB0252849	C03189	-	-	754	C(C(COP(=O)(O)O)O)O	AWUCVROLDVIAJX-UHFFFAOYSA-N	9.86648e+08	1.61025e+08	1.08836e+09	7.7557e+08	1.71965e+08	1.75249e+08	1.37681e+08	2.5889e+08	6.5395e+08	2.16054e+08	1.44167e+08	1.2305e+08	4.31477e+08	4.51393e+08	4.36512e+08
Com_1199_neg	Olomoucine	2-(2'-羟基乙基氨基)-9-甲基-6-(苄基氨基)嘌呤	N	C15H18N6O	298.154	297.149	6.7898	[M-H]-	6.497	0.83	1	C18	Organoheterocyclic compounds	有机杂环化合物	Imidazopyrimidines	咪唑并嘧啶类	Purines and purine derivatives	嘌呤和嘌呤衍生物	"101622-51-9"	-	-	-	-	4592	CN1C=NC2=C(N=C(N=C21)NCCO)NCC3=CC=CC=C3	GTVPOLSIJWJJNY-UHFFFAOYSA-N	4.71635e+06	1.09371e+06	1.62302e+06	1.51732e+06	2.05096e+06	6.88586e+06	9.84283e+06	1.44888e+06	1.94382e+06	7.09258e+06	1.72165e+06	1.01101e+06	2.93854e+06	3.23107e+06	3.34844e+06
Com_1153_neg	F-Amidine	-	N	C14H19FN4O2	294.149	293.142	0.80896	[M-H]-	6.635	0.67	1	C18	Benzenoids	苯类化合物	Benzene and substituted derivatives	苯及其取代衍生物	Benzoic acids and derivatives	苯甲酸及其衍生物	"877617-45-3"	-	-	-	-	11589584	C1=CC=C(C=C1)C(=O)NC(CCCN=C(CF)N)C(=O)N	OLFDULIIJWCYCK-NSHDSACASA-N	2.48122e+06	2.25922e+07	9.63214e+06	4.28839e+06	9.92139e+06	1.07491e+07	5.93858e+06	9.98715e+06	5.79873e+06	1.37738e+07	2.70333e+07	2.31807e+07	1.02697e+07	9.25371e+06	9.9963e+06
Com_2120_neg	5-trans Latanoprost(free acid)	-	N	C23H34O5	390.241	389.236	6.93498	[M-H]-	7.646	0.77	1	C18	Lipids and lipid-like molecules	脂质和类脂分子	Fatty Acyls	脂肪酰类	Eicosanoids	类二十烷酸	"903549-49-5"	-	-	-	-	6506408	C1C(C(C(C1O)CC=CCCCC(=O)O)CCC(CCC2=CC=CC=C2)O)O	HNPFPERDNWXAGS-MIDWJBHHSA-N	2.09886e+06	75244.4	718206	1.92721e+06	4.92378e+06	6.15501e+06	3.94844e+06	1.4449e+06	2.31459e+06	4.08828e+06	2.96434e+06	112440	2.87666e+06	2.65708e+06	2.94055e+06
Com_2263_neg	ADP	二磷酸腺苷	N	C10H15N5O10P2	427.029	426.022	1.18619	[M-H]-	1.942	0.97	1	C18	Nucleosides, nucleotides, and analogues	核苷、核苷酸和类似物	Purine nucleotides	嘌呤核苷酸	Purine ribonucleotides	嘌呤核糖核苷酸	"58-64-0"	HMDB0001341	C00008	map00190;map00195;map00230;map00908;map01100;map01110;map01232;map01240;map04068;map04080;map04142;map04152;map04611;map04714;map04742;map04924;map05012;map05014;map05022	-	6022	C1=NC(=C2C(=N1)N(C=N2)C3C(C(C(O3)COP(=O)(O)OP(=O)(O)O)O)O)N	XTWYTFMLZFPYCI-KQYNXXCUSA-N	2.65046e+08	1.56425e+08	7.47511e+08	3.25476e+08	3.21574e+08	1.49722e+08	3.30947e+08	2.39096e+08	6.1212e+08	6.88203e+08	1.652e+09	4.86642e+08	3.88839e+08	4.26919e+08	4.42134e+08
Com_803_neg	6-phospho-D-glucono-1,5-lactone	6-磷酸葡萄糖酸-Δ-内酯	N	C6H11O9P	258.014	257.007	0.15892	[M-H]-	1.245	0.64	1	C18	Organic oxygen compounds	有机氧化合物	Organooxygen compounds	有机氧化合物	Carbohydrates and carbohydrate conjugates	碳水化合物和碳水化合物结合物	"2641-81-8"	HMDB0001127	C01236	map00030;map01100;map01110;map01120;map01200	-	439452	C(C1C(C(C(C(=O)O1)O)O)O)OP(=O)(O)O	IJOJIVNDFQSGAB-SQOUGZDYSA-N	3.9595e+06	5.97748e+06	3.53373e+06	3.77338e+06	5.53958e+06	6.39752e+06	7.01737e+06	3.89566e+06	4.1006e+06	8.57191e+06	5.90563e+06	7.68327e+06	4.46002e+06	4.60414e+06	4.55604e+06
Com_41_neg	Thioproline	L-硫代脯氨酸	N	C4H7NO2S	133.02	132.011	8.90016	[M-H]-	1.446	0.52	1	C18	Organic acids and derivatives	有机酸及其衍生物	Carboxylic acids and derivatives	羧酸及其衍生物	Amino acids, peptides, and analogues	氨基酸、肽和类似物	"34592-47-7"	HMDB0062164	-	-	-	93176	C1C(NCS1)C(=O)O	DZLNHFMRPBPULJ-VKHMYHEASA-N	2.61882e+06	1.78524e+06	5.36217e+06	2.43743e+06	3.72689e+06	3.74015e+07	1.0408e+07	6.83094e+06	1.33552e+07	4.61671e+07	3.74888e+07	4.71586e+06	9.70857e+06	1.08852e+07	1.3857e+07
Com_668_neg	Aspartyllysine	天冬酰胺-精氨酸	N	C10H19N3O5	261.132	242.114	2.41603	[M-H-H2O]-	1.443	0.56	1	C18	Organic acids and derivatives	有机酸及其衍生物	Carboxylic acids and derivatives	羧酸及其衍生物	Amino acids, peptides, and analogues	氨基酸、肽和类似物	"5891-51-0"	HMDB0004987	-	-	-	6427003	C(CCN)C[C@@H](C(=O)O)NC(=O)[C@H](CC(=O)O)N	OAMLVOVXNKILLQ-BQBZGAKWSA-N	3.6735e+06	3.97424e+06	3.18499e+06	3.80652e+06	3.79341e+06	7.19379e+06	2.95401e+06	3.25712e+06	2.87126e+06	4.83771e+06	1.03049e+07	3.46179e+06	4.36879e+06	3.10761e+06	4.42675e+06
Com_1083_neg	Citreorosein	羟基大黄素	N	C15H10O6	286.048	285.04	0.25056	[M-H]-	5.938	0.59	1	C18	Benzenoids	苯类化合物	Anthracenes	蒽类	Anthraquinones	蒽醌类	"481-73-2"	HMDB0034444	C17810	-	LMPK13040023	361512	C1=C(C=C(C2=C1C(=O)C3=C(C2=O)C(=CC(=C3)O)O)O)CO	YQHZABGPIPECSQ-UHFFFAOYSA-N	286502	695041	170265	1.07227e+06	5.88109e+06	6.42348e+06	3.26779e+06	1.79742e+06	1.69219e+06	1.01219e+06	2.75213e+06	727270	1.37271e+06	1.71606e+06	2.13779e+06
Com_441_neg	Phenylethyl resorcinol	4-(α-甲基苯甲基)间苯二酚	N	C14H14O2	214.099	213.092	0.77935	[M-H]-	5.645	0.52	1	C18	Benzenoids	苯类化合物	Benzene and substituted derivatives	苯及其取代衍生物	Diphenylmethanes	二苯甲烷	"85-27-8"	-	-	-	-	11171903	CC(C1=CC=CC=C1)C2=C(C=C(C=C2)O)O	PQSXNIMHIHYFEE-UHFFFAOYSA-N	842219	48009.8	60362.5	163909	205778	2.6162e+06	2.35799e+06	709954	370605	974061	285941	609788	655671	714369	721403
Com_734_neg	N-epsilon-Benzoyl-L-lysine	苯甲酰-L-赖氨酸	N	C13H18N2O3	250.132	249.124	0.74137	[M-H]-	5.423	0.81	1	C18	Organic acids and derivatives	有机酸及其衍生物	Carboxylic acids and derivatives	羧酸及其衍生物	Amino acids, peptides, and analogues	氨基酸、肽和类似物	"1219-46-1"	-	-	-	-	1550543	C1=CC=C(C=C1)C(=O)NCCCC[C@@H](C(=O)O)N	KODLJWKGAKBGOB-NSHDSACASA-N	9.41976e+06	4.23154e+06	4.52277e+06	2.42034e+06	1.69643e+07	9.05353e+07	3.51165e+07	6.2678e+07	1.73188e+07	5.51777e+07	6.83154e+06	3.98621e+06	2.35404e+07	2.26228e+07	2.32186e+07
Com_1699_neg	Dodecyl gallate	没食子酸十二酯	N	C19H30O5	338.209	337.199	9.04407	[M-H]-	7.74	0.57	1	C18	Benzenoids	苯类化合物	Benzene and substituted derivatives	苯及其取代衍生物	Benzoic acids and derivatives	苯甲酸及其衍生物	"1166-52-5"	HMDB0038720	-	-	-	14425	CCCCCCCCCCCCOC(=O)C1=CC(=C(C(=C1)O)O)O	RPWFJAMTCNSJKK-UHFFFAOYSA-N	1.20844e+07	1.33795e+07	1.17819e+07	1.56677e+07	9.85055e+06	1.06578e+07	1.05758e+07	1.35259e+07	1.79221e+07	1.16913e+07	1.44169e+07	1.24105e+07	1.38418e+07	1.36326e+07	1.38387e+07
Com_237_neg	6-methylquinoline-2,4-diol	6-甲基-2,4-二羟基喹啉	N	C10H9NO2	175.063	174.055	4.85527	[M-H]-	4.907	0.71	1	C18	Organoheterocyclic compounds	有机杂环化合物	Quinolines and derivatives	喹啉及其衍生物	Hydroxyquinolines	羟基喹啉类	"1677-44-7"	-	-	-	-	54676383	CC1=CC2=C(C=C1)NC(=O)C=C2O	OXSZQTDCCMODLE-UHFFFAOYSA-N	3.01357e+07	1.01864e+08	3.41876e+07	5.09097e+07	7.8217e+07	3.2223e+07	5.40596e+07	3.66796e+07	3.83623e+07	4.73788e+07	3.45234e+07	4.913e+07	3.56526e+07	3.42543e+07	3.30677e+07
Com_1232_neg	N-(4-methoxyphenyl)acridin-9-amine	9-（对甲氧基苯胺基）吖啶	N	C20H16N2O	300.126	299.119	0.42691	[M-H]-	6.087	0.63	1	C18	Organoheterocyclic compounds	有机杂环化合物	Quinolines and derivatives	喹啉及其衍生物	Benzoquinolines	苯并喹啉类	"61421-82-7"	-	-	-	-	43640	COC1=CC=C(C=C1)NC2=C3C=CC=CC3=NC4=CC=CC=C42	QQQZGKVRDOCMAW-UHFFFAOYSA-N	2.41036e+07	5.74697e+06	9.16872e+06	1.46821e+07	7.27982e+06	2.85571e+07	3.04763e+07	5.36931e+06	3.88221e+06	3.41936e+07	7.41438e+06	4.22583e+06	1.51429e+07	1.45345e+07	1.4885e+07
Com_437_neg	2-hydroxyphenyl benzoate	2-羟基苯甲酸酯	N	C13H10O3	214.063	213.055	2.5044	[M-H]-	5.877	0.57	1	C18	Phenylpropanoids and polyketides	苯丙素类和聚酮类	Depsides and depsidones	缩酚酸及缩酚酸环醚	-	-	"5876-92-6"	-	-	-	-	79984	C1=CC=C(C=C1)C(=O)OC2=CC=CC=C2O	RJHSCCZVRVXSEF-UHFFFAOYSA-N	671510	1.30538e+06	971697	398934	752846	1.01981e+06	1.13709e+06	934236	1.56829e+06	1.45972e+06	2.23583e+06	2.06685e+06	690179	905084	980058
Com_1586_neg	4-(4-pentylphenyl)benzoic acid	4-戊基联苯-4'-羧酸	N	C18H20O2	268.146	327.163	9.60656	[M+CH3COOH-H]-	6.821	0.61	1	C18	Benzenoids	苯类化合物	Benzene and substituted derivatives	苯及其取代衍生物	Benzoic acids and derivatives	苯甲酸及其衍生物	"59662-47-4"	-	-	-	-	2063335	CCCCCC1=CC=C(C=C1)C2=CC=C(C=C2)C(=O)O	VRGQQLFRUKMDSW-UHFFFAOYSA-N	5.28618e+08	1.42386e+09	8.36959e+08	6.23124e+08	9.06351e+08	1.1275e+09	7.2425e+08	8.65829e+08	6.59203e+08	1.17792e+09	1.86184e+09	1.47991e+09	8.34898e+08	8.27225e+08	8.74531e+08
Com_995_neg	4-(Nonanoyloxy)benzoic acid	苯甲酸，4-[（1-氧代壬基）氧]-	N	C16H22O4	278.152	277.144	3.52459	[M-H]-	8.304	0.59	1	C18	Benzenoids	苯类化合物	Phenol esters	苯酚酯	-	-	"35179-36-3"	-	-	-	-	3563821	CCCCCCCCC(=O)OC1=CC=C(C=C1)C(=O)O	RPVXVXVYQAUIQJ-UHFFFAOYSA-N	1.11812e+07	2.11313e+07	1.20432e+07	9.70494e+06	2.09598e+07	1.28702e+07	1.33006e+07	1.31213e+07	1.4464e+07	1.75394e+07	2.39633e+07	1.97261e+07	1.28997e+07	1.22266e+07	1.29244e+07
Com_1801_neg	20-Hydroxy-PGE2	20-羟基前列腺素 E2	N	C20H32O6	368.22	349.202	0.47516	[M-H-H2O]-	5.867	0.62	1	C18	Lipids and lipid-like molecules	脂质和类脂分子	Fatty Acyls	脂肪酰类	Eicosanoids	类二十烷酸	"57930-95-7"	HMDB0003247	-	-	LMFA03010014	5283034	C1[C@H]([C@@H]([C@H](C1=O)C/C=C\CCCC(=O)O)/C=C/[C@H](CCCCCO)O)O	AZIGEYVZEVXWAD-NZGURKHLSA-N	2.06865e+07	4.32852e+06	2.36954e+06	4.28526e+06	3.29196e+07	6.12286e+08	2.1144e+08	8.60589e+07	3.34814e+07	9.52816e+07	1.25983e+08	7.69168e+06	5.05171e+07	7.77128e+07	9.58484e+07
Com_989_neg	1-[(5-Chloro-1H-indol-2-yl)carbonyl]-4-methyl-piperazine	1-[(5-氯-1H-吲哚-2-基)羰基]-4-甲基哌嗪	N	C14H16ClN3O	277.098	276.091	1.76837	[M-H]-	5.585	0.54	1	C18	Organoheterocyclic compounds	有机杂环化合物	Indoles and derivatives	吲哚及其衍生物	Indolecarboxylic acids and derivatives	吲哚羧酸及其衍生物	"459168-41-3"	HMDB0253737	-	-	-	4908365	CN1CCN(CC1)C(=O)C2=CC3=C(N2)C=CC(=C3)Cl	HUQJRYMLJBBEDO-UHFFFAOYSA-N	3.00799e+06	1.05193e+07	2.07277e+06	2.33293e+06	6.49302e+06	2.08249e+06	5.56082e+06	3.77326e+06	5.61071e+06	6.53575e+06	5.7555e+06	7.50685e+06	4.38016e+06	4.09409e+06	4.8113e+06
Com_1335_neg	Derenofylline	地瑞茶碱	N	C18H20N4O	308.164	307.158	5.34232	[M-H]-	6.762	0.52	1	C18	Organoheterocyclic compounds	有机杂环化合物	Pyrrolopyrimidines	吡咯并嘧啶类	Pyrrolo[2,3-d]pyrimidines	吡咯并[2,3-d]嘧啶	"251945-92-3"	HMDB0258338	-	-	-	9953065	C1CC(CCC1NC2=NC(=NC3=C2C=CN3)C4=CC=CC=C4)O	RBZNJGHIKXAKQE-UHFFFAOYSA-N	2.45983e+08	6.59245e+08	3.77919e+08	1.23382e+08	4.4004e+08	5.66911e+08	3.63619e+08	3.83408e+08	3.07173e+08	5.87803e+08	4.21141e+08	6.68122e+08	3.97049e+08	3.87778e+08	4.04411e+08
Com_117_neg	Phyllostine	叶点霉素	N	C7H6O4	154.027	153.018	5.75577	[M-H]-	5.448	0.67	1	C18	Organic oxygen compounds	有机氧化合物	Organooxygen compounds	有机氧化合物	Carbonyl compounds	羰基化合物	"27270-89-9"	-	-	-	-	168678	C1=C(C(=O)[C@H]2[C@@H](C1=O)O2)CO	PLELZLHJHUZIGY-RQJHMYQMSA-N	4.80997e+07	2.7963e+07	2.38028e+07	1.74645e+07	5.37167e+07	6.34635e+07	3.20027e+07	2.22855e+07	1.0371e+08	1.01341e+08	7.36772e+07	4.70308e+07	3.15425e+07	3.15512e+07	3.23853e+07
Com_1860_neg	QNZ	N4-[2-(4-苯氧基苯基)乙基]-4,6-喹唑啉二胺	N	C22H20N4O	356.164	355.158	4.37677	[M-H]-	6.497	0.56	1	C18	Benzenoids	苯类化合物	Benzene and substituted derivatives	苯及其取代衍生物	Diphenylethers	二苯醚类	545380-34-5	HMDB0246942	-	-	-	509554	C1=CC=C(C=C1)OC2=CC=C(C=C2)CCNC3=NC=NC4=C3C=C(C=C4)N	IBAKVEUZKHOWNG-UHFFFAOYSA-N	2.13367e+08	6.16581e+08	3.70781e+08	2.89681e+08	4.17762e+08	5.42118e+08	3.18629e+08	3.78813e+08	3.08147e+08	5.20019e+08	1.43832e+09	1.14732e+09	3.7937e+08	3.46813e+08	3.71725e+08
Com_2117_neg	SU1498	(E)-2-氰基-3-(4-羟基-3,5-二异丙基苯基)-n-(3-苯基丙基)丙烯酰胺	N	C25H30N2O2	390.231	389.22	8.09632	[M-H]-	8.167	0.55	1	C18	Phenylpropanoids and polyketides	苯丙素类和聚酮类	Cinnamic acids and derivatives	肉桂酸及其衍生物	Hydroxycinnamic acids and derivatives	羟基肉桂酸及其衍生物	168835-82-3	-	-	-	-	5941539	CC(C)C1=CC(=CC(=C1O)C(C)C)/C=C(\C#N)/C(=O)NCCCC2=CC=CC=C2	JANPYFTYAGTSIN-FYJGNVAPSA-N	2.56151e+06	1.32577e+07	6.07032e+06	5.4631e+06	6.49722e+06	3.06527e+06	6.56554e+06	8.62241e+06	8.27848e+06	3.4122e+06	8.46325e+06	1.24518e+07	6.07989e+06	6.05803e+06	6.34173e+06
Com_1172_neg	Lophine	2,4,5-三苯基咪唑	N	C21H16N2	296.131	295.122	6.89478	[M-H]-	5.944	0.64	1	C18	Organoheterocyclic compounds	有机杂环化合物	Azoles	唑类	Imidazoles	咪唑类	484-47-9	HMDB0245477	-	-	-	10232	C1=CC=C(C=C1)C2=C(N=C(N2)C3=CC=CC=C3)C4=CC=CC=C4	RNIPJYFZGXJSDD-UHFFFAOYSA-N	5.53587e+07	2.33876e+08	8.11391e+07	5.60428e+07	8.65248e+07	9.17745e+07	1.54885e+08	6.56002e+07	6.69612e+07	1.09497e+08	1.75036e+08	1.31757e+08	7.99821e+07	7.74357e+07	8.2836e+07
Com_1151_neg	AR-42	(S)-(+)-N-羟基-4-(3-甲基-2-苯基丁酰氨基)苯甲酰胺	N	C18H20N2O3	312.147	293.13	1.82466	[M-H-H2O]-	5.428	0.62	1	C18	Benzenoids	苯类化合物	Benzene and substituted derivatives	苯及其取代衍生物	Benzoic acids and derivatives	苯甲酸及其衍生物	935881-37-1	-	-	-	-	6918848	CC(C)[C@@H](C1=CC=CC=C1)C(=O)NC2=CC=C(C=C2)C(=O)NO	LAMIXXKAWNLXOC-INIZCTEOSA-N	1.05462e+06	2.10875e+06	214831	765372	2.22628e+06	5.29158e+06	2.48241e+06	2.62767e+06	2.36346e+06	2.9588e+06	2.02256e+06	2.42931e+06	2.44234e+06	2.56912e+06	1.99726e+06
Com_1896_neg	Fas C-Terminal Tripeptide Acetate	Fas 蛋白 C 端三肽乙酸盐	N	C16H29N3O6	359.206	358.198	0.16596	[M-H]-	5.775	0.60	1	C18	Organic acids and derivatives	有机酸及其衍生物	Carboxylic acids and derivatives	羧酸及其衍生物	Amino acids, peptides, and analogues	氨基酸、肽和类似物	189109-90-8	-	-	-	-	9209375	CC(C)C[C@@H](C(=O)N[C@@H](C(C)C)C(=O)O)NC(=O)[C@H](CO)NC(=O)C	ORIIRLCDJGETQD-AVGNSLFASA-N	1.70802e+07	1.40468e+07	8.7619e+06	1.67347e+07	2.95722e+07	4.89596e+07	2.36218e+07	1.80857e+07	1.4694e+07	2.34309e+07	2.45565e+07	1.29434e+07	1.59004e+07	1.60908e+07	1.70726e+07
Com_1207_neg	Methyl palmoxirate	2-十四烷基-2-环氧乙烷羧酸甲酯	N	C18H34O3	298.251	297.243	1.38053	[M-H]-	9.265	0.98	1	C18	Lipids and lipid-like molecules	脂质和类脂分子	Fatty Acyls	脂肪酰类	Fatty acid esters	脂肪酸酯	69207-52-9	HMDB0254605	-	-	-	68593	CCCCCCCCCCCCCCC1(CO1)C(=O)OC	RSSDZUNGAWCFPT-UHFFFAOYSA-N	1.35202e+08	1.65403e+08	1.31669e+08	2.16612e+08	1.30156e+08	1.21438e+08	1.4998e+08	1.12893e+08	1.28293e+08	1.03516e+08	1.33802e+08	2.8173e+08	1.4191e+08	1.4012e+08	1.43648e+08
Com_1006_neg	H-Met-Met-OH	甲硫氨酰 - 甲硫氨酸	N	C10H20N2O3S2	280.092	279.082	7.66875	[M-H]-	7.062	0.53	1	C18	Organic acids and derivatives	有机酸及其衍生物	Carboxylic acids and derivatives	羧酸及其衍生物	Amino acids, peptides, and analogues	氨基酸、肽和类似物	7349-78-2	-	-	-	-	6993082	CSCC[C@@H](C(=O)N[C@@H](CCSC)C(=O)O)N	ZYTPOUNUXRBYGW-YUMQZZPRSA-N	113319	936857	368636	66707.6	409469	238802	485547	696721	871525	722616	1.83219e+06	1.03346e+06	747442	550737	768494
Com_350_neg	Monoethyl phthalate	邻苯二甲酸单乙酯	N	C10H10O4	194.058	193.05	3.70866	[M-H]-	5.965	0.72	1	C18	Benzenoids	苯类化合物	Benzene and substituted derivatives	苯及其取代衍生物	Benzoic acids and derivatives	苯甲酸及其衍生物	2306-33-4	HMDB0002120	-	-	-	75318	CCOC(=O)C1=CC=CC=C1C(=O)O	YWWHKOHZGJFMIE-UHFFFAOYSA-N	1.54901e+07	3.07296e+07	1.78658e+07	5.10398e+07	2.76231e+07	2.8346e+07	2.8347e+07	2.18111e+07	2.674e+07	2.70063e+07	3.51529e+07	3.27034e+07	2.14067e+07	2.03568e+07	2.03281e+07
Com_1668_neg	1,4-Dihydronicotinamide mononucleotide	1,4 - 二氢烟酰胺单核苷酸	N	C11H17N2O8P	336.072	335.063	5.07592	[M-H]-	1.25	0.53	1	C18	Nucleosides, nucleotides, and analogues	核苷、核苷酸和类似物	Pyridine nucleotides	吡啶核苷酸	Nicotinamide nucleotides	烟酰胺核苷酸	4229-56-5	-	C21113	-	-	9974249	C1C=CN(C=C1C(=O)N)[C@H]2[C@@H]([C@@H]([C@H](O2)COP(=O)(O)O)O)O	XQHMUSRSLNRVGA-TURQNECASA-N	2.2095e+08	1.25758e+07	1.80843e+08	2.16958e+08	1.53611e+07	2.79329e+06	3.00148e+06	3.67136e+07	3.15385e+07	1.08316e+07	7.08246e+06	7.70835e+06	7.27477e+07	8.50906e+07	8.06992e+07
Com_1449_neg	9,10-Dihydroxystearic acid	9,10 - 二羟基硬脂酸	N	C18H36O4	316.261	315.253	2.19056	[M-H]-	7.831	0.94	1	C18	Lipids and lipid-like molecules	脂质和类脂分子	Fatty Acyls	脂肪酰类	Fatty acids and conjugates	脂肪酸和结合物	120-87-6	HMDB0302281	C19622	map00073	LMFA02000142	89377	CCCCCCCCC(C(CCCCCCCC(=O)O)O)O	VACHUYIREGFMSP-UHFFFAOYSA-N	1.60405e+08	1.41433e+08	4.04139e+07	1.5273e+08	1.07005e+08	1.43802e+08	1.66342e+08	9.51212e+07	9.45911e+08	1.80408e+08	3.27718e+08	1.14135e+08	1.30265e+08	2.12513e+08	1.38827e+08
Com_791_neg	Lumiflavin	光黄素	N	C13H12N4O2	256.096	255.089	0.30369	[M-H]-	5.447	0.63	1	C18	Organoheterocyclic compounds	有机杂环化合物	Pteridines and derivatives	蝶啶及其衍生物	Alloxazines and isoalloxazines	咯嗪类和异咯嗪类	1088-56-8	HMDB0254201	-	-	-	66184	CC1=CC2=C(C=C1C)N(C3=NC(=O)NC(=O)C3=N2)C	KPDQZGKJTJRBGU-UHFFFAOYSA-N	5.38443e+07	1.46275e+08	6.56379e+07	5.86905e+07	1.05649e+08	7.46737e+07	9.9149e+07	8.69715e+07	5.90871e+07	1.15172e+08	8.70612e+07	1.23389e+08	8.66161e+07	8.32508e+07	8.32819e+07
Com_2480_neg	Tripeptide-41	三肽 - 41	N	C29H30N4O5	514.222	513.214	0.77207	[M-H]-	5.516	0.50	1	C18	Organic acids and derivatives	有机酸及其衍生物	Carboxylic acids and derivatives	羧酸及其衍生物	Amino acids, peptides, and analogues	氨基酸、肽和类似物	1093241-16-7	-	-	-	-	44611954	C1=CC=C(C=C1)C[C@@H](C(=O)N[C@@H](CC2=CNC3=CC=CC=C32)C(=O)N[C@@H](CC4=CC=C(C=C4)O)C(=O)O)N	APECKGGXAXNFLL-RNXOBYDBSA-N	2.19815e+07	5.85727e+07	3.03988e+06	75314.1	1.55387e+07	3.56747e+06	1.2027e+06	1.0729e+07	3.42421e+06	3.84977e+06	516783	822650	1.02203e+07	1.01581e+07	9.73938e+06
Com_1512_neg	3'-UMP	3'- 尿苷一磷酸	N	C9H13N2O9P	324.036	323.028	1.75242	[M-H]-	2.125	0.94	1	C18	Nucleosides, nucleotides, and analogues	核苷、核苷酸和类似物	Ribonucleoside 3'-phosphates	核糖核苷 3'-磷酸	-	-	84-53-7	HMDB0060282	C01368	map00240;map01100	-	101543	C1=CN(C(=O)NC1=O)[C@H]2[C@@H]([C@@H]([C@H](O2)CO)OP(=O)(O)O)O	FOGRQMPFHUHIGU-XVFCMESISA-N	1.7092e+08	3.38095e+08	1.68027e+08	1.49994e+08	2.61166e+08	1.53775e+08	2.45951e+08	2.05592e+08	4.10386e+08	1.52978e+08	2.80189e+08	2.37869e+08	1.89113e+08	1.9792e+08	1.92505e+08
Com_388_neg	N-Lactylleucine	N - 乳酰亮氨酸	N	C9H17NO4	203.116	202.108	2.53219	[M-H]-	5.826	0.90	1	C18	Organic acids and derivatives	有机酸及其衍生物	Carboxylic acids and derivatives	羧酸及其衍生物	Amino acids, peptides, and analogues	氨基酸、肽和类似物	112757-17-2	-	-	-	-	140392219	CC(C)C[C@@H](C(=O)O)NC(=O)C(C)O	BUMIGZVUJKNXCO-MLWJPKLSSA-N	3.03306e+08	5.01044e+08	1.77275e+08	4.83985e+08	6.37579e+08	3.31978e+08	4.91233e+08	5.13768e+08	2.62843e+08	4.34197e+08	3.52051e+08	4.22791e+08	3.57526e+08	3.59408e+08	3.79029e+08
Com_322_neg	N-Lactylvaline	N - 乳酰缬氨酸	N	C8H15NO4	189.1	188.092	2.9877	[M-H]-	5.533	0.77	1	C18	Organic acids and derivatives	有机酸及其衍生物	Carboxylic acids and derivatives	羧酸及其衍生物	Amino acids, peptides, and analogues	氨基酸、肽和类似物	70190-98-6	-	-	-	-	71402402	CC(C)[C@@H](C(=O)O)NC(=O)C(C)O	IJKKTQLUXOILBQ-GDVGLLTNSA-N	8.04668e+07	1.733e+08	5.19495e+07	1.26051e+08	2.13709e+08	9.05201e+07	1.66046e+08	1.89018e+08	1.09628e+08	1.50385e+08	1.01096e+08	1.51271e+08	1.16002e+08	1.1742e+08	1.19131e+08
Com_2344_neg	1-Myristoyl-2-hydroxy-sn-glycero-3-PG	1 - 肉豆蔻酰基 - 2 - 羟基 - sn - 甘油 - 3 - 磷脂酰甘油	N	C20H41O9P	456.249	455.241	1.85532	[M-H]-	8.164	0.69	1	C18	Lipids and lipid-like molecules	脂质和类脂分子	Glycerophospholipids	甘油磷脂	Glycerophosphoglycerols	甘油磷酸甘油	326495-21-0	-	-	-	-	118546616	CCCCCCCCCCCCCC(=O)OC[C@H](COP(=O)(O)OCC(CO)O)O	LUTDZDAPSDZVAL-MUMRKEEXSA-N	8.47596e+06	3.96012e+07	7.84896e+06	1.03689e+07	3.30367e+07	6.2201e+07	4.26911e+07	2.15142e+07	1.17154e+07	3.15198e+07	3.92214e+07	4.42768e+07	2.23446e+07	2.53431e+07	2.36588e+07
Com_1127_neg	2,3-Dehydro-2-deoxy-N-acetylneuraminic acid	N-乙酰-2,3-二脱氢-2-脱氧神经氨酸	N	C11H17NO8	291.095	290.088	1.09763	[M-H]-	1.44	0.81	1	C18	Organic oxygen compounds	有机氧化合物	Organooxygen compounds	有机氧化合物	Alcohols and polyols	醇和多元醇	24967-27-9	-	C04580	-	-	65309	CC(=O)N[C@@H]1[C@H](C=C(O[C@H]1[C@@H]([C@@H](CO)O)O)C(=O)O)O	JINJZWSZQKHCIP-UFGQHTETSA-N	4.93761e+07	4.05071e+07	9.864e+07	4.40816e+07	6.97577e+07	3.13329e+08	2.62382e+08	3.11548e+07	3.17807e+08	1.17941e+08	3.04251e+08	5.70645e+07	1.02855e+08	1.07107e+08	1.03578e+08
Com_670_neg	2-Deoxy-D-glucose 6-phosphate	2 - 去氧 - D - 葡萄糖 - 6 - 磷酸	N	C6H13O8P	244.035	243.027	1.93897	[M-H]-	1.355	0.64	1	C18	Organic acids and derivatives	有机酸及其衍生物	Organic phosphoric acids and derivatives	有机磷酸及其衍生物	Phosphate esters	磷酸酯类	3573-50-0	-	-	-	-	156588751	C(C=O)C(C(C(COP(=O)(O)O)O)O)O	MBPFNOMGYSRGQZ-UHFFFAOYSA-N	2.33504e+08	1.11109e+09	8.78399e+08	4.73287e+08	7.17542e+08	5.70622e+08	5.87879e+08	2.71382e+08	7.30779e+08	6.4057e+08	1.18818e+09	1.21752e+09	7.11833e+08	6.93711e+08	7.17109e+08
Com_2552_neg	Tyr-Gly-Gly-Phe-Met-OH	酪氨酸 - 甘氨酸 - 甘氨酸 - 苯丙氨酸 - 甲硫氨酸 - 酰胺	N	C27H35N5O7S	573.226	572.219	0.37912	[M-H]-	5.618	0.90	1	C18	Organic acids and derivatives	有机酸及其衍生物	Carboxylic acids and derivatives	羧酸及其衍生物	Amino acids, peptides, and analogues	氨基酸、肽和类似物	58569-55-4	-	C11684	-	-	443363	CSCC[C@@H](C(=O)O)NC(=O)[C@H](CC1=CC=CC=C1)NC(=O)CNC(=O)CNC(=O)[C@H](CC2=CC=C(C=C2)O)N	YFGBQHOOROIVKG-FKBYEOEOSA-N	2.41055e+07	4.37655e+07	7.50818e+06	1.5806e+07	1.09726e+07	4.07239e+06	1.84521e+07	1.78226e+07	1.44111e+07	1.66358e+07	1.67291e+07	7.73841e+06	1.53333e+07	1.46822e+07	1.55202e+07
Com_1792_neg	gamma-Glutamyl-S-acetylcysteinylglycine	S-乙酰-L-谷胱甘肽	N	C12H19N3O7S	349.094	348.087	0.19375	[M-H]-	5.437	0.64	1	C18	Organic acids and derivatives	有机酸及其衍生物	Carboxylic acids and derivatives	羧酸及其衍生物	Amino acids, peptides, and analogues	氨基酸、肽和类似物	3054-47-5	-	-	-	-	9894372	CC(=O)SC[C@@H](C(=O)NCC(=O)O)NC(=O)CC[C@@H](C(=O)O)N	FVRWSIPJNWXCEO-YUMQZZPRSA-N	4.42015e+06	6.21662e+06	2.51612e+06	3.48348e+06	8.83742e+06	2.68757e+06	4.97225e+06	5.99767e+07	8.7457e+06	1.73772e+07	4.94439e+06	6.81589e+06	1.00955e+07	9.45173e+06	9.32656e+06
Com_1432_neg	(12Z)-9,10-Dihydroxy-12-octadecenoic acid	(+-)-苏式-9,10-二羟基-12(Z)- 十八碳烯酸	N	C18H34O4	314.246	313.238	1.96942	[M-H]-	7.819	0.77	1	C18	Lipids and lipid-like molecules	脂质和类脂分子	Fatty Acyls	脂肪酰类	Fatty acids and conjugates	脂肪酸和结合物	263399-34-4	-	C14828	map00591	LMFA02000229	25320856	CCCCC/C=C\C[C@H]([C@H](CCCCCCCC(=O)O)O)O	XEBKSQSGNGRGDW-XKJZPFPASA-N	4.32154e+07	3.56667e+07	3.69849e+07	3.76629e+07	3.90204e+07	4.25894e+07	3.65054e+07	3.8067e+07	5.40977e+07	4.47763e+07	3.87028e+07	3.02447e+07	4.27199e+07	3.74418e+07	3.68654e+07
Com_1796_neg	3-hydroxyestra-1,3,5(10)-trien-17-one hydrogen sulphate	共轭雌激素	N	C18H22O5S	350.119	349.108	8.7083	[M-H]-	6.574	0.64	1	C18	Lipids and lipid-like molecules	脂质和类脂分子	Steroids and steroid derivatives	类固醇和类固醇衍生物	Sulfated steroids	硫酸化类固醇	481-97-0	HMDB0001425	C02538	map00140;map01100;map04976	LMST02010043	3001028	C[C@]12CC[C@H]3[C@H]([C@@H]1CCC2=O)CCC4=C3C=CC(=C4)OS(=O)(=O)O	JKKFKPJIXZFSSB-CBZIJGRNSA-N	9.3058e+06	3.93703e+07	2.5192e+07	1.63438e+07	2.65001e+07	2.80057e+07	1.72375e+07	1.94895e+07	1.27896e+07	2.86711e+07	4.59932e+07	3.72253e+07	2.0918e+07	2.20544e+07	2.17489e+07
Com_1748_neg	Icosanedioic acid	二十烷二酸	N	C20H38O4	342.277	341.269	2.20794	[M-H]-	9.234	0.56	1	C18	Lipids and lipid-like molecules	脂质和类脂分子	Fatty Acyls	脂肪酰类	Fatty acids and conjugates	脂肪酸和结合物	2424-92-2	HMDB0242141	-	-	LMFA01170035	75502	C(CCCCCCCCCC(=O)O)CCCCCCCCC(=O)O	JJOJFIHJIRWASH-UHFFFAOYSA-N	4.27681e+06	5.94827e+06	2.78211e+06	2.9583e+06	6.05116e+06	3.11765e+07	7.18319e+06	4.1308e+06	6.82229e+06	1.85281e+07	9.02983e+06	7.68616e+06	9.45105e+06	8.53138e+06	8.56806e+06
Com_354_neg	4-acetamidosalicylic acid	4-乙酰氨基水杨酸	N	C9H9NO4	195.053	194.045	2.99554	[M-H]-	5.246	0.68	1	C18	Benzenoids	苯类化合物	Benzene and substituted derivatives	苯及其取代衍生物	Benzoic acids and derivatives	苯甲酸及其衍生物	50-86-2	HMDB0246329	-	-	-	65509	CC(=O)NC1=CC(=C(C=C1)C(=O)O)O	YBTVSGCNBZPRBD-UHFFFAOYSA-N	3.60528e+07	1.42712e+08	1.55365e+07	7.87446e+06	1.54017e+07	4.88529e+07	1.56956e+07	1.80496e+07	3.22282e+07	1.66821e+07	2.64675e+07	1.76963e+07	3.2694e+07	2.69928e+07	3.38401e+07
Com_473_neg	3,5-diisopropylsalicylic acid	2-羟基-3,5-二异丙基苯甲酸	N	C13H18O3	222.126	221.118	3.3468	[M-H]-	6.606	0.69	1	C18	Benzenoids	苯类化合物	Benzene and substituted derivatives	苯及其取代衍生物	Benzoic acids and derivatives	苯甲酸及其衍生物	2215-21-6	HMDB0246059	-	-	-	30543	CC(C)C1=CC(=C(C(=C1)C(=O)O)O)C(C)C	XUFUYOGWFZSHGE-UHFFFAOYSA-N	7.26915e+07	1.39784e+08	8.23854e+07	8.16437e+07	9.58895e+07	6.66627e+07	9.24722e+07	9.20053e+07	8.40741e+07	1.18775e+08	9.75675e+07	7.96538e+07	6.77808e+07	7.56749e+07	6.6456e+07
Com_12_neg	Ethyl dihydrogen phosphate	[(2R)-3-[羟基-[(1R,2R,3R,4R,5S,6R)-2,3,4,6-四羟基-5-磷酸氧基环己基]氧膦酰基]氧-2-[(Z)-9-十八碳烯酰氧基]氧丙基] (Z)-9-十八碳烯酸酯	N	C2H7O4P	126.008	125	9.05475	[M-H]-	1.568	0.51	1	C18	Organic acids and derivatives	有机酸及其衍生物	Organic phosphoric acids and derivatives	有机磷酸及其衍生物	Phosphate esters	磷酸酯类	1623-14-9	HMDB0012228	-	-	-	74190	CCOP(=O)(O)O	ZJXZSIYSNXKHEA-UHFFFAOYSA-N	6.65899e+07	1.08962e+08	5.96799e+07	5.76122e+07	1.68786e+08	1.41072e+08	1.07389e+08	1.69385e+08	6.95843e+07	9.79745e+07	7.63032e+07	5.79404e+07	9.74238e+07	8.99873e+07	9.20898e+07
Com_148_neg	(+-)-7-Hydroxyoctanoic acid	(+)-7-羟基辛酸	N	C8H16O3	160.11	159.102	5.64105	[M-H]-	5.853	0.82	1	C18	Organic acids and derivatives	有机酸及其衍生物	Hydroxy acids and derivatives	羟基酸及其衍生物	Medium-chain hydroxy acids and derivatives	中链羟基酸及其衍生物	17173-14-7	HMDB0000486	-	-	LMFA01050229	167627	CC(CCCCCC(=O)O)O	OFCMTSZRXXFMBQ-UHFFFAOYSA-N	4.21426e+07	8.7856e+07	3.95049e+07	4.27008e+07	5.0972e+07	7.10224e+07	9.76559e+07	7.80455e+07	1.06288e+08	7.27661e+07	1.00613e+08	7.49514e+07	6.46332e+07	5.95944e+07	6.74555e+07
Com_463_neg	2-Hydroxydecanedioic acid	2 - 羟基癸二酸	N	C10H18O5	218.115	217.108	2.08231	[M-H]-	5.833	0.88	1	C18	Organic acids and derivatives	有机酸及其衍生物	Hydroxy acids and derivatives	羟基酸及其衍生物	Medium-chain hydroxy acids and derivatives	中链羟基酸及其衍生物	103963-71-9	HMDB0000424	-	-	LMFA01170076	128458	C(CCCC(C(=O)O)O)CCCC(=O)O	LPIOYESQKJFWPQ-UHFFFAOYSA-N	4.65327e+07	3.36976e+07	1.85237e+07	2.62071e+07	3.96248e+07	1.4907e+08	1.05792e+08	5.74974e+07	8.45011e+07	8.59026e+07	6.22602e+07	3.80504e+07	6.32037e+07	6.22939e+07	6.64149e+07
Com_712_neg	3-Hydroxydodecanedioic acid	3 - 羟基十二碳二酸	N	C12H22O5	246.147	245.139	1.41171	[M-H]-	6.007	0.81	1	C18	Organic acids and derivatives	有机酸及其衍生物	Hydroxy acids and derivatives	羟基酸及其衍生物	Medium-chain hydroxy acids and derivatives	中链羟基酸及其衍生物	34574-69-1	HMDB0000413	-	-	LMFA01170089	16663321	C(CCCCC(=O)O)CCCC(CC(=O)O)O	FYVQCLGZFXHEGL-UHFFFAOYSA-N	4.8039e+07	6.24496e+07	2.24379e+07	3.97246e+07	5.00145e+07	1.32703e+08	8.98275e+07	4.08373e+07	5.46712e+07	6.77775e+07	8.23787e+07	3.0729e+07	4.87602e+07	4.8278e+07	4.98148e+07
Com_2_neg	3-Hydroxy-2-methylbutyric acid	3-羟基-2-甲基丁酸	N	C5H10O3	118.063	117.055	9.14661	[M-H]-	5.281	1.00	1	C18	Lipids and lipid-like molecules	脂质和类脂分子	Fatty Acyls	脂肪酰类	Fatty acids and conjugates	脂肪酸和结合物	473-86-9	HMDB0000354	-	-	LMFA01050391	160471	CC(C(C)O)C(=O)O	VEXDRERIMPLZLU-UHFFFAOYSA-N	2.20521e+08	3.12593e+08	2.12224e+08	3.25656e+08	4.15965e+08	6.23518e+08	5.67919e+08	5.70237e+08	3.2913e+08	5.0281e+08	5.01591e+08	3.44174e+08	3.63284e+08	3.67927e+08	3.86752e+08
Com_1161_neg	Sterculic acid	苹婆酸	N	C19H34O2	294.256	293.248	2.15088	[M-H]-	10.183	0.99	1	C18	Lipids and lipid-like molecules	脂质和类脂分子	Fatty Acyls	脂肪酰类	Fatty acids and conjugates	脂肪酸和结合物	738-87-4	-	C08366	map01060	LMFA01140018	12921	CCCCCCCCC1=C(C1)CCCCCCCC(=O)O	PQRKPYLNZGDCFH-UHFFFAOYSA-N	3.80288e+08	1.73483e+08	3.61919e+08	4.16358e+08	2.0674e+08	1.89397e+08	2.04526e+08	2.83411e+08	2.90037e+08	1.82478e+08	1.26985e+08	2.13705e+08	2.97969e+08	3.06037e+08	2.78523e+08
Com_1622_neg	9(S),12(S),13(S)-Trihydroxy-10(E)-octadecenoic acid	9 (S),12 (S),13 (S)- 三羟基 - 10 (E)- 十八碳烯酸	N	C18H34O5	330.241	329.233	0.58244	[M-H]-	6.678	0.89	1	C18	Lipids and lipid-like molecules	脂质和类脂分子	Fatty Acyls	脂肪酰类	Fatty acids and conjugates	脂肪酸和结合物	97134-11-7	-	-	-	-	9858729	CCCCC[C@@H]([C@H](/C=C/[C@H](CCCCCCCC(=O)O)O)O)O	MDIUMSLCYIJBQC-MVFSOIOZSA-N	1.01086e+09	1.21208e+09	4.03302e+08	5.08257e+08	2.23726e+09	1.33119e+09	2.06663e+09	1.9272e+09	2.01068e+09	1.71478e+09	8.17742e+08	1.29249e+09	1.36726e+09	1.31174e+09	1.39368e+09
Com_2406_neg	LPE(18:1/0:0)	溶血磷脂酰乙醇胺 (18:1/0:0)	N	C23H46NO7P	479.301	478.293	1.64954	[M-H]-	9.417	1.00	1	C18	Lipids and lipid-like molecules	脂质和类脂分子	Glycerophospholipids	甘油磷脂	Glycerophosphoethanolamines	甘油磷酸乙醇胺类	89576-29-4	-	-	-	-	9547071	CCCCCCCC/C=C\CCCCCCCC(=O)OC[C@H](COP(=O)(O)OCCN)O	PYVRVRFVLRNJLY-MZMPXXGTSA-N	5.63706e+08	4.09026e+09	6.04994e+08	8.83087e+08	3.39252e+09	4.10789e+09	4.67895e+09	1.77886e+09	1.05888e+09	1.56587e+09	1.2342e+09	4.41374e+09	1.28934e+09	8.05836e+08	7.46497e+08
Com_998_neg	(10E,12Z)-9-Hydroxy-10,12-octadecadienoic acid	(10E,12Z)-9 - 羟基 - 10,12 - 十八碳二烯酸	N	C18H32O3	296.235	277.217	1.27101	[M-H-H2O]-	9.38	1.00	1	C18	Lipids and lipid-like molecules	脂质和类脂分子	Fatty Acyls	脂肪酰类	Lineolic acids and derivatives	亚麻酸及其衍生物	98524-19-7	HMDB0062652	-	-	LMFA02000151	5282944	CCCCC/C=C\C=C\C(CCCCCCCC(=O)O)O	NPDSHTNEKLQQIJ-ZJHFMPGASA-N	1.13032e+10	3.55627e+09	5.04025e+09	1.41479e+10	4.06888e+09	3.75242e+09	3.90919e+09	4.05765e+09	4.83517e+09	2.69508e+09	3.34829e+09	3.73438e+09	5.47015e+09	5.23315e+09	5.4803e+09
Com_987_neg	9(S)-Hydroxy-10E,12Z,15Z-octadecatrienoic acid	9 (S)- 羟基 - 10E,12Z,15Z - 十八碳三烯酸	N	C18H30O3	294.219	275.201	1.71284	[M-H-H2O]-	8.962	1.00	1	C18	Lipids and lipid-like molecules	脂质和类脂分子	Fatty Acyls	脂肪酰类	Lineolic acids and derivatives	亚麻酸及其衍生物	89886-42-0	-	C16326	map00592	LMFA02000024	6439873	CC/C=C\C/C=C\C=C\[C@H](CCCCCCCC(=O)O)O	RIGGEAZDTKMXSI-MEBVTJQTSA-N	2.18004e+08	7.87976e+07	9.22614e+07	2.79406e+08	8.17774e+07	1.03728e+08	8.65769e+07	7.28494e+07	1.09198e+08	6.3986e+07	6.81381e+07	8.72062e+07	1.15214e+08	1.1283e+08	1.1033e+08
Com_2257_neg	1-heptadecanoyl-2-hydroxy -sn-glycero-3-phosphate	1 - 十七碳酰基 - 2 - 羟基 - sn - 甘油 - 3 - 磷酸	N	C20H41O7P	424.259	423.251	1.38009	[M-H]-	9.228	0.67	1	C18	Lipids and lipid-like molecules	脂质和类脂分子	Glycerophospholipids	甘油磷脂	Glycerophosphates	甘油磷酸酯类	799268-66-9	-	-	-	-	17786744	CCCCCCCCCCCCCCCCC(=O)OCC(COP(=O)(O)O)O	AXKVUJMUBAXXKG-UHFFFAOYSA-N	1.73679e+07	2.67441e+08	6.38207e+07	8.3195e+07	2.15383e+08	2.9476e+08	2.26486e+08	1.13553e+08	6.73537e+07	1.90723e+08	1.76543e+08	3.18341e+08	1.4687e+08	1.12707e+08	1.15382e+08
Com_2562_neg	1-stearoyl-2-hydroxy -sn-glycero-3-phosphoinositol	1 - 硬脂酰基 - 2 - 羟基 - sn - 甘油 - 3 - 磷酸肌醇	N	C27H53O12P	600.327	599.319	1.55086	[M-H]-	9.756	0.98	1	C18	Lipids and lipid-like molecules	脂质和类脂分子	Glycerophospholipids	甘油磷脂	Glycerophosphoinositols	甘油磷酸肌醇	849412-49-3	-	-	-	-	71581135	CCCCCCCCCCCCCCCCCC(=O)OC[C@H](COP(=O)(O)OC1[C@@H]([C@H](C([C@H]([C@H]1O)O)O)O)O)O	MXAFDFDAIFZFET-QIEOIKHQSA-N	2.46025e+08	5.09563e+09	2.99162e+09	3.86777e+08	4.67023e+09	3.22035e+09	4.91454e+09	3.38022e+09	4.58877e+09	4.84365e+09	5.50476e+09	4.79564e+09	3.4325e+09	3.28853e+09	3.82423e+09
Com_2542_neg	Adenosine 5'-diphosphoribose	腺苷 5'- 二磷酸核糖	N	C15H23N5O14P2	559.072	558.064	0.99331	[M-H]-	1.862	0.78	1	C18	Nucleosides, nucleotides, and analogues	核苷、核苷酸和类似物	Purine nucleotides	嘌呤核苷酸	Purine ribonucleotides	嘌呤核糖核苷酸	20762-30-5	-	-	-	-	30243	C1=NC(=C2C(=N1)N(C=N2)[C@H]3[C@@H]([C@@H]([C@H](O3)COP(=O)(O)OP(=O)(O)OC[C@H]([C@H]([C@H](C=O)O)O)O)O)O)N	PWJFNRJRHXWEPT-AOOZFPJJSA-N	3.79707e+06	2.76911e+07	8.56457e+06	2.6673e+06	1.24312e+07	1.78072e+07	1.52623e+07	1.1006e+07	1.51964e+07	9.0395e+06	2.59955e+07	3.53353e+07	1.08373e+07	1.05068e+07	1.40835e+07
Com_709_neg	L-alpha-Aspartyl-L-leucine	(S)-2-((S)-2-氨基-3-羧基丙酰胺基)-4-甲基戊酸	N	C10H18N2O5	246.122	245.114	1.43546	[M-H]-	5.216	0.78	1	C18	Organic acids and derivatives	有机酸及其衍生物	Carboxylic acids and derivatives	羧酸及其衍生物	Amino acids, peptides, and analogues	氨基酸、肽和类似物	3062-14-4	-	-	-	-	6992367	CC(C)C[C@@H](C(=O)O)NC(=O)[C@H](CC(=O)O)N	ZVDPYSVOZFINEE-BQBZGAKWSA-N	2.11772e+07	1.76476e+07	1.201e+07	1.5024e+07	2.46282e+07	4.03414e+07	2.82854e+07	2.41336e+07	1.43742e+07	2.88667e+07	2.20145e+07	1.7786e+07	2.10073e+07	2.07112e+07	2.09193e+07
Com_1648_neg	H-TRP-GLU-OH	L-色氨酰-L-谷氨酸	N	C16H19N3O5	333.132	332.125	0.06485	[M-H]-	5.119	0.91	1	C18	Organic acids and derivatives	有机酸及其衍生物	Carboxylic acids and derivatives	羧酸及其衍生物	Amino acids, peptides, and analogues	氨基酸、肽和类似物	36099-95-3	HMDB0029082	-	-	-	7009663	C1=CC=C2C(=C1)C(=CN2)C[C@@H](C(=O)N[C@@H](CCC(=O)O)C(=O)O)N	PWIQCLSQVQBOQV-AAEUAGOBSA-N	2.79651e+07	2.26509e+07	1.56913e+07	2.44036e+07	2.5947e+07	3.40643e+07	1.55297e+07	2.03418e+07	1.11492e+07	2.3252e+07	2.52918e+07	1.96372e+07	2.1799e+07	2.04326e+07	2.18948e+07
Com_391_neg	Glycyl-L-glutamic acid	甘氨酰谷氨酸	N	C7H12N2O5	204.075	203.067	3.89231	[M-H]-	1.396	0.72	1	C18	Organic acids and derivatives	有机酸及其衍生物	Carboxylic acids and derivatives	羧酸及其衍生物	Amino acids, peptides, and analogues	氨基酸、肽和类似物	7412-78-4	-	-	-	-	99278	C(CC(=O)O)[C@@H](C(=O)O)NC(=O)CN	IEFJWDNGDZAYNZ-BYPYZUCNSA-N	4.45537e+07	5.36869e+07	4.41491e+07	3.11075e+07	6.12395e+07	2.46701e+08	8.48976e+07	8.90885e+07	4.84658e+07	1.43883e+08	1.09653e+08	5.13301e+07	8.68501e+07	6.06278e+07	8.92315e+07
Com_239_neg	L-5-Guanidino-2-hydroxyvaleric acid	精氨酸	N	C6H13N3O3	175.096	174.087	5.28493	[M-H]-	1.636	0.77	1	C18	Organic acids and derivatives	有机酸及其衍生物	Carboxylic acids and derivatives	羧酸及其衍生物	Amino acids, peptides, and analogues	氨基酸、肽和类似物	157-07-3	HMDB0003148	-	-	-	160437	C(C[C@@H](C(=O)O)O)CN=C(N)N	BMFMQGXDDJALKQ-BYPYZUCNSA-N	1.40244e+07	2.28493e+07	1.19357e+07	1.34573e+07	3.81016e+07	5.92558e+07	7.33731e+07	3.74536e+07	4.3797e+07	5.88145e+07	5.4726e+07	3.48154e+07	2.94334e+07	3.17277e+07	3.12098e+07
Com_1003_neg	Glycylglycyl-L-phenylalanine	甘氨酰甘氨酰-L-苯丙氨酸	N	C13H17N3O4	279.122	278.114	0.77746	[M-H]-	5.211	0.79	1	C18	Organic acids and derivatives	有机酸及其衍生物	Carboxylic acids and derivatives	羧酸及其衍生物	Amino acids, peptides, and analogues	氨基酸、肽和类似物	6234-26-0	-	-	-	-	6993373	C1=CC=C(C=C1)C[C@@H](C(=O)O)NC(=O)CNC(=O)CN	KAJAOGBVWCYGHZ-JTQLQIEISA-N	5.26201e+07	2.07934e+07	2.46233e+07	3.17605e+07	1.79825e+07	2.36494e+07	1.56368e+07	1.70627e+07	1.29707e+07	1.92541e+07	1.5526e+07	1.52965e+07	2.65108e+07	2.28709e+07	2.04388e+07
Com_578_neg	Camphorsulfonic acid	樟脑磺酸	N	C10H16O4S	232.077	231.069	1.3115	[M-H]-	6.063	0.64	1	C18	Lipids and lipid-like molecules	脂质和类脂分子	Prenol lipids	异戊烯醇脂	Monoterpenoids	单萜类	5872-08-2	HMDB0243496	-	-	-	18462	CC1(C2CCC1(C(=O)C2)CS(=O)(=O)O)C	MIOPJNTWMNEORI-UHFFFAOYSA-N	411091	1.40359e+06	719406	596340	785937	2.10815e+06	1.06832e+06	934629	1.04326e+06	1.1378e+06	1.32387e+06	1.79695e+06	1.1057e+06	951727	1.11677e+06
Com_2421_neg	LPG(16:0)	1-棕榈酰基-2-羟基-sn-甘油-3-磷酸-(1'-rac-甘油)	N	C22H45O9P	484.28	483.272	2.21193	[M-H]-	9.052	1.00	1	C18	Lipids and lipid-like molecules	脂质和类脂分子	Glycerophospholipids	甘油磷脂	Glycerophosphoglycerols	甘油磷酸甘油	326495-22-1	-	-	-	-	86583416	CCCCCCCCCCCCCCCC(=O)OC[C@H](COP(=O)(O)OCC(CO)O)O	BVJSKAUUFXBDOB-BPGUCPLFSA-N	1.6215e+08	3.86625e+08	3.294e+08	3.53927e+08	3.54882e+08	3.46824e+08	3.71399e+08	3.25035e+08	3.98783e+08	2.17761e+08	4.69979e+08	2.1395e+08	3.27841e+08	2.91145e+08	2.23052e+08
Com_639_neg	3-Hydroxypentadecanoic acid	3 - 羟基十五烷酸	N	C15H30O3	258.219	239.201	3.11778	[M-H-H2O]-	9.235	1.00	1	C18	Lipids and lipid-like molecules	脂质和类脂分子	Fatty Acyls	脂肪酰类	Fatty acids and conjugates	脂肪酸和结合物	32602-70-3	HMDB0061657	-	-	-	182089	CCCCCCCCCCCCC(CC(=O)O)O	ATMSEJBABXCWDW-UHFFFAOYSA-N	1.38552e+08	5.67827e+07	9.35575e+07	1.67689e+08	7.41863e+07	1.18128e+08	1.24341e+08	1.38545e+08	8.88149e+07	1.1485e+08	6.09329e+07	1.0745e+08	1.07414e+08	1.06691e+08	1.07138e+08
Com_1164_neg	Laccaic acid D	紫胶酸 D	N	C16H10O7	314.043	295.026	2.73388	[M-H-H2O]-	5.628	0.51	1	C18	Benzenoids	苯类化合物	Anthracenes	蒽类	Anthracenecarboxylic acids and derivatives	蒽甲酸及其衍生物	18499-84-8	HMDB0029508	-	-	-	9883304	CC1=C2C(=CC(=C1C(=O)O)O)C(=O)C3=C(C2=O)C(=CC(=C3)O)O	DDTNCHWMNZLWKO-UHFFFAOYSA-N	332028	3.8997e+06	2.37598e+06	803351	1.18431e+06	802287	1.18941e+06	1.19095e+06	1.55297e+06	2.37209e+06	4.49557e+06	4.04126e+06	1.56017e+06	1.4442e+06	1.54573e+06
Com_1073_neg	15-Methylheptadecanoic acid	15-甲基十七烷酸	N	C18H36O2	284.272	283.264	0.64719	[M-H]-	10.937	0.84	1	C18	Lipids and lipid-like molecules	脂质和类脂分子	Fatty Acyls	脂肪酰类	Fatty acids and conjugates	脂肪酸和结合物	29709-08-8	-	-	-	LMFA01020205	4169198	CCC(C)CCCCCCCCCCCCCC(=O)O	MAFSBQRWNXDTRK-UHFFFAOYSA-N	2.57642e+10	1.16163e+10	3.76769e+10	1.74963e+10	2.07357e+10	1.4593e+10	2.08231e+10	2.47137e+10	2.78726e+10	1.67616e+10	1.34611e+10	1.42797e+10	2.19146e+10	2.22427e+10	2.28589e+10
Com_1967_neg	8(S)-Hydroxyeicosatetraenoic acid	8 (S)- 羟基二十碳四烯酸	N	C20H32O3	320.235	365.23	8.76507	[M+HCOOH-H]-	8.361	0.52	1	C18	Lipids and lipid-like molecules	脂质和类脂分子	Fatty Acyls	脂肪酰类	Eicosanoids	类二十烷酸	98462-03-4	HMDB0004679	C14776	map00590;map01100;map03320	-	5283154	CCCCC/C=C\C/C=C\C=C\[C@H](C/C=C\CCCC(=O)O)O	NLUNAYAEIJYXRB-VYOQERLCSA-N	4.19595e+07	4.5637e+07	4.35818e+07	5.08761e+07	4.78136e+07	1.04535e+08	1.21557e+08	7.06998e+07	1.14156e+08	7.66189e+07	4.89762e+07	4.38157e+07	5.8555e+07	5.89369e+07	5.62716e+07
Com_1311_neg	(12E,14Z)-11-Hydroxy-12,14-eicosadienoic acid	(12E,14Z)-11-羟基-12,14-二十碳二烯酸	N	C20H36O3	324.266	305.248	1.02084	[M-H-H2O]-	10.095	1.00	1	C18	Lipids and lipid-like molecules	脂质和类脂分子	Fatty Acyls	脂肪酰类	Eicosanoids	类二十烷酸	5598-37-8	-	-	-	-	11976800	CCCCC/C=C\C=C\C(CCCCCCCCCC(=O)O)O	HDMIRVFIVOGVIC-YTLDOUCOSA-N	1.18723e+11	4.26465e+10	9.77016e+10	1.38746e+11	5.6617e+10	5.35599e+10	5.40835e+10	7.10204e+10	6.3132e+10	4.61514e+10	4.51613e+10	4.8191e+10	7.92584e+10	8.33931e+10	8.605e+10
Com_1829_neg	Mead acid	米德酸(20:3,n-9)	N	C20H34O2	306.256	351.253	2.70112	[M+HCOOH-H]-	10.081	0.60	1	C18	Lipids and lipid-like molecules	脂质和类脂分子	Fatty Acyls	脂肪酰类	Fatty acids and conjugates	脂肪酸和结合物	20590-32-3	-	-	-	-	5312531	CCCCCCCC/C=C\C/C=C\C/C=C\CCCC(=O)O	UNSRRHDPHVZAHH-YOILPLPUSA-N	2.49376e+08	2.53916e+08	2.71968e+08	3.14385e+08	2.40125e+08	2.69663e+08	2.82994e+08	2.84248e+08	2.85796e+08	2.5489e+08	2.97717e+08	2.69246e+08	3.11854e+08	3.07146e+08	3.06485e+08
Com_1800_neg	15-Keto prostaglandin E2	15酮前列腺素E2	N	C20H30O5	350.209	349.202	1.04344	[M-H]-	6.576	0.95	1	C18	Lipids and lipid-like molecules	脂质和类脂分子	Fatty Acyls	脂肪酰类	Eicosanoids	类二十烷酸	26441-05-4	HMDB0003175	C04707	map00590	LMFA03010030	5280719	CCCCCC(=O)/C=C/[C@H]1[C@@H](CC(=O)[C@@H]1C/C=C\CCCC(=O)O)O	YRTJDWROBKPZNV-KMXMBPPJSA-N	3.63147e+08	7.2876e+08	1.81438e+08	2.67669e+08	7.45262e+08	5.08721e+08	7.10153e+08	8.90593e+08	5.57317e+08	4.8456e+08	2.80253e+08	8.29528e+08	6.81881e+08	6.74799e+08	4.88748e+08
Com_794_neg	Oxyphyllenone A	Oxyphyllenone A	N	C12H18O3	210.126	255.123	1.87087	[M+HCOOH-H]-	6.169	0.61	1	C18	Organic oxygen compounds	有机氧化合物	Organooxygen compounds	有机氧化合物	Carbonyl compounds	羰基化合物	363610-34-8	-	-	-	-	10262534	C[C@]12CC[C@H]([C@](C1=CC(=O)CC2)(C)O)O	ORLGUEREMYIFNG-GRYCIOLGSA-N	1.17164e+07	1.66609e+07	6.97301e+06	9.41071e+06	1.25027e+07	1.6538e+07	1.73542e+07	1.18789e+07	1.12795e+07	1.31121e+07	1.47311e+07	1.21869e+07	1.28062e+07	1.13296e+07	1.17042e+07
Com_2440_neg	Leukotriene D4	白三烯D4	N	C25H40N2O6S	496.261	495.253	0.15226	[M-H]-	6.938	0.65	1	C18	Lipids and lipid-like molecules	脂质和类脂分子	Fatty Acyls	脂肪酰类	Eicosanoids	类二十烷酸	73836-78-9	HMDB0003080	C05951	map00590;map01100;map04080;map04664;map05310	LMFA03020006	5280878	CCCCC/C=C\C/C=C\C=C\C=C\[C@H]([C@H](CCCC(=O)O)O)SC[C@@H](C(=O)NCC(=O)O)N	YEESKJGWJFYOOK-IJHYULJSSA-N	9.8606e+06	3.38821e+06	3.87645e+06	5.27905e+06	2.5293e+06	3.22144e+06	2.74917e+06	2.50166e+06	2.50998e+06	3.39573e+06	5.07494e+06	1.98798e+06	3.82466e+06	4.3292e+06	5.13738e+06
Com_1962_neg	20-Carboxyleukotriene B4	20 - 羧基白三烯 B4	N	C20H30O6	366.204	365.196	1.4609	[M-H]-	6.496	0.62	1	C18	Lipids and lipid-like molecules	脂质和类脂分子	Fatty Acyls	脂肪酰类	Fatty acids and conjugates	脂肪酸和结合物	80434-82-8	HMDB0006059	C05950	map00590	-	5280877	C(CCC(=O)O)C/C=C\C[C@H](/C=C/C=C/C=C\[C@H](CCCC(=O)O)O)O	SXWGPVJGNOLNHT-VFLUTPEKSA-N	7.87267e+07	9.9905e+07	8.45616e+07	8.13998e+07	1.40833e+08	1.17796e+08	1.53395e+08	8.66917e+07	7.02515e+07	6.96384e+07	8.4084e+07	4.9616e+07	8.19193e+07	5.1694e+07	8.57815e+07
Com_44_neg	N-Methyl-L-threonine	N-甲基-L-苏氨酸	N	C5H11NO3	133.074	132.065	9.8709	[M-H]-	1.401	0.62	1	C18	Organic acids and derivatives	有机酸及其衍生物	Carboxylic acids and derivatives	羧酸及其衍生物	Amino acids, peptides, and analogues	氨基酸、肽和类似物	2812-28-4	HMDB0341357	-	-	-	7010355	C[C@H]([C@@H](C(=O)O)NC)O	CCAIIPMIAFGKSI-DMTCNVIQSA-N	2.86147e+06	4.57352e+06	2.49555e+06	3.60727e+06	4.63616e+06	5.56001e+06	3.34146e+06	2.99749e+06	4.93566e+06	6.35787e+06	7.67981e+06	6.26004e+06	2.65614e+06	4.01962e+06	4.12054e+06
Com_1464_neg	Asn-Trp	天冬酰胺 - 色氨酸	N	C15H18N4O4	318.133	317.124	4.1343	[M-H]-	5.627	0.76	1	C18	Organic acids and derivatives	有机酸及其衍生物	Carboxylic acids and derivatives	羧酸及其衍生物	Amino acids, peptides, and analogues	氨基酸、肽和类似物	74105-03-6	HMDB0028742	-	-	-	46850046	C1=CC=C2C(=C1)C(=CN2)C[C@@H](C(=O)O)NC(=O)[C@H](CC(=O)N)N	RGGVDKVXLBOLNS-JQWIXIFHSA-N	7.76848e+06	4.4889e+06	2.21667e+06	2.84459e+06	2.86064e+06	1.06872e+07	8.25859e+06	2.17719e+06	5.12944e+06	4.19275e+06	3.79603e+06	3.20542e+06	4.13297e+06	4.58563e+06	4.37394e+06
Com_1141_neg	Gln-Phe	谷氨酰胺 - 苯丙氨酸	N	C14H19N3O4	293.138	292.13	0.38921	[M-H]-	5.194	0.62	1	C18	Organic acids and derivatives	有机酸及其衍生物	Carboxylic acids and derivatives	羧酸及其衍生物	Amino acids, peptides, and analogues	氨基酸、肽和类似物	92327-75-8	HMDB0028804	-	-	-	57288566	C1=CC=C(C=C1)C[C@@H](C(=O)O)NC(=O)[C@H](CCC(=O)N)N	VHLZDSUANXBJHW-QWRGUYRKSA-N	1.22924e+07	8.85628e+06	8.64276e+06	8.94151e+06	1.01489e+07	1.32148e+07	9.91003e+06	9.93561e+06	4.86568e+06	1.05179e+07	8.68031e+06	9.14976e+06	9.14104e+06	1.17597e+07	9.25732e+06
Com_883_neg	Phe-Thr	苯丙氨酰 - 苏氨酸	N	C13H18N2O4	266.127	265.119	1.87844	[M-H]-	4.79	0.63	1	C18	Organic acids and derivatives	有机酸及其衍生物	Carboxylic acids and derivatives	羧酸及其衍生物	Amino acids, peptides, and analogues	氨基酸、肽和类似物	51352-44-4	HMDB0029005	-	-	-	10445608	C[C@H]([C@@H](C(=O)O)NC(=O)[C@H](CC1=CC=CC=C1)N)O	NYQBYASWHVRESG-MIMYLULJSA-N	1.40455e+07	6.71732e+06	6.93585e+06	1.34597e+07	1.42017e+07	3.38287e+07	1.49423e+07	3.09521e+07	8.24717e+06	2.3149e+07	8.65909e+06	5.2494e+06	1.40521e+07	1.37423e+07	1.46549e+07
Com_2101_neg	Ankaflavin	安卡黄素	N	C23H30O5	386.209	385.199	7.92307	[M-H]-	7.845	0.60	1	C18	Organic oxygen compounds	有机氧化合物	Organooxygen compounds	有机氧化合物	Carbonyl compounds	羰基化合物	50980-32-0	-	-	-	-	15294091	CCCCCCCC(=O)[C@@H]1[C@H]2CC3=C(COC(=C3)/C=C/C)C(=O)[C@@]2(OC1=O)C	AQTJNEHGKRUSLT-ODTNPMSZSA-N	3.82351e+07	6.07295e+07	2.98918e+07	3.76615e+07	5.07614e+07	3.23954e+07	5.57965e+07	5.14418e+07	4.86274e+07	4.18283e+07	3.37261e+07	6.09623e+07	4.09437e+07	3.95096e+07	4.16479e+07
Com_2372_neg	1-(10Z-heptadecenoyl)-sn-glycero-3-phosphoethanolamine	1-(10Z-十七碳烯酰)-sn-甘油-3-磷酸乙醇胺	N	C22H44NO7P	465.286	464.277	2.65239	[M-H]-	9.03	0.87	1	C18	Lipids and lipid-like molecules	脂质和类脂分子	Glycerophospholipids	甘油磷脂	Glycerophosphoethanolamines	甘油磷酸乙醇胺类	1246298-09-8	-	-	-	-	131871023	CCCCCC/C=C\CCCCCCCCC(=O)OC[C@H](COP(=O)(O)OCCN)O	RVPLNCFWJATBMI-GIWCCYDRSA-N	6.30636e+06	6.61045e+07	1.00362e+07	1.03681e+07	4.56763e+07	7.22352e+07	5.67635e+07	3.1821e+07	2.69681e+07	4.80271e+07	5.59396e+07	8.26334e+07	3.54512e+07	3.6392e+07	3.0869e+07
Com_1650_neg	1-(sn-Glycero-3-phospho)-1D-myo-inositol	1-(sn - 甘油 - 3 - 磷酸)-1D - 肌醇	N	C9H19O11P	334.067	333.059	0.26233	[M-H]-	1.252	1.00	1	C18	Lipids and lipid-like molecules	脂质和类脂分子	Glycerophospholipids	甘油磷脂	Glycerophosphoinositols	甘油磷酸肌醇	129830-95-1	HMDB0011649	C01225	-	-	45480545	C([C@H](COP(=O)(O)OC1[C@@H]([C@H](C([C@H]([C@H]1O)O)O)O)O)O)O	BMVUIWJCUQSHLZ-YFZGBAIXSA-N	8.79003e+09	6.84296e+08	7.45908e+09	8.23367e+09	7.95799e+08	1.68672e+08	1.22109e+08	1.88664e+09	1.7147e+09	4.6945e+08	4.42463e+08	5.40435e+08	3.90182e+09	4.27164e+09	4.07819e+09
Com_1371_neg	9(S),12(S),13(S)-Trihydroxy-10(E),15(Z)-octadecadienoic acid	9 (S),12 (S),13 (S)- 三羟基 - 10 (E),15 (Z)- 十八碳二烯酸	N	C18H32O5	328.225	309.207	1.65226	[M-H-H2O]-	6.728	0.69	1	C18	Lipids and lipid-like molecules	脂质和类脂分子	Fatty Acyls	脂肪酰类	Lineolic acids and derivatives	亚麻酸及其衍生物	51146-90-8	HMDB0035919	-	-	-	44559173	CCC=CCC(C(C=CC(CCCCCCCC(=O)O)O)O)O	MKYUCBXUUSZMQB-MKZMYESJSA-N	6.20366e+07	1.04568e+08	4.79552e+07	9.35983e+07	1.6233e+08	9.53013e+07	9.54915e+07	8.7942e+07	1.15996e+08	1.06613e+08	7.52973e+07	8.85738e+07	8.09747e+07	7.85133e+07	8.1701e+07
Com_1094_neg	17-Hydroxyheptadecanoic acid	17 - 羟基十七烷酸	N	C17H34O3	286.251	285.242	4.40659	[M-H]-	9.712	0.72	1	C18	Lipids and lipid-like molecules	脂质和类脂分子	Fatty Acyls	脂肪酰类	Fatty acids and conjugates	脂肪酸和结合物	13099-34-8	-	-	-	LMFA01050053	4308451	C(CCCCCCCCO)CCCCCCCC(=O)O	JHRQMZPLCYCFPI-UHFFFAOYSA-N	1.026e+07	1.56279e+07	1.91153e+07	4.94227e+06	1.96175e+07	1.27961e+08	7.68749e+07	2.12152e+07	2.95415e+07	3.12582e+07	2.76144e+07	3.467e+07	4.34343e+07	3.35125e+07	3.30525e+07
Com_519_neg	(+-)-3-Hydroxytetradecanoic acid	3-羟基十四烷酸	N	C14H28O3	244.204	225.185	3.53328	[M-H-H2O]-	8.839	0.81	1	C18	Lipids and lipid-like molecules	脂质和类脂分子	Fatty Acyls	脂肪酰类	Fatty acids and conjugates	脂肪酸和结合物	1961-72-4	HMDB0061656	-	-	LMFA01050175	16064	CCCCCCCCCCCC(CC(=O)O)O	ATRNZOYKSNPPBF-UHFFFAOYSA-N	2.26106e+08	1.41635e+08	1.10513e+08	2.56949e+08	1.85291e+08	1.07712e+08	1.98037e+08	1.55998e+08	1.18613e+08	8.18297e+07	8.28597e+07	1.49461e+08	1.46344e+08	1.4615e+08	1.40922e+08
Com_433_neg	12-Oxo-9(Z)-dodecenoic acid	12 - 氧代 - 9 (Z)- 十二烯酸	N	C12H20O3	212.141	211.133	3.31423	[M-H]-	6.433	0.80	1	C18	Lipids and lipid-like molecules	脂质和类脂分子	Fatty Acyls	脂肪酰类	Fatty acids and conjugates	脂肪酸和结合物	60485-39-4	-	-	-	-	9548789	C(CCCC=CCC=O)CCCC(=O)O	KIHXTOVLSZRTHJ-ALCCZGGFSA-N	6.47557e+07	6.15393e+07	2.61559e+07	3.54936e+07	1.64506e+08	1.48083e+08	9.11953e+07	6.16809e+07	9.65121e+07	1.98481e+08	1.1543e+08	5.23235e+07	7.6096e+07	7.39824e+07	7.86937e+07
Com_1286_neg	17(S)-HETE	17 (S)- 羟基-5Z,8Z,11Z,14Z-二十碳四烯酸	N	C20H32O3	320.235	301.217	1.02568	[M-H-H2O]-	9.294	0.97	1	C18	Lipids and lipid-like molecules	脂质和类脂分子	Fatty Acyls	脂肪酰类	Eicosanoids	类二十烷酸	183509-25-3	-	-	-	-	35028620	CCCC(CC=CCC=CCC=CCC=CCCCC(=O)O)O	OPPIPPRXLIDJKN-LNRPRRCASA-N	2.38707e+10	4.8723e+09	1.49122e+10	2.32131e+10	5.13934e+09	5.37578e+09	5.34766e+09	1.01307e+10	9.54355e+09	3.92446e+09	3.18164e+09	6.54474e+09	1.11591e+10	1.08723e+10	1.10784e+10
Com_1303_neg	15(S)-HETrE	(8Z,11Z,13E,15S)-15-羟基-8,11,13-二十碳三烯酸	N	C20H34O3	322.251	303.233	1.34444	[M-H-H2O]-	9.73	1.00	1	C18	Lipids and lipid-like molecules	脂质和类脂分子	Fatty Acyls	脂肪酰类	Eicosanoids	类二十烷酸	92693-02-2	-	-	-	-	3246874	CCCCCC(C=CC=CCC=CCCCCCCC(=O)O)O	IUKXMNDGTWTNTP-IBGZPJMESA-N	1.69836e+11	1.28946e+11	2.02422e+11	1.71554e+11	1.15717e+11	9.3792e+10	1.20935e+11	1.44205e+11	1.72974e+11	1.24632e+11	1.1104e+11	1.30286e+11	2.00174e+11	1.85725e+11	1.70843e+11
Com_1889_neg	9(Z),12(Z),15(Z),18(Z),21(Z)-Tetracosapentaenoic Acid	9 (Z),12 (Z),15 (Z),18 (Z),21 (Z)- 二十四碳五烯酸	N	C24H38O2	358.287	357.279	2.35996	[M-H]-	10.604	1.00	1	C18	Lipids and lipid-like molecules	脂质和类脂分子	Fatty Acyls	脂肪酰类	Fatty acids and conjugates	脂肪酸和结合物	68378-48-3	-	-	-	-	52921801	CCC=CCC=CCC=CCC=CCC=CCCCCCCCC(=O)O	NPTIBOCVSPURCS-JLNKQSITSA-N	6.35559e+08	6.71858e+07	9.88589e+07	1.76158e+07	6.28546e+07	3.58957e+07	4.98747e+07	6.80968e+07	1.70264e+07	2.78896e+07	5.43363e+07	3.2486e+07	7.41347e+07	6.10601e+07	3.87371e+07
Com_2355_neg	20-hydroxy N-Arachidonoyl Taurine	20 - 羟基 N - 花生四烯酰牛磺酸	N	C21H35NO5S	413.224	458.221	0.78642	[M+HCOOH-H]-	6.167	0.84	1	C18	Lipids and lipid-like molecules	脂质和类脂分子	Fatty Acyls	脂肪酰类	Fatty amides	脂肪酰胺	-	-	-	-	-	35028029	C(CCO)C/C=C\C/C=C\C/C=C\C/C=C\CCCC(=O)NCCS(=O)(=O)O	FIAUGPKUCVIKOZ-BWZKLFRGSA-N	1.02667e+08	1.91466e+07	1.958e+07	6.5231e+06	8.13807e+07	2.11812e+08	2.86198e+08	2.43795e+08	2.55952e+07	1.96989e+08	6.57999e+07	7.07481e+07	9.47704e+07	9.08939e+07	9.27931e+07
Com_1506_neg	(+-)14(15)-EpEDE	(+-) 14 (15)- 环氧二十碳二烯酸	N	C20H34O3	322.251	321.243	0.47428	[M-H]-	8.313	0.89	1	C18	Lipids and lipid-like molecules	脂质和类脂分子	Fatty Acyls	脂肪酰类	Fatty acids and conjugates	脂肪酸和结合物	351533-80-7	-	-	-	-	124518517	CCCCCC1C(O1)CC=CCC=CCCCCCCC(=O)O	ZXBWLXDDSYHRTE-ZSTLDFTLSA-N	1.33781e+09	2.12255e+09	1.0238e+09	1.50733e+09	2.34446e+09	1.20838e+09	1.97186e+09	1.44051e+09	1.69513e+09	1.7634e+09	1.10443e+09	1.58188e+09	1.3727e+09	1.56736e+09	1.37763e+09
Com_1853_neg	9(Z),12(Z)-Eicosadienoic acid	9 (Z),12 (Z)- 二十碳二烯酸	N	C20H36O2	308.272	353.269	1.65531	[M+HCOOH-H]-	10.559	0.59	1	C18	Lipids and lipid-like molecules	脂质和类脂分子	Fatty Acyls	脂肪酰类	Fatty acids and conjugates	脂肪酸和结合物	70240-72-1	-	-	-	-	14275095	CCCCCCCC=CCC=CCCCCCCCC(=O)O	FLKIUXBOVUVEJZ-MVKOLZDDSA-N	1.78384e+08	6.43914e+07	1.44475e+08	1.61868e+08	8.01352e+07	9.53801e+07	1.2665e+08	1.38715e+08	1.02288e+08	7.77644e+07	5.40486e+07	6.68289e+07	9.71666e+07	1.02051e+08	1.03647e+08
Com_132_neg	D,L-2,6-Dimethylheptanoic acid	D,L-2,6 - 二甲基庚酸	N	C9H18O2	158.131	157.122	6.9282	[M-H]-	7.427	0.64	1	C18	Lipids and lipid-like molecules	脂质和类脂分子	Fatty Acyls	脂肪酰类	Fatty acids and conjugates	脂肪酸和结合物	7494-12-4	-	-	-	-	43222	CC(C)CCCC(C)C(=O)O	MDAPKSVKYITQHQ-UHFFFAOYSA-N	3.54969e+07	7.20232e+07	4.91026e+07	3.41343e+07	6.32773e+07	5.90879e+07	6.7057e+07	5.13825e+07	7.36358e+07	5.81519e+07	9.25281e+07	7.4413e+07	5.3487e+07	5.37789e+07	5.61045e+07
Com_1528_neg	cis-12-Heneicosenoic Acid (C21:1)	顺式 - 12 - 二十一碳烯酸（C21:1）	N	C21H40O2	324.303	323.295	1.51391	[M-H]-	11.467	0.73	1	C18	Lipids and lipid-like molecules	脂质和类脂分子	Fatty Acyls	脂肪酰类	Fatty acids and conjugates	脂肪酸和结合物	3515-84-2	-	-	-	LMFA01030398	5312547	CCCCCCCCC=CCCCCCCCCCCC(=O)O	VXCUECWODRDENC-KTKRTIGZSA-N	5.55083e+07	7.844e+06	5.50663e+07	6.12397e+07	2.88889e+07	2.29965e+07	2.50153e+07	3.25274e+07	3.29331e+07	1.87048e+07	1.68429e+07	1.98361e+07	3.41716e+07	3.36934e+07	3.49415e+07
Com_1373_neg	cis-5-Eicosenoic Acid (C20:1)	顺式 - 5 - 二十碳烯酸（C20:1）	N	C20H38O2	310.287	309.28	0.31192	[M-H]-	11.099	0.88	1	C18	Lipids and lipid-like molecules	脂质和类脂分子	Fatty Acyls	脂肪酰类	Fatty acids and conjugates	脂肪酸和结合物	7050-07-9	-	-	-	LMFA01030371	5312522	CCCCCCCCCCCCCCC=CCCCC(=O)O	FPAQLJHSZVFKES-NXVVXOECSA-N	5.49149e+09	1.22254e+09	4.51001e+09	5.25705e+09	3.2573e+09	4.01209e+09	3.12967e+09	3.53824e+09	3.62361e+09	2.12154e+09	1.78002e+09	2.04699e+09	3.38382e+09	3.39324e+09	3.48015e+09
Com_846_neg	2-(3-Methoxy-4-(sulfooxy)phenyl)acetic acid	2-(3-甲氧基-4-(磺氧基)苯基)乙酸	N	C9H10O7S	262.015	261.007	0.90234	[M-H]-	5.065	0.81	1	C18	Organic acids and derivatives	有机酸及其衍生物	Organic sulfuric acids and derivatives	有机硫酸及其衍生物	Arylsulfates	芳基硫酸盐	38339-06-9	HMDB0011719	-	-	-	29981063	COC1=C(C=CC(=C1)CC(=O)O)OS(=O)(=O)O	IACOAKYXFIWAQN-UHFFFAOYSA-N	1.76214e+07	2.66371e+07	4.56036e+06	1.08315e+07	4.51746e+07	3.03273e+07	9.74345e+06	1.67906e+07	3.32686e+07	6.02153e+07	4.45969e+07	2.69248e+07	2.62468e+07	2.63031e+07	2.68084e+07
Com_2164_neg	1-Hexadecyl Lysophosphatidic Acid	1 - 十六烷基溶血磷脂酸	N	C19H41O6P	396.264	395.256	2.3788	[M-H]-	9.791	0.81	1	C18	Lipids and lipid-like molecules	脂质和类脂分子	Glycerophospholipids	甘油磷脂	Glycerophosphates	甘油磷酸酯类	52603-03-9	HMDB0062325	-	-	LMGP10060005	11825433	CCCCCCCCCCCCCCCCOCC(COP(=O)(O)O)O	XLVRFPVHQPHXAA-LJQANCHMSA-N	8.23185e+07	1.04172e+08	2.16479e+08	8.07811e+07	1.10802e+08	1.82787e+08	1.79578e+08	2.35494e+08	4.83237e+07	9.42828e+07	8.72009e+07	2.65424e+08	1.46579e+08	1.54165e+08	1.5719e+08
Com_2378_neg	Arachidoyl LPA, 20:0 LPA	二十烷酰基LPA	N	C23H47O7P	466.306	465.298	2.19393	[M-H]-	10.326	0.61	1	C18	Lipids and lipid-like molecules	脂质和类脂分子	Glycerophospholipids	甘油磷脂	Glycerophosphates	甘油磷酸酯类	478686-32-7	-	-	-	-	-	C(OC[C@@H](O)COP(O)(O)=O)(=O)CCCCCCCCCCCCCCCCCCC	NWCZIQDBEQKZSD-JOCHJYFZSA-N	1.93434e+08	3.20685e+08	2.11714e+08	1.41576e+07	5.26858e+08	1.38354e+09	1.031e+09	5.05767e+08	2.39559e+08	5.5606e+08	1.22104e+08	6.98852e+07	2.90215e+08	3.47263e+08	3.53297e+08
Com_2475_neg	1-Stearoyl-2-hydroxy-sn-glycero-3-PG	1-硬脂酰基-2-羟基-sn-甘油-3-磷酸甘油	N	C24H49O9P	512.311	511.303	2.20404	[M-H]-	9.72	0.97	1	C18	Lipids and lipid-like molecules	脂质和类脂分子	Glycerophospholipids	甘油磷脂	Glycerophosphoglycerols	甘油磷酸甘油	326495-23-2	-	-	-	-	46887202	CCCCCCCCCCCCCCCCCC(=O)OCC(COP(=O)(O)OCC(CO)O)O	HFJVKBVEKQHVTO-OZAIVSQSSA-N	4.84136e+07	7.05416e+08	2.54949e+08	3.04186e+07	7.10964e+08	1.31833e+09	1.07447e+09	5.33066e+08	6.52018e+08	6.60642e+08	5.86596e+08	1.12806e+09	5.31819e+08	5.27257e+08	5.67174e+08
Com_1686_neg	12(S)-HpETE	12-(S)-氢过氧基-5Z,8Z,10E,14Z-二十碳四烯酸	N	C20H32O4	336.23	335.222	1.02581	[M-H]-	7.708	0.90	1	C18	Lipids and lipid-like molecules	脂质和类脂分子	Fatty Acyls	脂肪酰类	Eicosanoids	类二十烷酸	71774-10-2	HMDB0004243	C05965	map00590;map01100;map04726;map04750	LMFA03060013	5280892	CCCCCC=CCC(C=CC=CCC=CCCCC(=O)O)OO	ZIOZYRSDNLNNNJ-LQWMCKPYSA-N	5.30704e+08	3.54423e+08	1.97887e+08	2.21859e+08	4.71269e+08	2.88944e+08	4.52886e+08	3.81594e+08	4.39527e+08	2.60127e+08	1.71939e+08	2.67971e+08	3.18405e+08	2.97049e+08	3.11459e+08
Com_1761_neg	17-oxo-7(Z),10(Z),13(Z),15(E),19(Z)-Docosapentaenoic Acid	17-氧代-7 (Z),10 (Z),13 (Z),15 (E),19 (Z)-二十二碳五烯酸	N	C22H32O3	344.235	343.227	1.76558	[M-H]-	7.002	0.65	1	C18	Lipids and lipid-like molecules	脂质和类脂分子	Fatty Acyls	脂肪酰类	Fatty acids and conjugates	脂肪酸和结合物	1233715-33-7	-	-	-	-	52195786	CCC=CCC(=O)C=CC=CCC=CCC=CCCCCCC(=O)O	PWVSFTLICCBISU-SEQVKQOISA-N	9.52217e+07	1.86373e+08	7.99643e+07	1.30631e+08	2.98655e+08	1.3787e+08	2.24035e+08	1.70446e+08	1.58765e+08	1.735e+08	1.48903e+08	1.5279e+08	1.39232e+08	1.40156e+08	1.41903e+08
Com_927_neg	1,2-Dihexanoyl-sn-glycerol	1,2-二己酰甘油	N	C15H28O5	288.194	269.176	0.82713	[M-H-H2O]-	7.56	0.61	1	C18	Lipids and lipid-like molecules	脂质和类脂分子	Glycerolipids	甘油脂	Diradylglycerols	双甘油酯	30403-47-5	-	-	-	-	10469389	CCCCCC(=O)OCC(CO)OC(=O)CCCCC	DRUFTGMQJWWIOL-ZDUSSCGKSA-N	4.84315e+06	2.40735e+07	9.20721e+06	1.02014e+07	1.37408e+07	8.88878e+06	1.48612e+07	7.4256e+06	1.91108e+08	1.64151e+07	1.39733e+07	1.7128e+07	2.37134e+07	2.27274e+07	2.38219e+07
Com_1474_neg	5(S)-HpETE	5 (S)- 氢过氧基-6E,8Z,11Z,14Z-二十碳四烯酸	N	C20H32O4	336.23	317.212	1.99959	[M-H-H2O]-	8.498	0.97	1	C18	Lipids and lipid-like molecules	脂质和类脂分子	Fatty Acyls	脂肪酰类	Eicosanoids	类二十烷酸	71774-08-8	HMDB0001193	C05356	map00590;map01100;map04726;map04913;map07034	LMFA03060012	5280778	CCCCCC=CCC=CCC=CC=CC(CCCC(=O)O)OO	JNUUNUQHXIOFDA-JGKLHWIESA-N	1.19818e+08	9.70456e+07	7.53748e+07	7.44716e+07	1.00121e+08	6.18169e+07	6.79195e+07	8.06337e+07	8.64977e+07	6.88587e+07	9.16906e+07	7.9386e+07	7.05242e+07	9.52161e+07	7.33368e+07
Com_997_neg	H-Ile-Phe-OH	异亮氨酸-苯丙氨酸肽	N	C15H22N2O3	278.163	277.156	0.20982	[M-H]-	5.663	0.66	1	C18	Organic acids and derivatives	有机酸及其衍生物	Carboxylic acids and derivatives	羧酸及其衍生物	Amino acids, peptides, and analogues	氨基酸、肽和类似物	22951-98-0	-	-	-	-	7009596	CCC(C)C(C(=O)NC(CC1=CC=CC=C1)C(=O)O)N	WMDZARSFSMZOQO-DRZSPHRISA-N	8.25662e+06	7.11302e+06	7.06713e+06	1.10671e+07	8.24567e+06	8.35223e+06	7.67898e+06	6.54115e+06	5.23412e+06	7.09681e+06	7.6002e+06	8.45444e+06	7.78036e+06	7.71404e+06	7.87534e+06
Com_386_neg	H-Ala-Ile-OH	H - 丙氨酸 - 异亮氨酸 - 羟基	N	C9H18N2O3	202.132	201.124	2.51835	[M-H]-	5.088	0.80	1	C18	Organic acids and derivatives	有机酸及其衍生物	Carboxylic acids and derivatives	羧酸及其衍生物	Amino acids, peptides, and analogues	氨基酸、肽和类似物	29727-65-9	HMDB0028690	-	-	-	7408079	CCC(C)C(C(=O)O)NC(=O)C(C)N	ZSOICJZJSRWNHX-ACZMJKKPSA-N	2.13114e+07	1.46608e+07	2.5341e+07	3.69415e+07	1.49805e+07	1.06094e+07	1.16741e+07	1.47765e+07	1.18448e+07	1.59414e+07	1.52516e+07	1.43961e+07	1.67964e+07	1.819e+07	1.62214e+07
Com_1455_neg	H-Trp-Leu-OH	色氨酸-亮氨酸	N	C17H23N3O3	317.174	316.167	0.09252	[M-H]-	5.647	0.66	1	C18	Organic acids and derivatives	有机酸及其衍生物	Carboxylic acids and derivatives	羧酸及其衍生物	Amino acids, peptides, and analogues	氨基酸、肽和类似物	13123-35-8	HMDB0029087	-	-	-	6997510	CC(C)CC(C(=O)O)NC(=O)C(CC1=CNC2=CC=CC=C21)N	LYMVXFSTACVOLP-ZFWWWQNUSA-N	1.24923e+06	856445	851440	1.4828e+06	1.14598e+06	720830	840827	695255	320358	559579	421367	661213	849573	906746	927375
Com_698_neg	H-Gly-Gly-Ile-OH	甘氨酰 - 甘氨酰 - 异亮氨酸	N	C10H19N3O4	245.138	244.13	0.67429	[M-H]-	5.188	0.89	1	C18	Organic acids and derivatives	有机酸及其衍生物	Carboxylic acids and derivatives	羧酸及其衍生物	Amino acids, peptides, and analogues	氨基酸、肽和类似物	69242-40-6	-	-	-	-	7020346	CCC(C)C(C(=O)O)NC(=O)CNC(=O)CN	XMPXVJIDADUOQB-RCOVLWMOSA-N	3.99922e+07	1.07593e+07	1.26337e+07	2.06928e+07	1.1473e+07	1.70404e+07	9.71949e+06	1.28092e+07	1.06393e+07	1.35271e+07	1.0146e+07	8.78065e+06	1.66281e+07	1.61553e+07	1.52554e+07
Com_1261_neg	H-Leu-Leu-Gly-OH TFA	亮氨酰-亮氨酰-甘氨酸	N	C14H27N3O4	301.2	300.193	0.25894	[M-H]-	5.684	0.56	1	C18	Organic acids and derivatives	有机酸及其衍生物	Carboxylic acids and derivatives	羧酸及其衍生物	Amino acids, peptides, and analogues	氨基酸、肽和类似物	4464-36-2	-	-	-	-	7019089	CC(C)CC(C(=O)NC(CC(C)C)C(=O)NCC(=O)O)N	YOKVEHGYYQEQOP-QWRGUYRKSA-N	1.98595e+07	7.15703e+06	7.78384e+06	1.77584e+07	9.62399e+06	1.03733e+07	6.44298e+06	7.96403e+06	4.63986e+06	6.98845e+06	9.06397e+06	4.99345e+06	9.40299e+06	9.59549e+06	1.02036e+07
Com_890_neg	10-Methylheptadecanoic acid	10 - 甲基十七烷酸	N	C18H36O2	284.272	265.253	2.0182	[M-H-H2O]-	10.939	0.63	1	C18	Lipids and lipid-like molecules	脂质和类脂分子	Fatty Acyls	脂肪酰类	Fatty acids and conjugates	脂肪酸和结合物	26429-10-7	-	-	-	LMFA01020013	5282600	CCCCCCCC(C)CCCCCCCCC(=O)O	OQCDKBAXFALNLD-UHFFFAOYSA-N	1.14125e+07	4.51603e+06	1.7536e+07	7.66058e+06	8.71563e+06	5.37552e+06	9.58406e+06	1.09848e+07	1.21642e+07	7.40481e+06	5.81388e+06	5.75507e+06	9.39132e+06	9.56843e+06	9.78478e+06
Com_544_neg	11-Methyltridecanoic acid	11-甲基十三烷酸	N	C14H28O2	228.209	227.201	1.93284	[M-H]-	9.361	0.73	1	C18	Lipids and lipid-like molecules	脂质和类脂分子	Fatty Acyls	脂肪酰类	Fatty acids and conjugates	脂肪酸和结合物	29709-05-5	-	-	-	LMFA01020190	4052642	CCC(C)CCCCCCCCCC(=O)O	JIPTZBYHWFNYFB-UHFFFAOYSA-N	3.01876e+09	1.24523e+09	2.1575e+09	3.12086e+09	1.55489e+09	1.23026e+09	1.43089e+09	1.49177e+09	2.19658e+09	1.17889e+09	1.05148e+09	1.47377e+09	1.91982e+09	1.83515e+09	1.90011e+09
Com_1867_neg	6(Z)-Monooctadecenoin	6 (Z)- 单十八烯酸甘油酯	N	C21H40O4	356.293	355.285	1.3638	[M-H]-	11.101	0.56	1	C18	-	-	-	-	-	-	2445-51-4	-	-	-	-	-	C(OCC(O)CO)(=O)CCCC/C=C\CCCCCCCCCCC	JRARPUUVOIGDKD-SEYXRHQNSA-N	1.09462e+08	3.15636e+07	9.33583e+07	1.05199e+08	6.94854e+07	1.07387e+08	8.12217e+07	8.16235e+07	8.54321e+07	6.10243e+07	5.1413e+07	4.8604e+07	7.92077e+07	7.81962e+07	7.92118e+07
Com_1062_neg	alpha-hydroxy Farnesyl Phosphonic Acid	alpha-羟基法尼基膦酸	N	C15H27O4P	302.165	283.145	5.86978	[M-H-H2O]-	6.243	0.69	1	C18	Lipids and lipid-like molecules	脂质和类脂分子	Prenol lipids	异戊烯醇脂	Sesquiterpenoids	倍半萜类	148796-53-6	-	-	-	-	5353399	CC(=CCCC(=CCCC(=CC(O)P(=O)(O)O)C)C)C	MONZTFSZTWQCKH-IJFRVEDASA-N	3.83688e+06	521861	643405	693436	823841	5.25285e+06	1.86708e+06	371023	2.29541e+06	1.13208e+06	1.30226e+06	1.35119e+06	1.53194e+06	1.52624e+06	1.53719e+06
Com_2463_neg	C8 Ceramide-1-phosphate (d18:1/8:0)	C8 神经酰胺-1-磷酸（d18:1/8:0）	N	C26H52NO6P	505.353	504.345	1.21573	[M-H]-	10.812	0.56	1	C18	Lipids and lipid-like molecules	脂质和类脂分子	Sphingolipids	鞘脂类	Phosphosphingolipids	磷脂鞘脂	158983-53-0	-	-	-	-	10864091	CCCCCCCCCCCCCC=CC(C(COP(=O)(O)O)NC(=O)CCCCCCC)O	VSSNYUXSRXINIP-WRBRXSDHSA-N	1.82976e+07	3.85987e+06	2.12891e+07	1.77854e+07	2.73378e+06	4.83447e+06	3.89511e+06	1.00872e+07	7.92382e+06	3.77601e+06	766087	7.23235e+06	2.78619e+06	3.21275e+06	3.25929e+06
Com_2551_neg	1-Palmitoyl-2-hydroxy-sn-glycero-3-phosphoinositol	1-棕榈酰-2-羟基-sn-甘油-3-磷酸肌醇	N	C25H49O12P	572.296	571.289	0.18065	[M-H]-	8.926	0.93	1	C18	Lipids and lipid-like molecules	脂质和类脂分子	Glycerophospholipids	甘油磷脂	Glycerophosphoinositols	甘油磷酸肌醇	141553-69-7	-	-	-	-	71296207	CCCCCCCCCCCCCCCC(=O)OCC(COP(=O)(O)OC1C(C(C(C(C1O)O)O)O)O)O	UOXRPRZMAROFPH-IESLQMLBSA-N	6.18583e+08	3.40055e+09	1.84559e+09	9.04104e+06	2.86546e+09	2.7223e+09	2.1182e+09	2.08852e+09	2.70249e+09	3.30863e+09	3.65251e+09	3.93571e+09	2.03856e+09	1.90059e+09	1.83756e+09
Com_611_neg	1,5-Dioxo-7abeta-methyl-3aalpha-hexahydroindane-4alpha-propionic acid	3-[(3aS,4S,7aS)-7a-甲基-1,5-二氧八氢-1H-茚-4-基]丙酸	N	C13H18O4	238.121	237.113	2.01514	[M-H]-	6.056	0.57	1	C18	Lipids and lipid-like molecules	脂质和类脂分子	Fatty Acyls	脂肪酰类	Fatty acids and conjugates	脂肪酸和结合物	1944-63-4	-	C20199	map00984;map01100;map01120;map01220	-	11770512	CC12CCC(=O)C(C1CCC2=O)CCC(=O)O	PCCFNLPWOFTZPJ-RVBZMBCESA-N	2.04044e+07	2.58022e+07	1.567e+07	1.6388e+07	2.36844e+07	1.84756e+07	2.27013e+07	2.03894e+07	1.33333e+07	2.38869e+07	1.19061e+07	2.02088e+07	1.85709e+07	1.92438e+07	1.92302e+07
Com_196_neg	N,N-Dimethylethanolamine phosphate	N,N - 二甲基乙醇胺磷酸酯	N	C4H12NO4P	169.05	168.042	6.01714	[M-H]-	1.349	0.76	1	C18	Organic acids and derivatives	有机酸及其衍生物	Organic phosphoric acids and derivatives	有机磷酸及其衍生物	Phosphate esters	磷酸酯类	6909-62-2	HMDB0060244	C13482	map00564	-	151438	CN(C)CCOP(=O)(O)O	BLHVJAAEHMLMOI-UHFFFAOYSA-N	1.80578e+08	4.50333e+08	2.63012e+08	2.29714e+08	3.30644e+08	2.15403e+08	3.20633e+08	2.96557e+08	4.40857e+08	1.93758e+08	4.79766e+08	4.33918e+08	2.81073e+08	2.7908e+08	2.8181e+08
Com_700_neg	3-(3-sulfooxyphenyl)propanoic acid	3-(3-磺基氧基苯基)丙酸	N	C9H10O6S	246.02	245.012	0.58514	[M-H]-	5.322	0.98	1	C18	Organic acids and derivatives	有机酸及其衍生物	Organic sulfuric acids and derivatives	有机硫酸及其衍生物	Arylsulfates	芳基硫酸盐	86321-32-6	HMDB0094710	-	-	-	187488	C1=CC(=CC(=C1)OS(=O)(=O)O)CCC(=O)O	IQWLPDPKVFZEOK-UHFFFAOYSA-N	1.003e+08	7.59821e+07	5.41748e+07	3.10323e+07	1.25757e+09	6.47772e+08	6.13701e+07	1.03184e+08	7.89953e+08	1.46221e+08	1.10105e+09	3.54507e+08	3.1307e+08	2.94957e+08	3.11569e+08
Com_783_neg	Serotonin O-sulfate	5 - 羟色胺 O - 硫酸	N	C10H12N2O4S	256.052	255.044	2.03048	[M-H]-	4.61	0.63	1	C18	Organoheterocyclic compounds	有机杂环化合物	Indoles and derivatives	吲哚及其衍生物	Tryptamines and derivatives	色胺及其衍生物	16310-20-6	-	-	-	-	152151	C1=CC2=C(C=C1OS(=O)(=O)O)C(=CN2)CCN	JFWYSGGSCOOBGK-UHFFFAOYSA-N	2.84587e+06	56322.9	188590	122724	95431.6	4.91956e+06	895100	30357.9	124153	1.21452e+06	343454	638862	728932	737980	895026
Com_1984_neg	Arachidoyl glycine	花生四烯酰甘氨酸	N	C22H43NO3	369.324	368.316	3.52026	[M-H]-	9.952	0.53	1	C18	Organic acids and derivatives	有机酸及其衍生物	Carboxylic acids and derivatives	羧酸及其衍生物	Amino acids, peptides, and analogues	氨基酸、肽和类似物	617703-96-5	-	-	-	-	71433203	CCCCCCCCCCCCCCCCCCCC(=O)NCC(=O)O	MUNNIYAZGQGMQR-UHFFFAOYSA-N	3.09983e+06	1.553e+06	2.01443e+06	2.14202e+06	4.69387e+06	1.11345e+07	6.6294e+06	5.17381e+06	2.6937e+06	2.85162e+06	227010	3.11567e+06	3.13687e+06	2.14291e+06	3.04809e+06
Com_2408_neg	Glycerophospho-N-Oleoyl Ethanolamine	N-油酰基甘油磷酸乙醇胺	N	C23H46NO7P	479.301	478.293	0.85725	[M-H]-	8.812	0.53	1	C18	Lipids and lipid-like molecules	脂质和类脂分子	Glycerophospholipids	甘油磷脂	Glycerophosphoethanolamines	甘油磷酸乙醇胺类	201738-24-1	-	-	-	-	16123469	CCCCCCCCC=CCCCCCCCC(=O)NCCOP(=O)(O)OCC(CO)O	VBNXVCGZJCGEKO-KTKRTIGZSA-N	1.26916e+08	8.16857e+08	8.63799e+07	1.6591e+08	3.38563e+08	5.97162e+08	3.71708e+08	2.44964e+08	1.28305e+08	3.70412e+08	4.65388e+08	5.01535e+08	3.24316e+08	2.84331e+08	2.69823e+08
Com_2213_neg	N-Arachidonoyl Taurine	花生四烯酰牛磺酸	N	C22H37NO4S	411.244	410.236	1.6468	[M-H]-	8.57	0.84	1	C18	Lipids and lipid-like molecules	脂质和类脂分子	Fatty Acyls	脂肪酰类	Fatty amides	脂肪酰胺	119959-65-8	-	-	-	-	42607331	CCCCCC=CCC=CCC=CCC=CCCCC(=O)NCCS(=O)(=O)O	YUNYSWCRLRYOPO-DOFZRALJSA-N	3.16938e+08	3.62215e+08	2.05365e+08	1.29302e+08	4.18286e+08	5.01252e+08	4.13868e+08	4.00414e+08	1.74297e+08	3.5269e+08	4.2746e+08	3.7856e+08	2.77223e+08	2.60407e+08	3.27923e+08
Com_1388_neg	NIVALENOL	雪腐镰刀菌烯醇(NIV)	N	C15H20O7	312.121	311.114	2.62081	[M-H]-	4.887	0.54	1	C18	Lipids and lipid-like molecules	脂质和类脂分子	Prenol lipids	异戊烯醇脂	Sesquiterpenoids	倍半萜类	23282-20-4	HMDB0004304	C06080	map00909	-	5284433	CC1=CC2C(C(C1=O)O)(C3(C(C(C(C34CO4)O2)O)O)C)CO	UKOTXHQERFPCBU-XBXCNEFVSA-N	1.66464e+06	459276	566190	134033	4.56421e+06	1.93227e+07	7.45925e+06	1.33197e+07	3.13191e+06	1.26894e+07	913038	258895	4.37138e+06	4.34813e+06	3.86367e+06
Com_114_neg	2-isopropyl-6-methyl-4-pyrimidone	2-异丙基-6-甲基-4-吡啶醇	N	C8H12N2O	152.095	151.087	6.46826	[M-H]-	5.418	0.75	1	C18	Organoheterocyclic compounds	有机杂环化合物	Diazines	二嗪类	Pyrimidines and pyrimidine derivatives	嘧啶和嘧啶衍生物	2814-20-2	HMDB0245733	-	-	-	135444498	CC1=CC(=O)NC(=N1)C(C)C	AJPIUNPJBFBUKK-UHFFFAOYSA-N	192402	114444	469879	78807.8	1.57599e+06	3.40593e+06	1.47101e+06	2.12776e+06	371477	2.13797e+06	800665	136823	785262	700525	739274
Com_722_neg	gamma-glutamylthreonine	L-gamma-谷氨酰-L-苏氨酸	N	C9H16N2O6	248.101	247.093	1.95882	[M-H]-	1.45	0.87	1	C18	Organic acids and derivatives	有机酸及其衍生物	Carboxylic acids and derivatives	羧酸及其衍生物	Amino acids, peptides, and analogues	氨基酸、肽和类似物	5652-48-2	HMDB0029159	-	-	-	53861142	CC(C(C(=O)O)NC(=O)CCC(C(=O)O)N)O	GWNXFCYUJXASDX-ZDLURKLDSA-N	1.28034e+07	7.59285e+06	1.10731e+07	5.85201e+06	3.7108e+07	1.90682e+08	9.31765e+07	1.456e+08	5.00024e+07	1.04833e+08	2.09812e+07	8.64882e+06	4.45277e+07	4.30884e+07	4.46244e+07
Com_324_neg	Pyrocatechol sulfate	邻苯二酚硫酸酯	N	C6H6O5S	189.994	188.985	4.37959	[M-H]-	4.822	1.00	1	C18	Organic acids and derivatives	有机酸及其衍生物	Organic sulfuric acids and derivatives	有机硫酸及其衍生物	Arylsulfates	芳基硫酸盐	4918-96-1	HMDB0059724	-	-	-	3083879	C1=CC=C(C(=C1)O)OS(=O)(=O)O	MZPWKJZDOCIALD-UHFFFAOYSA-N	1.97755e+08	4.03806e+07	1.53489e+07	6.67597e+07	1.46992e+08	3.07603e+08	2.88709e+08	4.08687e+07	2.20412e+08	1.20301e+09	3.46007e+08	8.9021e+07	1.97343e+08	1.91041e+08	2.1955e+08
Com_147_neg	N-gamma-Acetyldiaminobutyrate	Ngamma-乙酰-L-2,4-二氨基丁酸	N	C6H12N2O3	160.085	159.078	6.02283	[M-H]-	1.02	0.68	1	C18	Organic acids and derivatives	有机酸及其衍生物	Carboxylic acids and derivatives	羧酸及其衍生物	Amino acids, peptides, and analogues	氨基酸、肽和类似物	1190-46-1	HMDB0031411	C06442	map00260;map01100;map01120	-	441021	CC(=O)NCCC(C(=O)O)N	YLZRFVZUZIJABA-YFKPBYRVSA-N	791327	1.91944e+06	1.29405e+06	889326	1.04206e+06	1.29433e+06	1.85601e+06	1.13275e+06	1.65016e+06	1.33197e+06	2.17004e+06	1.53797e+06	1.22858e+06	1.01904e+06	1.02894e+06
Com_1509_neg	Cytidine 3'-monophosphate	胞苷3'-单磷酸	N	C9H14N3O8P	323.052	322.044	1.48195	[M-H]-	1.443	0.97	1	C18	Organic oxygen compounds	有机氧化合物	Organooxygen compounds	有机氧化合物	Carbohydrates and carbohydrate conjugates	碳水化合物和碳水化合物结合物	84-52-6	-	C05822	map00240;map01100	-	66535	C1=CN(C(=O)N=C1N)C2C(C(C(O2)CO)OP(=O)(O)O)O	UOOOPKANIPLQPU-XVFCMESISA-N	2.21545e+08	3.71462e+08	1.96473e+08	2.15644e+08	3.2974e+08	1.88649e+08	3.45314e+08	1.83849e+08	3.78019e+08	3.21638e+08	5.24072e+08	4.07078e+08	2.43721e+08	2.55513e+08	2.52619e+08
Com_1191_neg	3,8-Dihydroxy-1-methylanthraquinone-2-carboxylic acid	3,8-二羟基-1-甲基蒽醌-2-羧酸	N	C16H10O6	298.048	297.038	8.36441	[M-H]-	5.953	0.55	1	C18	Benzenoids	苯类化合物	Anthracenes	蒽类	Anthracenecarboxylic acids and derivatives	蒽甲酸及其衍生物	69119-31-9	HMDB0030830	-	-	-	14379528	CC1=C2C(=CC(=C1C(=O)O)O)C(=O)C3=C(C2=O)C(=CC=C3)O	MHABMANUFPZXEB-UHFFFAOYSA-N	285314	61582.8	74644.4	1.95784e+06	1.42333e+06	521168	181994	266829	1.25129e+06	2.50628e+06	803297	175667	509658	520118	545527
Com_159_neg	ser-gly	L-丝氨酸甘氨酸	N	C5H10N2O4	162.064	161.056	6.6438	[M-H]-	1.329	0.52	1	C18	Organic acids and derivatives	有机酸及其衍生物	Carboxylic acids and derivatives	羧酸及其衍生物	Amino acids, peptides, and analogues	氨基酸、肽和类似物	687-63-8	HMDB0029039	-	-	-	7009644	C(C(C(=O)NCC(=O)O)N)O	WOUIMBGNEUWXQG-VKHMYHEASA-N	1.53743e+07	8.62456e+06	1.20994e+07	1.46715e+07	6.84574e+06	1.31161e+07	6.20148e+06	5.18626e+06	4.14308e+06	1.38279e+07	2.30507e+07	9.09451e+06	1.06446e+07	1.02203e+07	1.11614e+07
Com_1295_neg	L-Arginyl-L-Glutamate	L-精氨酸-L-谷氨酸	N	C11H21N5O5	303.154	302.147	1.39952	[M-H]-	1.422	0.64	1	C18	Organic acids and derivatives	有机酸及其衍生物	Carboxylic acids and derivatives	羧酸及其衍生物	Amino acids, peptides, and analogues	氨基酸、肽和类似物	15706-89-5	HMDB0028708	-	-	-	6995004	C(CC(C(=O)NC(CCC(=O)O)C(=O)O)N)CN=C(N)N	HFKJBCPRWWGPEY-BQBZGAKWSA-N	477414	1.53078e+06	731530	158606	3.59861e+06	3.45936e+07	1.14657e+07	1.34415e+07	1.96237e+06	1.2868e+07	1.48892e+06	264126	6.15892e+06	5.32987e+06	6.16598e+06
Com_1443_neg	15-deoxy-delta12,14-Prostaglandin D2	15-脱氧-delta12,14-前列腺素D2	N	C20H30O4	334.214	315.197	0.10807	[M-H-H2O]-	6.677	0.94	1	C18	Lipids and lipid-like molecules	脂质和类脂分子	Fatty Acyls	脂肪酰类	Eicosanoids	类二十烷酸	85235-11-6	HMDB0062298	-	-	LMFA03010051	5283052	CCCCCC=CC=C1C(C(CC1=O)O)CC=CCCCC(=O)O	QUGBPWLPAUHDTI-PLGLXCLHSA-N	1.45315e+09	3.00162e+09	1.32857e+09	2.06777e+09	3.32999e+09	1.7596e+09	2.69285e+09	1.92409e+09	2.55899e+09	2.65258e+09	2.75683e+09	2.6582e+09	2.03474e+09	1.9763e+09	2.06952e+09
Com_1704_neg	7-[3-hydroxy-2-(3-hydroxyoctyl)-5-oxocyclopentyl]heptanoic acid	13,14-二氢-15(R)-前列腺素E1	N	C20H36O5	356.256	337.238	1.29059	[M-H-H2O]-	7.581	0.70	1	C18	Lipids and lipid-like molecules	脂质和类脂分子	Fatty Acyls	脂肪酰类	Eicosanoids	类二十烷酸	201848-10-4	HMDB0244517	-	-	-	1428	CCCCCC(CCC1C(CC(=O)C1CCCCCCC(=O)O)O)O	DPOINJQWXDTOSF-UHFFFAOYSA-N	3.79435e+08	1.90365e+08	1.42557e+08	1.29116e+08	1.80376e+08	2.29682e+08	2.51678e+08	2.54723e+08	1.46014e+08	1.03754e+08	7.62051e+07	1.75119e+08	1.28959e+08	1.15614e+08	1.26428e+08
Com_666_neg	Asn-Glu	L-天冬氨酰胺酰-L-谷氨酸	N	C9H15N3O6	261.096	242.08	5.08529	[M-H-H2O]-	1.365	0.60	1	C18	Organic acids and derivatives	有机酸及其衍生物	Carboxylic acids and derivatives	羧酸及其衍生物	Amino acids, peptides, and analogues	氨基酸、肽和类似物	20917-58-2	HMDB0028730	-	-	-	7019991	C(CC(=O)O)C(C(=O)O)NC(=O)C(CC(=O)N)N	IIFDPDVJAHQFSR-WHFBIAKZSA-N	2.95505e+09	8.59308e+08	3.67847e+09	3.20001e+09	5.42479e+08	1.78661e+08	9.41296e+07	1.03023e+09	1.22928e+09	5.01508e+08	7.53207e+08	8.58296e+08	1.90645e+09	1.9115e+09	1.82417e+09
Com_1954_neg	Faicar	磷酸核糖基甲酰胺	N	C10H15N4O9P	366.058	365.05	2.11821	[M-H]-	1.498	0.55	1	C18	Nucleosides, nucleotides, and analogues	核苷、核苷酸和类似物	Imidazole ribonucleosides and ribonucleotides	咪唑核糖核苷和核糖核苷酸	1-ribosyl-imidazolecarboxamides	1-核糖基-咪唑甲酰胺	13018-54-7	HMDB0038608	C04734	map00230;map01060;map01065;map01100;map01110	-	166760	C1=NC(=C(N1C2C(C(C(O2)COP(=O)(O)O)O)O)NC=O)C(=O)N	ABCOOORLYAOBOZ-KQYNXXCUSA-N	9.29967e+06	1.47169e+07	1.4432e+07	1.15363e+07	5.23113e+06	8.47256e+06	7.71768e+06	3.98314e+06	3.48218e+06	6.65834e+06	1.56601e+07	1.48861e+07	9.21105e+06	9.81471e+06	1.01663e+07
Com_999_neg	(9Z,12Z,15R)-15-Hydroxy-9,12-octadecadienoic acid	(9Z,12Z,15R)-15 - 羟基 - 9,12 - 十八碳二烯酸	N	C18H32O3	296.235	277.217	1.74298	[M-H-H2O]-	8.01	1.00	1	C18	Lipids and lipid-like molecules	脂质和类脂分子	Fatty Acyls	脂肪酰类	Lineolic acids and derivatives	亚麻酸及其衍生物	177931-23-6	-	-	-	LMFA02000054	45934094	CCCC(CC=CCC=CCCCCCCCC(=O)O)O	MZQXAWAWDWCIKG-SPSBLGDNSA-N	2.59284e+08	4.71695e+08	2.34568e+08	2.65102e+08	6.08315e+08	3.10803e+08	5.01436e+08	4.28739e+08	3.88267e+08	3.99055e+08	3.00697e+08	4.15127e+08	3.21712e+08	3.26355e+08	3.45291e+08
Com_1803_neg	(all-Z)-8,11,14,17-Eicosatetraenoic acid	全顺式 - 8,11,14,17 - 二十碳四烯酸	N	C20H32O2	304.24	349.235	9.17598	[M+HCOOH-H]-	10.398	0.61	1	C18	Lipids and lipid-like molecules	脂质和类脂分子	Fatty Acyls	脂肪酰类	Fatty acids and conjugates	脂肪酸和结合物	24880-40-8	HMDB0002177	-	-	LMFA01030818	11722594	CCC=CCC=CCC=CCC=CCCCCCCC(=O)O	HQPCSDADVLFHHO-LTKCOYKYSA-N	1.58571e+08	7.31202e+08	3.83632e+08	2.74862e+08	4.89178e+08	5.99302e+08	7.68566e+08	4.72553e+08	6.10866e+08	5.59616e+08	8.1127e+08	6.74543e+08	4.26421e+08	4.33293e+08	4.3263e+08
Com_2565_neg	1-Palmitoyl-2-glutaryl-sn-glycero-3-phosphocholine	1-棕榈酰-2-戊二酰基-sn-甘油-3-磷酸胆碱	N	C29H57NO10P+	610.372	608.357	0.18778	[M-H]-	9.094	0.51	1	C18	Lipids and lipid-like molecules	脂质和类脂分子	Glycerophospholipids	甘油磷脂	Glycerophosphocholines	甘油磷酸胆碱	89947-79-5	-	-	-	LMGP20010006	46907873	CCCCCCCCCCCCCCCC(=O)OCC(COP(=O)(O)OCC[N+](C)(C)C)OC(=O)CCCC(=O)O	CDZVJFRXJAUXPP-AREMUKBSSA-O	2.41501e+06	2.36272e+07	2.80645e+06	2.75062e+06	1.55528e+07	1.18322e+07	1.37043e+07	8.02953e+06	1.00049e+07	1.2524e+07	1.41186e+07	1.45492e+07	7.50943e+06	7.712e+06	6.95198e+06
Com_2091_neg	2-(Docosa-4,7,10,13,16,19-hexaenoylamino)acetic acid	2-（二十二碳-4,7,10,13,16,19-六烯酰氨基）乙酸	N	C24H35NO3	385.262	384.253	3.29748	[M-H]-	8.945	0.59	1	C18	Organic acids and derivatives	有机酸及其衍生物	Carboxylic acids and derivatives	羧酸及其衍生物	Amino acids, peptides, and analogues	氨基酸、肽和类似物	132850-40-9	-	-	-	-	9908158	CCC=CCC=CCC=CCC=CCC=CCC=CCCC(=O)NCC(=O)O	BEYWKSIFICEQGH-KUBAVDMBSA-N	4.84199e+06	8.71696e+06	3.47003e+06	4.4266e+06	1.28094e+07	1.1065e+07	1.25866e+07	1.13079e+07	9.51228e+06	8.60493e+06	1.59828e+06	1.37416e+07	7.20132e+06	7.22685e+06	6.54452e+06
Com_1854_neg	Monononadecanoin (C19:0)	十九烷酸甘油单酯(C19:0)	N	C22H44O4	372.324	353.306	1.79285	[M-H-H2O]-	11.008	0.58	1	C18	Lipids and lipid-like molecules	脂质和类脂分子	Glycerolipids	甘油脂	Monoradylglycerols	单酰基甘油	62927-07-5	-	-	-	-	117064963	CCCCCCCCCCCCCCCCCCC(=O)OCC(CO)O	WWTTXMMZHOBTAM-UHFFFAOYSA-N	1.88068e+07	4.59273e+06	1.89873e+07	1.80914e+07	1.15184e+07	2.60907e+07	1.95251e+07	1.35861e+07	1.07602e+07	7.61083e+06	8.74584e+06	1.09186e+07	1.2843e+07	1.28398e+07	1.23052e+07
Com_638_neg	Monoundecenoin (cis-10) (C11:1)	单十一烯酸甘油酯	N	C14H26O4	258.183	239.165	2.48449	[M-H-H2O]-	7.171	0.93	1	C18	Lipids and lipid-like molecules	脂质和类脂分子	Glycerolipids	甘油脂	Monoradylglycerols	单酰基甘油	65684-27-7	-	-	-	-	19807014	CCCCCCCCC=CC(=O)OCC(CO)O	INMIULFREHIAOX-MDZDMXLPSA-N	2.12094e+07	3.96974e+07	1.86738e+07	2.74801e+07	2.81686e+07	3.42325e+07	3.41774e+07	2.65315e+07	2.58826e+07	4.13942e+07	3.17391e+07	4.33648e+07	2.35343e+07	2.83077e+07	2.76404e+07
Com_658_neg	MONOUNDECANOIN (C11:0)	十一酸单甘油酯	N	C14H28O4	260.199	241.18	2.34975	[M-H-H2O]-	7.219	0.77	1	C18	Lipids and lipid-like molecules	脂质和类脂分子	Glycerolipids	甘油脂	Monoradylglycerols	单酰基甘油	108652-83-1	-	-	-	-	10400395	CCCCCCCCCCC(=O)OCC(CO)O	INEPAWKRVXYLTC-UHFFFAOYSA-N	2.92849e+07	6.08211e+07	3.71215e+07	3.74233e+07	4.66329e+07	5.23774e+07	4.67465e+07	3.58218e+07	4.00555e+07	6.12119e+07	6.58979e+07	6.50835e+07	4.3828e+07	4.13513e+07	4.34545e+07
Com_1749_neg	8.9 MAG	1-(8Z-十七碳烯酰)-RAC-甘油	N	C20H38O4	342.277	341.269	1.8246	[M-H]-	10.731	0.69	1	C18	-	-	-	-	-	-	749266-30-6	-	-	-	-	12102347	CCCCCCCCC=CCCCCCCC(=O)OCC(CO)O	UQZGIPIXMWOKEC-KTKRTIGZSA-N	2.59621e+07	1.25228e+07	2.4275e+07	2.7941e+07	1.62592e+07	3.42285e+07	2.17573e+07	2.40734e+07	1.88668e+07	2.10146e+07	2.08077e+07	1.67671e+07	2.5948e+07	1.48382e+07	1.60784e+07
Com_954_neg	a-D-Galacturonic acid 1-phosphate	alpha-D - 半乳糖醛酸 1 - 磷酸	N	C6H11O10P	274.009	273	4.96201	[M-H]-	1.29	0.87	1	C18	-	-	-	-	-	-	-	-	-	-	-	-	-	-	5.15173e+07	1.36867e+08	5.72756e+07	8.54476e+07	9.10275e+07	7.40665e+07	9.7867e+07	5.94693e+07	7.83661e+07	8.49416e+07	1.21745e+08	1.57315e+08	7.26644e+07	7.575e+07	7.00601e+07
Com_2561_neg	1-oleoyl-2-hydroxy -sn-glycero-3-phospho-(1'-myo-inositol)	1-油酰基-2-羟基-sn-甘油-3-磷酸-(1'-肌醇)	N	C27H51O12P	598.312	597.304	1.2438	[M-H]-	9.116	0.97	1	C18	Lipids and lipid-like molecules	脂质和类脂分子	Glycerophospholipids	甘油磷脂	Glycerophosphoinositols	甘油磷酸肌醇	1246298-13-4	-	-	-	-	86289645	CCCCCCCCC=CCCCCCCCC(=O)OCC(COP(=O)(O)OC1C(C(C(C(C1O)O)O)O)O)O	UGDOFRYHDCDVHD-GFMLYYSJSA-N	2.95301e+08	7.41376e+08	4.61592e+08	2.85732e+08	9.49255e+08	8.97868e+08	8.28155e+08	6.93556e+08	6.48661e+08	8.68482e+08	9.80051e+08	1.16339e+09	5.76617e+08	5.8732e+08	5.6573e+08
Com_2569_neg	1-arachidonoyl-2-hydroxy -sn-glycero-3-phosphoinositol	1-花生四烯酰基-2-羟基-sn-甘油-3-磷酸肌醇	N	C29H49O12P	620.296	619.289	0.06385	[M-H]-	8.489	0.97	1	C18	Lipids and lipid-like molecules	脂质和类脂分子	Glycerophospholipids	甘油磷脂	Glycerophosphoinositols	甘油磷酸肌醇	1246430-04-5	-	-	-	-	86290034	CCCCCC=CCC=CCC=CCC=CCCCC(=O)OCC(COP(=O)(O)OC1C(C(C(C(C1O)O)O)O)O)O	LXUGKKVCSTYZFK-VUSDMFPISA-N	1.18957e+09	4.62514e+09	1.79273e+09	2.23471e+09	3.39854e+09	2.65944e+09	4.26991e+09	2.07781e+09	2.82149e+09	4.66745e+09	4.04654e+09	4.67556e+09	2.83778e+09	2.84639e+09	2.61215e+09
Com_298_neg	2(E)-Nonenedioic acid	2 (E)- 壬烯二酸	N	C9H14O4	186.089	185.081	3.00467	[M-H]-	5.486	0.62	1	C18	Lipids and lipid-like molecules	脂质和类脂分子	Fatty Acyls	脂肪酰类	Fatty acids and conjugates	脂肪酸和结合物	757219-33-3	-	-	-	-	23212328	C(CCC=CC(=O)O)CCC(=O)O	YIXPUAYMZURQJH-GQCTYLIASA-N	1.57875e+07	3.51717e+07	1.86031e+07	1.60883e+07	2.40852e+07	1.99358e+07	2.31514e+07	2.07434e+07	2.57216e+07	2.77546e+07	3.83467e+07	3.2039e+07	2.11897e+07	2.23742e+07	2.67282e+07
Com_1016_neg	5(Z),8(Z)-Octadecadienoic acid	5 (Z),8 (Z)- 十八碳二烯酸	N	C18H32O2	280.24	279.233	1.07236	[M-H]-	9.822	0.92	1	C18	Lipids and lipid-like molecules	脂质和类脂分子	Fatty Acyls	脂肪酰类	Lineolic acids and derivatives	亚麻酸及其衍生物	22733-46-6	-	-	-	LMFA01030323	5312474	CCCCCCCCCC=CCC=CCCCC(=O)O	UQQPKQIHIFHHKO-XVTLYKPTSA-N	6.99809e+10	9.63811e+10	8.95609e+10	6.43839e+10	1.00067e+11	1.10663e+11	1.09265e+11	1.09682e+11	1.06814e+11	8.45037e+10	6.206e+10	1.0076e+11	7.65715e+10	8.30557e+10	8.4885e+10
Com_210_neg	4-Octenedioic acid	(Z)-辛-4-烯二酸	N	C8H12O4	172.074	171.065	4.57004	[M-H]-	5.873	0.66	1	C18	Lipids and lipid-like molecules	脂质和类脂分子	Fatty Acyls	脂肪酰类	Fatty acids and conjugates	脂肪酸和结合物	38561-68-1	-	-	-	-	11805205	C(CC(=O)O)C=CCCC(=O)O	LQVYKEXVMZXOAH-UPHRSURJSA-N	3.33436e+07	5.90924e+07	5.63267e+07	4.20963e+07	9.1392e+07	6.07271e+07	6.2924e+07	7.5909e+07	5.14199e+07	9.65571e+07	7.30905e+07	1.06251e+08	4.65604e+07	4.11782e+07	4.43554e+07
Com_1986_neg	Mollicellin I	莫利西林I	N	C21H22O6	370.142	369.137	8.52308	[M-H]-	6.257	0.51	1	C18	Phenylpropanoids and polyketides	苯丙素类和聚酮类	Depsides and depsidones	缩酚酸及缩酚酸环醚	-	-	1016605-29-0	-	-	-	-	24787299	CC1=CC(=C(C2=C1C(=O)OC3=C(O2)C=C(C(=C3C)CC=C(C)C)O)CO)O	NTWOSLVOKRNGLX-UHFFFAOYSA-N	2.38827e+07	7.38126e+07	4.35938e+07	2.01436e+07	6.62124e+07	6.6427e+07	3.74712e+07	3.74608e+07	2.6424e+07	5.33079e+07	4.70927e+07	6.73587e+07	4.1774e+07	4.07878e+07	2.83992e+07
Com_342_neg	Thiolactomycin	硫内酯霉素	N	C11H14O2S	210.071	191.053	1.07614	[M-H-H2O]-	5.253	0.85	1	C18	Organoheterocyclic compounds	有机杂环化合物	Dihydrothiophenes	二氢噻吩类	-	-	82079-32-1	-	C11165	-	-	135403829	CC1=C(C(SC1=O)(C)C=C(C)C=C)O	SYQNUQSGEWNWKV-XUIVZRPNSA-N	3.38362e+07	9.95309e+07	2.87538e+07	3.78869e+07	3.96538e+07	1.11107e+07	4.31076e+07	2.71916e+07	2.71937e+07	3.07122e+07	1.16959e+07	9.84882e+07	3.52819e+07	3.26125e+07	3.43703e+07
Com_2441_neg	1-Hexadecanoyl-sn-glycero-3-phosphoserine	1-十六酰基-sn-甘油-3-磷酸丝氨酸	N	C22H44NO9P	497.275	496.267	1.63531	[M-H]-	9.076	0.98	1	C18	Lipids and lipid-like molecules	脂质和类脂分子	Glycerophospholipids	甘油磷脂	Glycerophosphoserines	甘油磷酸丝氨酸	116947-34-3	-	-	-	-	9547100	CCCCCCCCCCCCCCCC(=O)OCC(COP(=O)(O)OCC(C(=O)O)N)O	XIVOBOJQPNEUSC-UXHICEINSA-N	5.55395e+07	2.84083e+08	1.35375e+08	5.51678e+07	3.07765e+08	2.93527e+08	3.46769e+08	2.40946e+08	2.38917e+08	2.92452e+08	2.84085e+08	3.65736e+08	1.93937e+08	1.85937e+08	1.8135e+08
Com_490_neg	Furfuryl octanoate	辛夷油	N	C13H20O3	224.141	223.133	3.06131	[M-H]-	6.784	1.00	1	C18	Lipids and lipid-like molecules	脂质和类脂分子	Fatty Acyls	脂肪酰类	Fatty acid esters	脂肪酸酯	39252-03-4	HMDB0037730	-	-	LMFA07010891	61985	CCCCCCCC(=O)OCC1=CC=CO1	JNIWCVWKECYDSV-UHFFFAOYSA-N	3.06428e+07	5.78125e+07	3.20484e+07	3.08449e+07	4.44964e+07	4.07145e+07	4.76634e+07	4.12871e+07	5.0224e+07	4.96132e+07	5.71542e+07	5.0269e+07	4.17736e+07	3.51097e+07	3.74692e+07
Com_377_neg	2-Methylundecanoic acid	2 - 甲基十一烷酸	N	C12H24O2	200.178	199.169	4.43062	[M-H]-	8.56	0.62	1	C18	Lipids and lipid-like molecules	脂质和类脂分子	Fatty Acyls	脂肪酰类	Fatty acids and conjugates	脂肪酸和结合物	24323-25-9	-	-	-	LMFA01020053	91168	CCCCCCCCCC(C)C(=O)O	PFFITEZSYJIHHR-UHFFFAOYSA-N	1.43338e+08	1.82887e+08	1.07933e+08	1.40139e+08	1.91187e+08	1.36985e+08	1.45917e+08	1.35052e+08	1.43664e+08	1.47022e+08	1.9755e+08	1.67299e+08	1.32009e+08	1.33508e+08	1.35746e+08
Com_81_neg	2-Hydroxyheptanoic acid	2 - 羟基庚酸	N	C7H14O3	146.094	145.086	6.98284	[M-H]-	5.974	0.86	1	C18	Lipids and lipid-like molecules	脂质和类脂分子	Fatty Acyls	脂肪酰类	Fatty acids and conjugates	脂肪酸和结合物	636-69-1	-	-	-	LMFA01050016	2750949	CCCCCC(C(=O)O)O	RGMMREBHCYXQMA-UHFFFAOYSA-N	5.30517e+07	5.53785e+07	4.76876e+07	6.30686e+07	6.33238e+07	6.0874e+07	8.33152e+07	1.02395e+08	1.15199e+08	1.51953e+08	6.49355e+07	4.42834e+07	5.32169e+07	5.72649e+07	6.03296e+07
Com_2367_neg	Testosterone glucuronide	睾酮葡萄糖醛酸苷	N	C25H36O8	464.241	463.231	6.91204	[M-H]-	6.677	0.54	1	C18	Lipids and lipid-like molecules	脂质和类脂分子	Steroids and steroid derivatives	类固醇和类固醇衍生物	Steroidal glycosides	甾体糖苷	1180-25-2	HMDB0003193	C11134	map00140	LMST05010012	108192	CC12CCC3C(C1CCC2OC4C(C(C(C(O4)C(=O)O)O)O)O)CCC5=CC(=O)CCC35C	NIKZPECGCSUSBV-HMAFJQTKSA-N	2.46728e+07	5.4762e+07	2.67097e+07	3.3576e+07	5.42776e+07	3.84212e+07	4.93018e+07	3.59926e+07	4.43177e+07	4.15835e+07	5.95726e+07	4.95256e+07	4.77146e+07	3.60615e+07	3.63309e+07
Com_446_neg	L-alpha-Glycerophosphorylethanolamine	L-alpha-甘油磷酰乙醇胺	N	C5H14NO6P	215.056	214.048	2.74621	[M-H]-	1.343	1.00	1	C18	Lipids and lipid-like molecules	脂质和类脂分子	Glycerophospholipids	甘油磷脂	Glycerophosphoethanolamines	甘油磷酸乙醇胺类	33049-08-0	-	-	-	-	444183	C(COP(=O)(O)OCC(CO)O)N	JZNWSCPGTDBMEW-RXMQYKEDSA-N	2.66404e+09	8.19056e+08	3.11563e+09	2.65008e+09	6.26243e+08	1.74118e+08	1.34252e+08	8.74352e+08	1.08796e+09	2.47397e+08	6.75559e+08	9.78587e+08	1.60213e+09	1.51368e+09	1.62359e+09
Com_1306_neg	(Z)-3-(4-iodophenyl)-2-sulfanylprop-2-enoic acid	3-(4-碘苯基)-2-巯基-2-丙烯酸	N	C9H7IO2S	305.921	304.914	0.54728	[M-H]-	0.528	0.82	2	C18	Phenylpropanoids and polyketides	苯丙素类和聚酮类	Cinnamic acids and derivatives	肉桂酸及其衍生物	Cinnamic acids	肉桂酸	"426821-41-2"	-	-	-	-	9839500	C1=CC(=CC=C1C=C(C(=O)O)S)I	DJCVSFWGKYHMKH-YVMONPNESA-N	2.28191e+07	5.15784e+07	2.87143e+07	2.72829e+07	4.1245e+07	5.30131e+07	6.30041e+07	4.93526e+07	5.19206e+07	5.23074e+07	8.71676e+07	6.2684e+07	4.05119e+07	4.17781e+07	5.45053e+07
Com_1014_neg	(-)-Sparteine	鹰爪豆碱	N	C15H26N2	234.21	279.209	5.34722	[M+HCOOH-H]-	9.822	0.53	2	C18	Alkaloids and derivatives	生物碱及其衍生物	Lupin alkaloids	羽扇豆生物碱	Sparteine, lupanine, and related alkaloids	金雀花碱、羽扇豆碱和相关生物碱	"90-39-1"	HMDB0243524	C10783	map00960;map01064;map01110	-	3966	C1CCN2CC3CC(CN4CCCCC34)C2C1	SLRCCWJSBJZJBV-UHFFFAOYSA-N	1.58063e+08	1.74821e+08	1.85084e+08	1.43512e+08	2.25312e+08	2.31981e+08	2.27837e+08	2.42927e+08	2.02995e+08	1.5681e+08	1.18063e+08	2.38878e+08	1.61063e+08	1.90137e+08	1.99941e+08
Com_1721_neg	Yohimbic acid	育亨酸	N	C20H24N2O3	340.179	339.171	1.05947	[M-H]-	7.737	0.52	2	C18	Alkaloids and derivatives	生物碱及其衍生物	Corynanthean-type alkaloids	Corynanthean型生物碱	-	-	"522-87-2"	-	-	-	-	72131	C1CC(C(C2C1CN3CCC4=C(C3C2)NC5=CC=CC=C45)C(=O)O)O	AADVZSXPNRLYLV-GKMXPDSGSA-N	6.61149e+06	2.77663e+07	6.80602e+06	1.41087e+07	2.92799e+07	1.0585e+07	2.20987e+07	1.84596e+07	1.77012e+07	1.40914e+07	331702	1.57072e+07	1.37356e+07	1.25458e+07	1.21994e+07
Com_1578_neg	4',5,7-Trimethoxyflavonol	山奈酚-5,7,4'-三甲醚	N	C18H16O6	328.095	327.084	9.44473	[M-H]-	4.73	0.70	2	C18	Phenylpropanoids and polyketides	苯丙素类和聚酮类	Flavonoids	黄酮类化合物	Flavones	黄酮类	"1098-92-6"	-	-	-	-	-	COC1=CC=C(C=C1)C2=C(C(=O)C3=C(O2)C=C(C=C3OC)OC)O	SGPXJCVFCJANKN-UHFFFAOYSA-N	9.47857e+06	1.57147e+07	7.28451e+06	1.13591e+07	1.27921e+07	8.40046e+06	1.09704e+07	6.35573e+06	8.84088e+06	8.67725e+06	8.52647e+06	4.03218e+06	1.03987e+07	6.43622e+06	9.09442e+06
Com_2307_neg	Resibufogenin	酯蟾毒配基	N	C24H32O4	384.23	443.246	5.22313	[M+CH3COOH-H]-	10.296	0.58	2	C18	Lipids and lipid-like molecules	脂质和类脂分子	Steroids and steroid derivatives	类固醇和类固醇衍生物	Steroid lactones	类固醇内酯	"465-39-4"	HMDB0249430	C17058	-	LMST01130031	259992	CC12CCC3C(CCC4CC(O)CCC34C)C11OC1CC2C1=COC(=O)C=C1	ATLJNLYIJOCWJE-UHFFFAOYSA-N	1.95136e+07	6.25508e+07	5.22485e+07	2.87249e+07	4.95194e+07	5.89955e+07	7.55675e+07	5.16571e+07	8.07699e+07	6.91639e+07	9.88996e+07	8.3811e+07	1.81258e+07	1.7144e+07	1.74985e+07
Com_2381_neg	Cholesteryl sulfate	胆固醇硫酸酯	N	C27H46O4S	466.312	465.303	2.4419	[M-H]-	8.142	0.95	2	C18	Lipids and lipid-like molecules	脂质和类脂分子	Steroids and steroid derivatives	类固醇和类固醇衍生物	Cholestane steroids	胆甾烷类固醇	"2864-50-8"	HMDB0000653	C18043	map00140;map01100	LMST05020016	65076	CC(C)CCCC(C)C1CCC2C1(CCC3C2CC=C4C3(CCC(C4)OS(=O)(=O)O)C)C	BHYOQNUELFTYRT-DPAQBDIFSA-N	7.24031e+08	2.18635e+09	1.20435e+09	9.54566e+08	6.86799e+08	1.20892e+09	1.65342e+09	1.4319e+09	1.32043e+09	2.29922e+08	4.48377e+07	6.73093e+08	3.73257e+07	3.99598e+07	3.73563e+07
Com_2161_neg	Kamebakaurin	尾叶香茶菜丙素	N	C19H28O5	336.194	395.207	1.05635	[M+CH3COOH-H]-	5.755	0.65	2	C18	Lipids and lipid-like molecules	脂质和类脂分子	Prenol lipids	异戊烯醇脂	Diterpenoids	二萜类	"73981-34-7"	-	-	-	-	-	CC1(CCC(C2(C1CC(C34C2CCC(C3O)C(=C)C4=O)O)CO)O)C	WHSUEVLJUHPROF-BIGDWJEQSA-N	8.54969e+06	2.26888e+06	2.51451e+06	2.51848e+06	9.2076e+06	1.26115e+08	3.17569e+07	1.99859e+07	1.41756e+07	1.95484e+07	2.24473e+07	2.07944e+06	3.32557e+07	1.87137e+07	1.98338e+07
Com_1309_neg	Skimmin	茵芋苷	N	C15H16O8	324.085	305.068	5.28171	[M-H-H2O]-	2.275	0.58	2	C18	Phenylpropanoids and polyketides	苯丙素类和聚酮类	Coumarins and derivatives	香豆素及其衍生物	Coumarin glycosides	香豆素糖苷	"93-39-0"	HMDB0258334	-	-	-	320361	OCC1OC(OC2=CC3=C(C=CC(=O)O3)C=C2)C(O)C(O)C1O	VPAOSFFTKWUGAD-UHFFFAOYSA-N	2.71237e+08	1.13789e+09	5.99007e+08	4.1033e+08	6.25917e+08	1.25776e+08	6.37452e+08	2.30567e+08	7.79928e+08	3.9265e+08	1.39392e+09	1.39756e+09	4.85953e+08	4.96737e+08	5.09739e+08
Com_1539_neg	(+)-Usnic acid	松萝酸	N	C18H16O7	344.09	325.072	1.52597	[M-H-H2O]-	6.006	0.53	2	C18	Benzenoids	苯类化合物	Benzene and substituted derivatives	苯及其取代衍生物	Acetophenones	苯乙酮	"7562-61-0"	-	C10101	-	LMPK13060002	-	CC1=C(C(=C2C(=C1O)C3(C(=CC(=C(C3=O)C(=O)C)O)O2)C)C(=O)C)O	WEYVVCKOOFYHRW-GOSISDBHSA-N	728772	4.03505e+06	2.85136e+06	1.15263e+06	1.88286e+06	1.80814e+06	1.25135e+06	1.74376e+06	2.43812e+06	2.50115e+06	5.76192e+06	5.96324e+06	1.99599e+06	1.81513e+06	2.08677e+06
Com_907_neg	Eleutheroside C	刺五加甙 C	N	C8H16O6	208.095	267.106	8.56873	[M+CH3COOH-H]-	7.427	0.66	2	C18	Organic oxygen compounds	有机氧化合物	Organooxygen compounds	有机氧化合物	Carbohydrates and carbohydrate conjugates	碳水化合物和碳水化合物结合物	"15486-24-5"	-	-	-	-	-	CCOC1C(C(C(C(O1)CO)O)O)O	WYUFTYLVLQZQNH-HNEXDWKRSA-N	4.67653e+06	1.36605e+07	8.38752e+06	6.41074e+06	8.20956e+06	1.11501e+07	8.89962e+06	8.23897e+06	9.08195e+06	1.14784e+07	1.47732e+07	1.11593e+07	8.23203e+06	7.32124e+06	8.06317e+06
Com_337_neg	D-Glucaric acid	葡萄糖二酸	N	C6H10O8	210.038	191.019	4.99241	[M-H-H2O]-	4.638	0.92	2	C18	Organic oxygen compounds	有机氧化合物	Organooxygen compounds	有机氧化合物	Carbohydrates and carbohydrate conjugates	碳水化合物和碳水化合物结合物	"576-42-1"	HMDB0000663	C00818	map00053;map01100	LMFA01170108	-	C(C(C(C(=O)O)O)O)(C(C(=O)O)O)O	DSLZVSRJTYRBFB-LLEIAEIESA-N	1.40027e+08	1.27261e+08	6.3417e+07	7.91306e+07	1.38432e+08	1.03913e+08	1.07097e+08	6.83615e+07	7.61384e+07	1.16555e+08	8.73316e+07	1.23282e+08	7.36693e+07	7.60145e+07	7.60102e+07
Com_293_neg	Acetyl phosphate	乙酰磷酸	N	C2H5O5P	139.987	184.986	2.84735	[M+HCOOH-H]-	4.817	0.54	2	C18	Organic acids and derivatives	有机酸及其衍生物	Organic phosphoric acids and derivatives	有机磷酸及其衍生物	Phosphate esters	磷酸酯类	"94249-01-1"	HMDB0001494	C00227	map00430;map00620;map00680;map00720;map01100;map01120;map01200	-	-	CC(=O)OP(=O)(O)O	LIPOUNRJVLNBCD-UHFFFAOYSA-N	4.51114e+06	8.92612e+06	1.66379e+06	2.7491e+06	1.05484e+07	3.1139e+06	7.57609e+06	1.03557e+07	5.62592e+06	4.2064e+06	396815	4.26686e+06	4.58132e+06	4.95722e+06	4.93592e+06
Com_1892_neg	Sinigrin	黑介子苷	N	C10H17NO9S2	359.034	358.025	7.16383	[M-H]-	4.993	0.54	2	C18	Organic oxygen compounds	有机氧化合物	Organooxygen compounds	有机氧化合物	Carbohydrates and carbohydrate conjugates	碳水化合物和碳水化合物结合物	"3952-98-5"	HMDB0034070	C08427	-	-	6911854	OC[C@H]1O[C@@H](S\C(=N\OS(O)(=O)=O)CC=C)[C@H](O)[C@@H](O)[C@@H]1O	PHZOWSSBXJXFOR-PTGZALFTSA-N	1.46923e+06	159407	296411	312982	295363	3.88138e+06	3.30488e+06	420382	348050	1.69025e+06	691429	192094	890050	942863	737628
Com_522_neg	Thiolutin	硫藤黄素	N	C8H8N2O2S2	228.003	226.996	1.55603	[M-H]-	1.478	0.63	2	C18	Organic nitrogen compounds	有机氮化合物	Organonitrogen compounds	有机氮化合物	N-arylamides	N-芳基酰胺	"87-11-6"	HMDB0034228	-	-	-	6870	CN1C(=O)C(NC(C)=O)=C2SSC=C12	MHMRAFONCSQAIA-UHFFFAOYSA-N	4.42296e+08	1.04282e+09	5.90791e+08	4.34965e+08	5.79521e+08	6.3487e+08	7.10445e+08	7.32436e+08	6.39229e+08	6.39328e+08	8.84277e+08	8.75475e+08	6.29348e+08	6.11235e+08	6.37982e+08
Com_427_neg	Urolithin B	尿石素B	N	C13H8O3	212.047	211.039	6.32565	[M-H]-	1.328	0.60	2	C18	Phenylpropanoids and polyketides	苯丙素类和聚酮类	Coumarins and derivatives	香豆素及其衍生物	-	-	"1139-83-9"	HMDB0013696	-	-	-	5380406	OC1=CC2=C(C=C1)C1=C(C=CC=C1)C(=O)O2	WXUQMTRHPNOXBV-UHFFFAOYSA-N	2.04474e+06	5.41926e+06	1.89778e+06	2.56731e+06	9.72103e+06	5.60294e+06	9.55462e+06	4.39134e+06	6.17445e+06	6.44253e+06	6.55764e+06	9.41329e+06	5.15744e+06	4.74715e+06	5.0405e+06
Com_680_neg	Biotin	D-生物素	N	C10H16N2O3S	244.088	243.083	7.26215	[M-H]-	1.366	0.65	2	C18	Organoheterocyclic compounds	有机杂环化合物	Biotin and derivatives	生物素及其衍生物	-	-	"58-85-5"	HMDB0000030	C00120	map00780;map01100;map01240;map02010;map04977	-	171548	[H][C@]12CS[C@@H](CCCCC(O)=O)[C@@]1([H])NC(=O)N2	YBJHBAHKTGYVGT-ZKWXMUAHSA-N	2.24326e+08	6.29878e+07	2.84218e+08	2.30917e+08	3.89585e+07	7.72113e+06	2.8075e+06	7.7885e+07	5.95204e+07	3.47143e+07	3.67292e+07	6.28974e+07	1.34862e+08	1.33863e+08	1.37015e+08
Com_2365_neg	Adenylosuccinic acid	腺苷酸基琥珀酸	N	C14H18N5O10P	447.079	462.066	1.32205	[M-H]-	4.779	0.86	2	C18	Nucleosides, nucleotides, and analogues	核苷、核苷酸和类似物	Purine nucleotides	嘌呤核苷酸	Purine ribonucleotides	嘌呤核糖核苷酸	"19046-78-7"	HMDB0000536	C03794	map00230;map00250;map01100;map01232;map01240	-	447145	O[C@@H]1[C@@H](COP(O)(O)=O)O[C@H]([C@@H]1O)N1C=NC2=C1N=CN=C2N[C@@H](CC(O)=O)C(O)=O	OFBHPPMPBOJXRT-VWJPMABRSA-N	3.01276e+06	2.23504e+07	8.58768e+06	5.49345e+06	1.53901e+07	1.50284e+07	1.90306e+07	8.49143e+06	1.07017e+07	7.25632e+06	1.97697e+07	3.71488e+07	1.03046e+07	1.06334e+07	9.97334e+06
Com_468_neg	Ethyl glucuronide	乙基 beta-D-葡萄糖醛酸	N	C8H14O7	222.074	221.065	9.23114	[M-H]-	5.224	0.55	2	C18	Organic oxygen compounds	有机氧化合物	Organooxygen compounds	有机氧化合物	Carbohydrates and carbohydrate conjugates	碳水化合物和碳水化合物结合物	"17685-04-0"	HMDB0010325	-	-	-	18392195	CCO[C@@H]1O[C@@H]([C@@H](O)[C@H](O)[C@H]1O)C(O)=O	IWJBVMJWSPZNJH-UQGZVRACSA-N	4.44302e+06	1.7299e+07	6.3167e+06	2.13597e+06	1.06853e+07	340317	7.95229e+06	1.00904e+07	1.90591e+07	6.71232e+06	3.5366e+06	1.42452e+07	7.66204e+06	6.73218e+06	8.86163e+06
Com_514_neg	TBHQ	叔丁基对苯二酚(TBHQ)	N	C10H14O2	166.099	225.113	1.46735	[M+CH3COOH-H]-	5.626	0.79	2	C18	Benzenoids	苯类化合物	Benzene and substituted derivatives	苯及其取代衍生物	Phenylpropanes	苯丙烷类	"1948-33-0"	HMDB0032062	-	-	-	16043	CC(C)(C)C1=CC(O)=CC=C1O	BGNXCDMCOKJUMV-UHFFFAOYSA-N	2.93893e+07	1.4254e+07	4.76414e+06	8.77423e+06	3.04732e+07	1.25983e+08	4.75027e+07	2.43483e+07	4.15942e+07	3.74504e+07	4.09683e+07	2.03881e+07	3.07464e+07	2.75702e+07	3.87021e+07
Com_1244_neg	Dehydroabietic acid	脱氢枞酸	N	C20H28O2	300.209	299.202	0.33004	[M-H]-	0.539	0.66	2	C18	Lipids and lipid-like molecules	脂质和类脂分子	Prenol lipids	异戊烯醇脂	Diterpenoids	二萜类	"1740-19-8"	HMDB0061925	C12078	-	LMPR0104050005	94391	[H][C@@]12CCC3=CC(=CC=C3[C@@]1(C)CCC[C@@]2(C)C(O)=O)C(C)C	NFWKVWVWBFBAOV-MISYRCLQSA-N	823207	2.0503e+06	2.23455e+06	596336	2.94139e+06	986863	1.96682e+06	872760	1.08373e+06	2.0635e+06	2.70643e+06	2.51255e+06	755212	814861	1.21013e+06
Com_729_neg	Coumestrol	拟雌内酯	N	C15H8O5	268.037	249.022	8.70911	[M-H-H2O]-	1.338	0.76	2	C18	Phenylpropanoids and polyketides	苯丙素类和聚酮类	Isoflavonoids	异黄酮类	Coumestans	Coumestan类	"479-13-0"	HMDB0002326	C10205	map00943;map01061;map01110	LMPK12090018	5281707	OC1=CC2=C(C=C1)C1=C(O2)C2=C(OC1=O)C=C(O)C=C2	ZZIALNLLNHEQPJ-UHFFFAOYSA-N	3.90663e+07	1.74062e+08	8.66458e+07	6.21834e+07	1.30569e+08	1.24254e+08	1.52066e+08	1.02175e+08	9.97876e+07	1.25571e+08	1.82864e+08	3.12133e+08	1.00637e+08	9.8748e+07	9.81032e+07
Com_2096_neg	Chitobiose	壳二糖	N	C12H24N2O9	340.148	385.144	6.64622	[M+HCOOH-H]-	5.936	0.62	2	C18	Organic oxygen compounds	有机氧化合物	Organooxygen compounds	有机氧化合物	Carbohydrates and carbohydrate conjugates	碳水化合物和碳水化合物结合物	-	HMDB0003556	-	-	-	12302989	C(C1C(C(C(C(O1)OC2C(OC(C(C2O)N)O)CO)N)O)O)O	QLTSDROPCWIKKY-ZMYKSUFESA-N	2.23801e+07	6.34387e+06	3.67678e+06	5.90916e+06	2.54551e+07	5.63753e+08	1.73947e+08	6.06897e+07	4.63606e+07	8.20398e+07	4.31151e+07	4.12398e+06	7.07525e+07	6.87743e+07	7.12303e+07
Com_590_neg	His-Pro	组氨酸-脯氨酸	N	C11H16N4O3	252.122	233.102	8.35476	[M-H-H2O]-	5.163	0.57	2	C18	Organic acids and derivatives	有机酸及其衍生物	Carboxylic acids and derivatives	羧酸及其衍生物	Amino acids, peptides, and analogues	氨基酸、肽和类似物	"20930-58-9"	HMDB0028893	-	-	-	152322	N[C@@H](CC1=CNC=N1)C(=O)N1CCC[C@H]1C(O)=O	LNCFUHAPNTYMJB-IUCAKERBSA-N	7.01367e+06	7.54011e+06	5.20612e+06	3.76306e+06	8.242e+06	1.7683e+07	1.09751e+07	7.22733e+06	8.36703e+06	1.08127e+07	1.20128e+07	6.89081e+06	7.10671e+06	7.34516e+06	7.51048e+06
Com_889_neg	MIF-1	单核-巨噬细胞移动抑制因子	N	C13H24N4O3	284.185	265.169	8.03344	[M-H-H2O]-	7.887	0.56	2	C18	Organic acids and derivatives	有机酸及其衍生物	Carboxylic acids and derivatives	羧酸及其衍生物	Amino acids, peptides, and analogues	氨基酸、肽和类似物	"2002-44-0"	HMDB0005764	-	-	-	92910	CC(C)C[C@H](NC(=O)[C@@H]1CCCN1)C(=O)NCC(N)=O	NOOJLZTTWSNHOX-UWVGGRQHSA-N	1.51602e+07	3.47296e+07	1.97821e+07	1.26709e+07	2.14534e+07	2.61714e+07	1.81575e+07	1.68033e+07	2.67392e+07	2.96225e+07	4.69973e+07	3.65566e+07	2.05389e+07	2.04302e+07	2.19163e+07
Com_139_neg	Diallyl Trisulfide	二烯丙基三硫醚	N	C6H10S3	177.994	158.978	5.83429	[M-H-H2O]-	11.986	0.82	2	C18	Organosulfur compounds	有机硫化合物	Organic trisulfides	有机三硫化物	-	-	"2050-87-5"	HMDB0031154	-	-	-	16315	C=CCSSSCC=C	UBAXRAHSPKWNCX-UHFFFAOYSA-N	4.46104e+07	9.79352e+07	6.67139e+07	5.16748e+07	7.82276e+07	9.20539e+07	1.10608e+08	6.94062e+07	9.59298e+07	8.68681e+07	1.4839e+08	1.05478e+08	8.02459e+07	6.61704e+07	8.13383e+07
Com_1855_neg	Tricosanoic acid	二十三烷酸	N	C23H46O2	354.35	353.342	1.6431	[M-H]-	11.17	0.65	2	C18	Lipids and lipid-like molecules	脂质和类脂分子	Fatty Acyls	脂肪酰类	Fatty acids and conjugates	脂肪酸和结合物	"2433-96-7"	HMDB0001160	-	-	LMFA01010023	17085	CCCCCCCCCCCCCCCCCCCCCCC(O)=O	XEZVDURJDFGERA-UHFFFAOYSA-N	2.83906e+07	5.42833e+07	1.59652e+07	9.67295e+07	5.21467e+07	2.84334e+07	5.13142e+07	2.27228e+07	5.44294e+07	4.36289e+07	3.45931e+07	1.95242e+07	595133	1.22086e+06	956028
Com_173_neg	3,4-dihydroxybutyrate	(S)-3,4-二羟基丁酸	N	C4H8O4	120.042	165.04	3.40383	[M+HCOOH-H]-	11.555	0.84	2	C18	Organic acids and derivatives	有机酸及其衍生物	Hydroxy acids and derivatives	羟基酸及其衍生物	Beta hydroxy acids and derivatives	β-羟基酸及其衍生物	"51267-44-8"	HMDB0000337	-	-	LMFA01050378	150929	OCC(O)CC(O)=O	DZAIOXUZHHTJKN-UHFFFAOYSA-N	4.10734e+08	6.07806e+08	3.20729e+08	1.77035e+08	2.32986e+08	1.97583e+08	7.85891e+08	4.7806e+08	4.60286e+08	2.97479e+08	4.37034e+08	2.24799e+08	1.29694e+09	1.39585e+09	1.35272e+09
Com_641_neg	5-Methyl-2'-deoxycytidine	5-甲基-2'-脱氧胞苷	N	C10H15N3O4	241.106	240.1	6.17439	[M-H]-	5.075	0.62	2	C18	Nucleosides, nucleotides, and analogues	核苷、核苷酸和类似物	Pyrimidine nucleosides	嘧啶核苷	Pyrimidine 2'-deoxyribonucleosides	嘧啶2'-脱氧核糖核苷	"838-07-3"	HMDB0002224	C03592	-	-	13279	CC1=CN([C@H]2CC(O)[C@@H](CO)O2)C(=O)N=C1N	LUCHPKXVUGJYGU-SPDVFEMOSA-N	156214	1.74336e+06	850442	541888	735268	60909.2	435592	432172	763456	2.23803e+06	889592	1.68679e+06	654841	440182	313915
Com_1408_neg	Arachidic acid	二十烷酸/花生酸	N	C20H40O2	312.303	311.295	0.65928	[M-H]-	11.709	0.82	2	C18	Lipids and lipid-like molecules	脂质和类脂分子	Fatty Acyls	脂肪酰类	Fatty acids and conjugates	脂肪酸和结合物	"506-30-9"	HMDB0002212	C06425	map01040	LMFA01010020	10467	CCCCCCCCCCCCCCCCCCCC(O)=O	VKOBVWXKNCXXDE-UHFFFAOYSA-N	1.42059e+08	1.10723e+08	3.55849e+08	1.42204e+08	2.13328e+08	1.88857e+08	1.92442e+08	2.12232e+08	2.27507e+08	1.21613e+08	1.54934e+08	1.43411e+08	1.89351e+08	1.83862e+08	1.91405e+08
Com_242_neg	Tricarballylic acid	三羧酸	N	C6H8O6	176.032	175.024	5.87931	[M-H]-	4.806	0.64	2	C18	Organic acids and derivatives	有机酸及其衍生物	Carboxylic acids and derivatives	羧酸及其衍生物	Tricarboxylic acids and derivatives	三羧酸及其衍生物	"99-14-9"	HMDB0031193	C19806	-	-	14925	OC(=O)CC(CC(O)=O)C(O)=O	KQTIIICEAUMSDG-UHFFFAOYSA-N	3.05742e+07	4.7555e+07	3.06872e+07	4.74259e+07	3.44934e+07	1.48972e+07	2.56858e+07	2.37791e+07	2.21133e+07	2.96001e+07	3.54273e+07	3.9516e+07	2.6831e+07	4.14195e+07	2.70914e+07
Com_740_neg	MURAMIC ACID	胞壁酸	N	C9H17NO7	251.101	250.091	8.27851	[M-H]-	5.193	0.57	2	C18	Organic oxygen compounds	有机氧化合物	Organooxygen compounds	有机氧化合物	Carbohydrates and carbohydrate conjugates	碳水化合物和碳水化合物结合物	"1114-41-6"	-	-	-	-	92864	CC(C(=O)O)OC(C(C=O)N)C(C(CO)O)O	ZZHZYDXMAKUKNS-OZRXBMAMSA-N	1.76809e+06	2.44788e+06	1.37555e+06	1.7437e+06	2.5582e+06	3.00483e+06	3.21193e+06	2.36893e+06	2.86415e+06	3.56939e+06	2.96738e+06	2.70543e+06	2.44106e+06	2.00517e+06	2.13667e+06
Com_1590_neg	Cortodoxone	脱氧可的松	N	C21H30O4	346.214	327.196	0.40135	[M-H-H2O]-	9.638	0.63	2	C18	Lipids and lipid-like molecules	脂质和类脂分子	Steroids and steroid derivatives	类固醇和类固醇衍生物	Hydroxysteroids	羟基类固醇	"152-58-9"	HMDB0000015	C05488	map00140;map01100;map04927;map04934	LMST02030086	440707	[H][C@@]12CC[C@](O)(C(=O)CO)[C@@]1(C)CC[C@@]1([H])[C@@]2([H])CCC2=CC(=O)CC[C@]12C	WHBHBVVOGNECLV-OBQKJFGGSA-N	8.537e+07	8.67625e+07	8.34967e+07	9.10927e+07	8.4896e+07	9.00575e+07	8.25323e+07	8.22264e+07	8.83211e+07	5.74652e+07	6.54966e+07	9.17732e+07	9.68485e+07	9.59104e+07	6.65869e+07
Com_51_neg	Hypoxanthine	次黄嘌呤	N	C5H4N4O	136.039	135.03	7.93207	[M-H]-	2.171	0.99	2	C18	Organoheterocyclic compounds	有机杂环化合物	Imidazopyrimidines	咪唑并嘧啶类	Purines and purine derivatives	嘌呤和嘌呤衍生物	"68-94-0"	HMDB0000157	C00262	map00230;map01100;map01232	-	135398638	C1=NC2=C(N1)C(=O)NC=N2	FDGQSTZJBFJUBT-UHFFFAOYSA-N	1.63339e+10	2.40823e+10	1.54299e+10	1.97204e+10	1.84037e+10	2.04838e+10	1.81439e+10	1.0961e+10	1.22009e+10	2.46584e+10	1.58895e+10	2.16737e+10	1.75639e+10	1.41568e+10	1.63556e+10
Com_156_neg	2,4-Dichlorophenol	2,4-二氯苯酚	N	C6H4Cl2O	161.964	160.956	3.91931	[M-H]-	0.541	0.61	2	C18	Benzenoids	苯类化合物	Benzene and substituted derivatives	苯及其取代衍生物	Halobenzenes	卤代苯类	"120-83-2"	HMDB0004811	C02625	map00361;map01120;map01220	-	8449	C1=CC(=C(C=C1Cl)Cl)O	HFZWRUODUSTPEG-UHFFFAOYSA-N	511987	986962	649879	546816	851816	846125	978445	723101	980298	988500	1.34226e+06	1.06367e+06	717623	813146	597957
Com_583_neg	Dopamine 4-sulfate	多巴胺4-硫酸	N	C8H11NO5S	233.036	232.028	1.00932	[M-H]-	4.845	0.62	2	C18	Organic acids and derivatives	有机酸及其衍生物	Organic sulfuric acids and derivatives	有机硫酸及其衍生物	Arylsulfates	芳基硫酸盐	"38339-02-5"	HMDB0004148	C13691	-	-	123932	C1=CC(=C(C=C1CCN)O)OS(=O)(=O)O	DEKNNWJXAQTLFA-UHFFFAOYSA-N	7.09529e+06	1.39282e+06	1.56401e+06	1.9044e+06	8.28402e+06	1.88383e+07	1.11843e+07	5.88605e+06	9.1868e+06	6.90635e+06	8.32803e+06	970774	6.51221e+06	6.46607e+06	6.10573e+06
Com_2586_neg	PG(16:0)	1-棕榈酰-2-油烯基-sn-甘油-3-磷酰-rac-(1-甘油)	N	C40H77O10P	748.525	747.518	0.4364	[M-H]-	9.784	0.86	2	C18	Lipids and lipid-like molecules	脂质和类脂分子	Glycerophospholipids	甘油磷脂	Glycerophosphoglycerols	甘油磷酸甘油	"268550-95-4"	-	-	-	LMGP04010002	5283509	CCCCCCCCCCCCCCCC(=O)OCC(COP(=O)(O)OCC(CO)O)OC(=O)CCCCCCCC=CCCCCCCCC	PAZGBAOHGQRCBP-DDDNOICHSA-N	6.03849e+07	4.04553e+07	8.37684e+07	5.47009e+07	2.1982e+08	1.2401e+08	3.4339e+08	3.01761e+07	2.9544e+08	2.40124e+08	2.63175e+08	2.3759e+08	1.70448e+08	1.954e+08	1.79698e+08
Com_1543_neg	2-O-a-L-Fucopyranosyl-galactose	血型H二糖	N	C12H22O10	326.121	325.111	9.01109	[M-H]-	6.458	0.96	2	C18	Organic oxygen compounds	有机氧化合物	Organooxygen compounds	有机氧化合物	Carbohydrates and carbohydrate conjugates	碳水化合物和碳水化合物结合物	"16741-18-7"	HMDB0029523	C08244	-	-	5184980	CC1C(C(C(C(O1)OC2C(C(C(OC2O)CO)O)O)O)O)O	VSRVRBXGIRFARR-UHFFFAOYSA-N	1.33547e+07	3.98783e+07	2.60637e+07	1.94934e+07	2.28068e+07	3.30554e+07	2.08096e+07	2.58796e+07	1.37946e+07	3.31062e+07	4.78923e+07	3.79034e+07	2.16971e+07	2.32359e+07	3.73521e+07
Com_735_neg	Histidylleucine	L-组氨酰-L-亮氨酸	N	C12H20N4O3	268.154	249.135	1.28458	[M-H-H2O]-	6.078	0.54	2	C18	Organic acids and derivatives	有机酸及其衍生物	Carboxylic acids and derivatives	羧酸及其衍生物	Amino acids, peptides, and analogues	氨基酸、肽和类似物	"7763-65-7"	HMDB0028889	C05010	-	-	189008	CC(C)CC(C(=O)O)NC(=O)C(CC1=CN=CN1)N	MMFKFJORZBJVNF-UWVGGRQHSA-N	765039	1.44096e+06	31274.2	474088	1.48025e+06	2.4732e+06	3.63025e+06	2.29319e+06	1.56344e+06	2.09689e+06	53915	1.31028e+06	1.33715e+06	1.24891e+06	1.3005e+06
Com_878_neg	Nolatrexed	诺拉曲特	N	C14H12N4OS	284.073	265.056	3.06153	[M-H-H2O]-	1.223	0.61	2	C18	Organoheterocyclic compounds	有机杂环化合物	Diazanaphthalenes	二氮杂萘类	Benzodiazines	苯并二嗪类	"147149-76-6"	HMDB0255698	-	-	-	135400184	CC1=C(C2=C(C=C1)N=C(NC2=O)N)SC3=CC=NC=C3	XHWRWCSCBDLOLM-UHFFFAOYSA-N	2.7126e+06	7.88927e+06	4.09614e+06	3.61783e+06	6.32385e+06	8.74569e+06	5.1532e+06	5.05415e+06	5.44165e+06	7.24062e+06	1.18486e+07	7.08723e+06	4.84684e+06	6.92793e+06	5.4062e+06
Com_749_neg	Pro-xylane	玻色因	N	C8H16O5	192.1	251.112	6.92931	[M+CH3COOH-H]-	5.566	0.54	2	C18	Organic oxygen compounds	有机氧化合物	Organooxygen compounds	有机氧化合物	Carbohydrates and carbohydrate conjugates	碳水化合物和碳水化合物结合物	"439685-79-7"	-	-	-	-	16666733	CC(CC1C(C(C(CO1)O)O)O)O	KOGFZZYPPGQZFZ-QVAPDBTGSA-N	561149	72393.9	40622.7	173988	1.66561e+06	1.19813e+06	2.15912e+06	789982	925370	5.11735e+06	491921	185732	953438	914171	901027
Com_1520_neg	Tecastemizole	诺司咪唑	N	C19H21FN4	324.175	323.168	0.22081	[M-H]-	8.293	0.55	2	C18	Organoheterocyclic compounds	有机杂环化合物	Benzimidazoles	苯并咪唑类	-	-	"75970-99-9"	HMDB0255721	D06021	-	-	123618	C1CNCCC1NC2=NC3=CC=CC=C3N2CC4=CC=C(C=C4)F	SFOVDSLXFUGAIV-UHFFFAOYSA-N	3.39137e+08	8.79131e+08	4.87881e+08	3.45685e+08	5.40577e+08	6.91403e+08	4.3137e+08	4.98484e+08	4.56607e+08	7.34999e+08	1.33361e+09	8.16709e+08	4.99001e+08	5.01671e+08	5.08971e+08
Com_2423_neg	Goshonoside F1	覆盆子苷F1	N	C26H44O8	484.304	483.295	2.81335	[M-H]-	9.724	0.76	2	C18	Lipids and lipid-like molecules	脂质和类脂分子	Prenol lipids	异戊烯醇脂	Terpene glycosides	萜烯糖苷	"90851-24-4"	HMDB0038539	-	-	-	13855760	C/C(=C\COC1C(C(C(C(O1)CO)O)O)O)/CCC2C(=C)CCC3C2(CCC(C3(C)CO)O)C	JAFZKPLEKRHFFD-XNTDXEJSSA-N	1.17422e+08	1.54224e+08	1.41143e+08	1.06991e+08	9.91902e+07	8.36988e+07	1.05437e+08	8.61014e+07	1.24045e+08	1.12928e+08	1.47187e+08	1.07458e+08	1.25205e+08	1.04229e+08	9.89407e+07
Com_438_neg	2,4-Dihydroxybenzophenone	2,4-二羟基二苯甲酮	N	C13H10O3	214.063	213.055	2.22548	[M-H]-	0.554	0.55	2	C18	Benzenoids	苯类化合物	Benzene and substituted derivatives	苯及其取代衍生物	Benzophenones	二苯甲酮类	-	HMDB0240715	C14215	-	-	8572	C1=CC=C(C=C1)C(=O)C2=C(C=C(C=C2)O)O	ZXDDPOHVAMWLBH-UHFFFAOYSA-N	366901	526743	410891	482084	613573	399557	521520	602005	559773	687079	651638	491120	573130	636128	439677
Com_361_neg	2',4',5'-Trihydroxybutyrophenone	2',4',5'-三羟基苯丁酮	N	C10H12O4	196.074	195.066	3.71587	[M-H]-	0.924	0.54	2	C18	Organic oxygen compounds	有机氧化合物	Organooxygen compounds	有机氧化合物	Carbonyl compounds	羰基化合物	"1421-63-2"	HMDB0037177	-	-	-	15008	CCCC(=O)C1=CC(=C(C=C1O)O)O	SRUQARLMFOLRDN-UHFFFAOYSA-N	5.85957e+06	1.50037e+07	7.88034e+06	6.24763e+06	1.03254e+07	7.15306e+06	1.29443e+07	8.31238e+06	1.13173e+07	1.24446e+07	1.61311e+07	1.23379e+07	1.05505e+07	8.41139e+06	5.06915e+06
Com_1201_neg	Isozedoarondiol	异蓬莪二醇	N	C15H24O3	252.173	297.172	5.26548	[M+HCOOH-H]-	7.952	0.66	2	C18	Lipids and lipid-like molecules	脂质和类脂分子	Prenol lipids	异戊烯醇脂	Sesquiterpenoids	倍半萜类	"116425-34-4"	-	-	-	-	-	-	PQJFQDGWDQGKMS-UHFFFAOYSA-N	2.95631e+07	7.89525e+07	4.34245e+07	2.94882e+07	4.83729e+07	6.16295e+07	3.85777e+07	3.94546e+07	4.12348e+07	6.19224e+07	1.2564e+08	7.96833e+07	4.81712e+07	4.47146e+07	4.7281e+07
Com_782_neg	4-hydroxy-5-methyl-2-sulfanyl-7H-pyrano[2,3-d]pyrimidin-7-one	莫索尼定相关化合物	N	C8H6N2O3S	210.01	255.009	1.59793	[M+HCOOH-H]-	1.336	0.66	2	C18	Organoheterocyclic compounds	有机杂环化合物	Pyranopyrimidines	吡喃嘧啶类	-	-	"100856-85-7"	-	-	-	-	766926	CC1=CC(=O)OC2=C1C(=O)NC(=S)N2	KSKVORJZAARSNB-UHFFFAOYSA-N	1.74225e+06	4.34308e+06	2.20648e+06	1.64325e+06	5.56827e+06	6.10188e+06	4.60219e+06	141282	3.4082e+06	9.2302e+06	1.41102e+07	6.17858e+06	3.34854e+06	3.41676e+06	2.98393e+06
Com_831_neg	4,9-dimethyl-2H-furo[3,2-g]chromen-2-one	-	N	C13H10O3	214.063	259.059	8.28166	[M+HCOOH-H]-	1.421	0.69	2	C18	Phenylpropanoids and polyketides	苯丙素类和聚酮类	Coumarins and derivatives	香豆素及其衍生物	Furanocoumarins	呋喃香豆素类	"15912-90-0"	-	-	-	-	159766	CC1=CC(=O)OC2=C1C=C3C=COC3=C2C	JLYPOISSVAJQID-UHFFFAOYSA-N	1.05401e+07	8.8115e+06	4.04978e+06	6.35222e+06	1.07452e+07	5.4132e+07	4.37118e+07	1.80454e+07	3.13368e+07	2.02498e+07	1.8843e+07	1.23869e+07	1.56366e+07	1.62683e+07	1.72289e+07
Com_615_neg	Anthrarufin	蒽绛酚	N	C14H8O4	240.042	239.036	6.34162	[M-H]-	4.958	0.58	2	C18	Benzenoids	苯类化合物	Anthracenes	蒽类	Anthraquinones	蒽醌类	"117-12-4"	-	-	-	-	8328	C1=CC2=C(C(=C1)O)C(=O)C3=C(C2=O)C(=CC=C3)O	JPICKYUTICNNNJ-UHFFFAOYSA-N	1.80594e+06	102830	170291	148353	72743.4	2.44049e+06	5.89509e+06	110763	1.01592e+06	350521	800225	675293	845864	536840	824792
Com_553_neg	2-Bromo-4-phenylphenol	3-溴-[1,1'-联苯]-4-醇	N	C12H9BrO	247.984	228.965	5.97901	[M-H-H2O]-	1.29	0.65	2	C18	Benzenoids	苯类化合物	Benzene and substituted derivatives	苯及其取代衍生物	Biphenyls and derivatives	联苯及其衍生物	"92-03-5"	-	-	-	-	27297	C1=CC=C(C=C1)C2=CC(=C(C=C2)O)Br	DZGMMVYPLBTLRQ-UHFFFAOYSA-N	8.5897e+06	1.34424e+06	2.43622e+06	4.18384e+06	1.59147e+06	3.33693e+06	1.94579e+06	3.48374e+06	4.94063e+06	2.50452e+06	1.04119e+06	476683	2.86203e+06	3.61042e+06	3.21487e+06
Com_1200_neg	Carazolol	咔唑心安	N	C18H22N2O2	298.168	297.162	3.2805	[M-H]-	8.169	0.67	2	C18	Organoheterocyclic compounds	有机杂环化合物	Indoles and derivatives	吲哚及其衍生物	Carbazoles	咔唑类	57775-29-8	HMDB0249603	-	-	-	71739	CC(C)NCC(COC1=CC=CC2=C1C3=CC=CC=C3N2)O	BQXQGZPYHWWCEB-UHFFFAOYSA-N	1.59154e+07	2.84848e+07	1.54162e+07	1.49048e+07	3.01015e+07	2.5264e+07	2.66302e+07	1.90826e+07	2.09599e+07	3.24943e+07	4.49699e+07	2.36135e+07	2.69885e+07	2.25403e+07	2.46685e+07
Com_1074_neg	2-Fluoroadenosine	2-氟腺苷	N	C10H12FN5O4	285.087	284.082	6.24632	[M-H]-	1.997	0.51	2	C18	Nucleosides, nucleotides, and analogues	核苷、核苷酸和类似物	Purine nucleosides	嘌呤核苷	-	-	146-78-1	-	-	-	-	8975	C1=NC2=C(N=C(N=C2N1[C@H]3[C@@H]([C@@H]([C@H](O3)CO)O)O)F)N	HBUBKKRHXORPQB-UUOKFMHZSA-N	1.35566e+07	1.26883e+07	9.33385e+06	1.89994e+07	1.74083e+07	1.222e+07	8.32336e+06	6.39647e+06	7.14279e+06	1.94558e+07	1.09942e+07	1.37512e+07	1.21163e+07	1.12242e+07	9.47689e+06
Com_488_neg	alpha-(difluoromethyl)-DL-Arginine	α-(二氟甲基)-DL - 精氨酸	N	C7H14F2N4O2	224.108	223.101	1.51876	[M-H]-	6	0.93	2	C18	Organic acids and derivatives	有机酸及其衍生物	Carboxylic acids and derivatives	羧酸及其衍生物	Amino acids, peptides, and analogues	氨基酸、肽和类似物	69955-43-7	HMDB0247212	-	-	-	121939	C(CC(C(F)F)(C(=O)O)N)CN=C(N)N	YEORLXJBCPPSOC-UHFFFAOYSA-N	2.15385e+06	589365	172276	284191	737603	7.31366e+06	5.19948e+06	1.29546e+06	1.53462e+06	2.13763e+06	2.28487e+06	382465	1.66405e+06	1.72026e+06	1.62084e+06
Com_1764_neg	Adenosine 5'-monophosphoramidate	5'- 腺苷单磷酸酰胺	N	C10H15N6O6P	346.079	345.074	5.87864	[M-H]-	5.004	0.57	2	C18	Nucleosides, nucleotides, and analogues	核苷、核苷酸和类似物	Purine nucleotides	嘌呤核苷酸	Purine ribonucleotides	嘌呤核糖核苷酸	6154-31-0	-	C03851	-	-	440142	C1=NC(=C2C(=N1)N(C=N2)[C@H]3[C@@H]([C@@H]([C@H](O3)COP(=O)(N)O)O)O)N	LDEMREUBLBGZBO-KQYNXXCUSA-N	199668	852546	106011	34047.3	2.07029e+06	1.2953e+06	1.68767e+06	2.16742e+06	974997	1.4436e+06	182827	695724	1.06396e+06	1.26796e+06	1.16153e+06
Com_2579_neg	2-Oleoyl-1-palmitoyl-sn-glycero-3-phosphoethanolamine	酰基-2-油酰基1-棕榈酰-SN-甘油-3-磷酸乙醇胺	N	C39H76NO8P	717.531	716.523	0.10065	[M-H]-	11.694	0.74	2	C18	Lipids and lipid-like molecules	脂质和类脂分子	Glycerophospholipids	甘油磷脂	Glycerophosphoethanolamines	甘油磷酸乙醇胺类	26662-94-2	HMDB0008927	C13877	-	LMGP02010009	5283496	CCCCCCCCCCCCCCCC(=O)OC[C@H](COP(=O)(O)OCCN)OC(=O)CCCCCCC/C=C\CCCCCCCC	FHQVHHIBKUMWTI-OTMQOFQLSA-N	174819	4.6674e+07	5.31924e+06	2.06503e+07	3.24013e+07	7.99121e+06	63703.3	3.24993e+07	3.79455e+07	3.48593e+07	5.52277e+07	3.12835e+07	3.24718e+07	3.14947e+07	4.2791e+07
Com_135_neg	Indole-3-acetaldehyde	吲哚 - 3 - 乙醛	N	C10H9NO	159.068	158.06	4.03724	[M-H]-	0.572	0.68	2	C18	Organoheterocyclic compounds	有机杂环化合物	Indoles and derivatives	吲哚及其衍生物	Indoles	吲哚	2591-98-2	HMDB0001190	C00637	map00380;map01100	-	800	C1=CC=C2C(=C1)C(=CN2)CC=O	WHOOUMGHGSPMGR-UHFFFAOYSA-N	1.05619e+06	2.74256e+06	1.08503e+06	1.94415e+06	1.85757e+06	1.98275e+06	1.84582e+06	1.96677e+06	2.6712e+06	2.68911e+06	3.69475e+06	2.47716e+06	1.29304e+06	1.26928e+06	1.23874e+06
Com_429_neg	4,4'-Dihydroxystilbene	4,4'- 二羟基二苯乙烯	N	C14H12O2	212.084	211.077	4.90181	[M-H]-	1.32	0.53	2	C18	Phenylpropanoids and polyketides	苯丙素类和聚酮类	Stilbenes	芪类	-	-	659-22-3	-	C14233	-	LMPK13090018	5282363	C1=CC(=CC=C1/C=C/C2=CC=C(C=C2)O)O	XLAIWHIOIFKLEO-OWOJBTEDSA-N	1.22616e+06	2.7298e+06	1.15806e+06	1.01241e+06	2.55898e+06	1.62406e+06	2.95251e+06	2.71533e+06	3.26502e+06	2.14436e+06	4.23111e+06	2.66097e+06	1.93029e+06	2.37901e+06	2.26285e+06
Com_125_neg	3-Hydroxynonanoic acid	3-羟基壬酸	N	C9H18O3	174.126	155.107	6.62975	[M-H-H2O]-	1.041	0.72	2	C18	Organic acids and derivatives	有机酸及其衍生物	Hydroxy acids and derivatives	羟基酸及其衍生物	Medium-chain hydroxy acids and derivatives	中链羟基酸及其衍生物	40165-87-5	HMDB0031513	-	-	LMFA01050025	36599	CCCCCCC(CC(=O)O)O	XBUXARJOYUQNTC-UHFFFAOYSA-N	787510	2.36954e+06	1.32786e+06	1.02585e+06	1.84849e+06	2.04232e+06	2.18521e+06	1.35533e+06	2.04158e+06	2.29001e+06	2.88194e+06	1.86639e+06	1.5051e+06	720303	1.19745e+06
Com_138_neg	Pyrophosphoric acid	焦磷酸	N	H4O7P2	177.943	158.924	7.44031	[M-H-H2O]-	1.221	0.68	2	C18	Homogeneous non-metal compounds	均相非金属化合物	Non-metal oxoanionic compounds	非金属含氧阴离子化合物	Non-metal pyrophosphates	非金属焦磷酸盐	2466-09-3	HMDB0000250	C00013	map00190;map05012;map05022	-	1023	OP(=O)(O)OP(=O)(O)O	XPPKVPWEQAFLFU-UHFFFAOYSA-N	1.25784e+07	2.23527e+07	1.37173e+07	2.79542e+07	1.11332e+07	4.39124e+06	8.08295e+06	6.30145e+06	5.40961e+06	7.28091e+06	9.42689e+06	2.30099e+07	1.07796e+07	1.05256e+07	1.29758e+07
Com_389_neg	H-Lys-Gly-OH	赖氨酸-甘氨酸二肽	N	C8H17N3O3	203.127	202.119	2.52623	[M-H]-	5.825	0.64	2	C18	Organic acids and derivatives	有机酸及其衍生物	Carboxylic acids and derivatives	羧酸及其衍生物	Amino acids, peptides, and analogues	氨基酸、肽和类似物	7563-03-3	HMDB0028951	-	-	-	7022320	C(CCN)C[C@@H](C(=O)NCC(=O)O)N	HGNRJCINZYHNOU-LURJTMIESA-N	1.46002e+06	2.49582e+06	608901	2.68589e+06	3.27997e+06	398533	2.36747e+06	2.84119e+06	787261	1.99562e+06	1.07731e+06	1.98694e+06	1.67173e+06	1.63668e+06	1.60479e+06
Com_2294_neg	1-stearoyl-2-hydroxy -sn-glycero-3-phosphate	1 - 硬脂酰 - 2 - 羟基 - sn - 甘油 - 3 - 磷酸	N	C21H43O7P	438.275	437.266	2.03904	[M-H]-	9.829	1.00	2	C18	Lipids and lipid-like molecules	脂质和类脂分子	Glycerophospholipids	甘油磷脂	Glycerophosphates	甘油磷酸酯类	22002-86-4	-	-	-	-	89567	CCCCCCCCCCCCCCCCCC(=O)OCC(COP(=O)(O)O)O	LAYXSTYJRSVXIH-UHFFFAOYSA-N	9.80581e+07	2.15479e+09	5.3932e+08	8.30304e+07	2.11683e+09	2.52384e+09	4.55233e+09	1.76246e+09	1.43591e+09	1.90838e+09	1.44459e+09	1.64765e+09	1.05109e+09	2.11286e+09	1.33551e+09
Com_1916_neg	Poststerone	后甾酮	N	C21H30O5	362.209	361.199	8.18329	[M-H]-	7.747	0.57	2	C18	Lipids and lipid-like molecules	脂质和类脂分子	Steroids and steroid derivatives	类固醇和类固醇衍生物	Oxosteroids	氧化类固醇	10162-99-9	-	C08837	-	LMST02030165	441835	CC(=O)[C@H]1CC[C@@]2([C@@]1(CC[C@H]3C2=CC(=O)[C@H]4[C@@]3(C[C@@H]([C@@H](C4)O)O)C)C)O	VNLQNGYIXVTQRR-NQPIQAHSSA-N	2.72824e+07	3.68121e+07	1.74467e+07	4.47713e+07	4.00079e+07	2.71033e+07	3.2928e+07	3.40498e+07	3.64481e+07	2.66571e+07	4.05929e+07	4.24109e+07	2.87854e+07	2.89855e+07	2.81223e+07
Com_750_neg	Prolylhistidine	脯氨酰 - 组氨酸	N	C11H16N4O3	252.122	251.113	6.77783	[M-H]-	5.14	0.54	2	C18	Organic acids and derivatives	有机酸及其衍生物	Carboxylic acids and derivatives	羧酸及其衍生物	Amino acids, peptides, and analogues	氨基酸、肽和类似物	92027-43-5	HMDB0029019	-	-	-	9856353	C1C[C@H](NC1)C(=O)N[C@@H](CC2=CN=CN2)C(=O)O	BEPSGCXDIVACBU-IUCAKERBSA-N	4.32524e+06	1.32422e+07	7.29409e+06	4.80833e+06	7.5759e+06	7.66363e+06	6.6022e+06	7.82059e+06	7.62861e+06	9.23751e+06	1.47394e+07	1.36695e+07	7.40596e+06	7.26123e+06	7.27277e+06
Com_2209_neg	Inosine-5-diphosphate	核糖(IDP)	N	C10H14N4O11P2	428.013	408.992	9.26229	[M-H-H2O]-	1.269	0.66	2	C18	Nucleosides, nucleotides, and analogues	核苷、核苷酸和类似物	Purine nucleotides	嘌呤核苷酸	Purine ribonucleotides	嘌呤核糖核苷酸	86-04-4	-	C00104	map00230;map01100;map01232	-	135398651	C1=NC2=C(C(=O)N1)N=CN2[C@H]3[C@@H]([C@@H]([C@H](O3)COP(=O)(O)OP(=O)(O)O)O)O	JPXZQMKKFWMMGK-KQYNXXCUSA-N	5.07187e+06	9.70964e+06	8.15978e+06	2.71641e+06	1.67295e+07	2.56392e+07	3.06688e+07	1.72309e+07	1.63826e+07	2.56922e+07	1.79947e+07	1.07199e+07	1.2541e+07	2.00172e+07	1.35119e+07
Com_2577_neg	1-hexadecyl-2-(9Z-octadecenoyl)-sn-glycero-3-phosphoethanolamine	1 - 十六烷基 - 2-(9Z - 十八烯酰)-sn - 甘油 - 3 - 磷酸乙醇胺	N	C39H78NO7P	703.552	702.544	0.01046	[M-H]-	11.171	0.58	2	C18	Lipids and lipid-like molecules	脂质和类脂分子	Glycerophospholipids	甘油磷脂	Glycerophosphoethanolamines	甘油磷酸乙醇胺类	119904-40-4	-	-	-	-	42607455	CCCCCCCCCCCCCCCCOC[C@H](COP(=O)(O)OCCN)OC(=O)CCCCCCC/C=C\CCCCCCCC	JJGMGPGKWYLISM-NPBIGWJUSA-N	1.20226e+07	7.65512e+06	2.3708e+07	8.76309e+06	4.7219e+07	3.52448e+07	1.54042e+07	4.41599e+06	3.55124e+07	3.83619e+07	3.84014e+07	4.856e+07	3.36607e+07	1.78779e+07	3.06107e+07
Com_2613_neg	1-stearoyl-2-docosahexaenoyl-sn-glycero-3-phosphoethanolamine	1 - 硬脂酰 - 2 - 二十二碳六烯酰 - sn - 甘油 - 3 - 磷酸乙醇胺	N	C45H78NO8P	791.547	790.537	2.53475	[M-H]-	11.634	0.85	2	C18	Lipids and lipid-like molecules	脂质和类脂分子	Glycerophospholipids	甘油磷脂	Glycerophosphoethanolamines	甘油磷酸乙醇胺类	96998-01-5	HMDB0009012	C00350	map00563;map00564;map01100;map01110;map04136;map04138;map04140;map04723;map05130;map05167	-	9546798	CCCCCCCCCCCCCCCCCC(=O)OC[C@H](COP(=O)(O)OCCN)OC(=O)CC/C=C\C/C=C\C/C=C\C/C=C\C/C=C\C/C=C\CC	XYYHNDVKALDFHQ-OXHZBIAZSA-N	7.27091e+07	1.22908e+08	3.79631e+07	5.94264e+07	1.61456e+08	6.56834e+07	1.3072e+08	8.4677e+07	9.9905e+07	8.98596e+07	2.38902e+08	1.90182e+08	8.33478e+07	4.63275e+07	6.40039e+07
Com_520_neg	Pentadecanal	十五醛	N	C15H30O	226.23	225.222	3.53458	[M-H]-	9.332	0.74	2	C18	Lipids and lipid-like molecules	脂质和类脂分子	Fatty Acyls	脂肪酰类	Fatty aldehydes	脂肪醛	2765-11-9	HMDB0031078	-	-	LMFA06000083	17697	CCCCCCCCCCCCCCC=O	XGQJZNCFDLXSIJ-UHFFFAOYSA-N	1.96547e+07	1.45917e+07	1.76005e+07	2.38757e+07	1.87211e+07	6.48937e+07	4.35997e+07	1.81501e+07	1.96259e+07	2.1938e+07	1.40464e+07	2.19362e+07	2.4117e+07	2.44451e+07	2.83006e+07
Com_2637_neg	Phosphatidylinositol	磷脂酰肌醇	N	C45H79O13P	858.526	857.517	1.23885	[M-H]-	9.11	0.58	2	C18	Lipids and lipid-like molecules	脂质和类脂分子	Glycerophospholipids	甘油磷脂	Glycerophosphoinositols	甘油磷酸肌醇	84776-78-3	-	-	-	-	86289151	CCCCCC=CCC=CCCCCCCCC(=O)OCC(COP(=O)(O)OC1C(C(C(C(C1O)O)O)O)O)OC(=O)CCCCCCCC=CCC=CCCCCC	JTPRPYYVVJBCFF-NCGFHHSNSA-N	2.57351e+06	1.12497e+07	1.09687e+07	2.02825e+07	2.97636e+07	6.70427e+06	5.12197e+06	8.08159e+06	5.08221e+07	4.02619e+07	6.51232e+07	4.98729e+07	3.85096e+07	2.75961e+07	5.11853e+07
Com_643_neg	D-myo-Inositol-1-phosphate	D - 肌醇 - 1 - 磷酸	N	C6H13O9P	260.03	241.01	7.46073	[M-H-H2O]-	6.256	0.55	2	C18	Organic oxygen compounds	有机氧化合物	Organooxygen compounds	有机氧化合物	Alcohols and polyols	醇和多元醇	573-35-3	-	-	-	-	9	C1(C(C(C(C(C1O)O)OP(=O)(O)O)O)O)O	INAPMGSXUVUWAF-UHFFFAOYSA-N	617288	977666	802300	473793	627533	554749	999172	548093	798834	902618	1.10204e+06	1.16663e+06	822556	632690	781238
Com_2604_neg	1-Stearoyl-2-15(S)-HETE-sn-glycero-3-PE	1 - 硬脂酰 - 2-15 (S)- 羟基二十碳四烯酸 - sn - 甘油 - 3 - 磷酸乙醇胺	N	C43H78NO9P	783.541	782.532	3.04031	[M-H]-	9.935	0.57	2	C18	Lipids and lipid-like molecules	脂质和类脂分子	Glycerophospholipids	甘油磷脂	Glycerophosphoethanolamines	甘油磷酸乙醇胺类	947381-58-0	-	-	-	-	52929784	CCCCCCCCCCCCCCCCCC(=O)OCC(COP(=O)(O)OCCN)OC(=O)CCCC=CCC=CCC=CC=CC(CCCCC)O	ICSHQSNRXGUFHT-AQLFUWFLSA-N	278459	3.18413e+07	8.85235e+06	620205	2.35926e+07	2.90297e+07	3.38351e+07	2.26027e+07	2.32713e+07	2.35819e+07	2.42258e+07	2.77836e+07	1.55325e+07	1.28462e+07	1.29806e+07
Com_667_neg	Cyclo(-Gly-Trp)	环(甘氨酰-L-色氨酰)	N	C13H13N3O2	243.101	242.094	1.94082	[M-H]-	1.365	0.52	2	C18	Organic acids and derivatives	有机酸及其衍生物	Carboxylic acids and derivatives	羧酸及其衍生物	Amino acids, peptides, and analogues	氨基酸、肽和类似物	7451-73-2	-	-	-	-	6997508	C1C(=O)NC(C(=O)N1)CC2=CNC3=CC=CC=C32	IFQZEERDQXQTLJ-NSHDSACASA-N	1.03187e+07	545088	1.41769e+07	1.11785e+07	1.37977e+06	3.60345e+07	2.63392e+06	2.32361e+06	2.96015e+06	6.34739e+06	2.26465e+06	248309	5.63204e+06	5.64006e+06	4.99452e+06
Com_2570_neg	C22 Ceramide (d18:1(14Z)/22:0)	C22 神经酰胺（d18:1 (14Z)/22:0）	N	C40H79NO3	621.606	620.598	0.57733	[M-H]-	11.472	0.60	2	C18	Lipids and lipid-like molecules	脂质和类脂分子	Sphingolipids	鞘脂类	Ceramides	神经酰胺	27888-44-4	HMDB0004952	-	-	LMSP02010008	5283567	CCCCCCCCCCCCCCCCCCCCCC(=O)N[C@@H](CO)[C@@H](/C=C/CCCCCCCCCCCCC)O	KEPQASGDXIEOIL-GLQCRSEXSA-N	1.9064e+06	7.29627e+06	4.34552e+06	2.16205e+06	6.04463e+06	2.26586e+06	1.18431e+06	3.01683e+06	1.79374e+06	4.00506e+06	9.17184e+06	6.09135e+06	5.05894e+06	4.73512e+06	5.35681e+06
Com_1209_neg	16-Methyloctadecanoic acid	16 - 甲基十八烷酸	N	C19H38O2	298.287	297.279	1.45121	[M-H]-	11.298	0.93	2	C18	Lipids and lipid-like molecules	脂质和类脂分子	Fatty Acyls	脂肪酰类	Fatty acids and conjugates	脂肪酸和结合物	17001-28-4	HMDB0038070	-	-	LMFA01020016	5282601	CCC(C)CCCCCCCCCCCCCCC(=O)O	PCGKIWPTIJPQHI-UHFFFAOYSA-N	9.87627e+07	5.76907e+07	1.80723e+08	9.11149e+07	1.36724e+08	8.48261e+07	1.11752e+08	1.07126e+08	1.45528e+08	8.00812e+07	6.73289e+07	8.03326e+07	1.10778e+08	1.14763e+08	1.21419e+08
Com_2350_neg	Arachidonoyl LPA, 20:4 LPA	花生四烯酰基溶血磷脂酸（20:4 LPA）	N	C23H39O7P	458.243	457.236	1.15278	[M-H]-	8.723	0.93	2	C18	Lipids and lipid-like molecules	脂质和类脂分子	Glycerophospholipids	甘油磷脂	Glycerophosphates	甘油磷酸酯类	799268-65-8	-	-	-	-	42607498	CCCCCC=CCC=CCC=CCC=CCCCC(=O)OCC(COP(=O)(O)O)O	XBFQFMCUPHZKTI-NZRYSPDRSA-N	3.28718e+07	9.89533e+07	4.55115e+07	4.08793e+07	1.00989e+08	5.23588e+07	7.14065e+07	5.07014e+07	6.21998e+07	1.05598e+08	8.41952e+07	7.66386e+07	5.6072e+07	5.43149e+07	4.78036e+07
Com_2325_neg	3-Oxopomolic acid	3-氧代坡模酸	N	C30H46O4	470.34	451.324	5.71785	[M-H-H2O]-	11.619	0.58	2	C18	Lipids and lipid-like molecules	脂质和类脂分子	Prenol lipids	异戊烯醇脂	Triterpenoids	三萜类	13849-90-6	HMDB0035912	-	-	-	12314450	CC1CCC2(CCC3(C(=CCC4C3(CCC5C4(CCC(=O)C5(C)C)C)C)C2C1(C)O)C)C(=O)O	KQTSQSVDAUIWJH-OOPGADJZSA-N	3.5323e+06	1.96673e+07	6.22758e+06	1.74829e+07	2.0314e+07	4.36614e+06	2.70319e+07	2.56212e+07	2.30309e+08	4.11253e+07	3.46747e+07	2.95944e+07	2.42072e+07	2.07158e+07	2.81268e+07
Com_678_neg	Eriobofuran	枇杷呋喃	N	C14H12O4	244.074	243.068	7.99197	[M-H]-	2.414	0.71	2	C18	Organoheterocyclic compounds	有机杂环化合物	Benzofurans	苯并呋喃类	Dibenzofurans	二苯并呋喃类	97218-06-9	HMDB0041016	C08743	-	-	178939	COC1=C(C(=C2C(=C1)C3=CC=CC=C3O2)OC)O	IPAVEOUAXMIIKX-UHFFFAOYSA-N	4.31516e+06	4.62058e+06	3.80843e+06	953354	9.77435e+06	8.6429e+06	1.11424e+07	6.99325e+06	7.32978e+06	6.39419e+06	7.10129e+06	7.98503e+06	1.0649e+07	1.01831e+07	9.49698e+06
Com_2280_neg	1-linoleoyl-2-hydroxy -sn-glycero-3-phosphate	1 - 亚油酰 - 2 - 羟基 - sn - 甘油 - 3 - 磷酸	N	C21H39O7P	434.243	433.235	2.32878	[M-H]-	8.806	0.91	2	C18	Lipids and lipid-like molecules	脂质和类脂分子	Glycerophospholipids	甘油磷脂	Glycerophosphates	甘油磷酸酯类	65528-85-0	-	-	-	-	89568	CCCCCC=CCC=CCCCCCCCC(=O)OCC(COP(=O)(O)O)O	ZQTAMPRZFOOEEP-UHFFFAOYSA-N	2.78994e+07	7.19957e+07	2.48387e+07	2.24553e+07	1.07235e+08	1.27666e+08	1.11293e+08	7.02563e+07	5.8424e+07	5.67009e+07	8.1339e+07	1.32873e+08	5.99593e+07	5.81578e+07	5.16887e+07
Com_1703_neg	13,14-Dihydro-15-keto prostaglandin F1alpha	13,14 - 二氢 - 15 - 酮基前列腺素 F1alpha	N	C20H36O5	356.256	337.235	9.24211	[M-H-H2O]-	10.531	0.62	2	C18	Lipids and lipid-like molecules	脂质和类脂分子	Fatty Acyls	脂肪酰类	Eicosanoids	类二十烷酸	29044-75-5	-	-	-	LMFA03010168	16061100	CCCCCC(=O)CCC1C(CC(C1CCCCCCC(=O)O)O)O	FVPKMMQYALWZHV-AKHDSKFASA-N	1.77715e+06	2.53651e+07	2.26037e+07	4.54247e+06	1.94963e+07	3.10212e+07	4.657e+07	2.74863e+07	3.12575e+07	2.77055e+07	2.7388e+07	2.41399e+07	1.91256e+07	2.01062e+07	1.70675e+07
Com_2131_neg	N-Stearoyltaurine	N - 硬脂酰牛磺酸	N	C20H41NO4S	391.276	390.267	2.79566	[M-H]-	9.708	0.90	2	C18	Lipids and lipid-like molecules	脂质和类脂分子	Fatty Acyls	脂肪酰类	Fatty amides	脂肪酰胺	63155-80-6	HMDB0240595	-	-	LMFA08020078	168274	CCCCCCCCCCCCCCCCCC(=O)NCCS(=O)(=O)O	LMIJIHJZVURGQK-UHFFFAOYSA-N	2.08269e+07	1.0133e+08	6.75654e+07	1.29233e+07	1.32573e+08	1.63782e+08	2.18147e+08	1.44457e+08	9.90942e+07	1.29306e+08	8.42702e+07	1.42478e+08	1.16322e+08	1.12206e+08	1.14863e+08
Com_1406_neg	Geranyl hexanoate	香叶基己酸酯	N	C16H28O2	252.209	311.223	0.41461	[M+CH3COOH-H]-	0.54	0.55	2	C18	Lipids and lipid-like molecules	脂质和类脂分子	Fatty Acyls	脂肪酰类	Fatty alcohol esters	脂肪醇酯	10032-02-7	HMDB0029351	-	-	LMFA07010618	5365992	CCCCCC(=O)OCC=C(C)CCC=C(C)C	ARVSCQUZFFSNKF-NTCAYCPXSA-N	731493	3.50113e+06	1.39671e+06	2.3227e+06	2.10608e+06	1.32201e+06	2.4962e+06	1.72208e+06	2.38379e+06	2.48646e+06	4.3493e+06	2.45607e+06	868216	1.01934e+06	915585
Com_682_neg	5,6-Dihydrothymidine	5,6 - 二氢胸苷	N	C10H16N2O5	244.106	243.098	2.41895	[M-H]-	1.448	0.69	2	C18	Nucleosides, nucleotides, and analogues	核苷、核苷酸和类似物	Pyrimidine nucleosides	嘧啶核苷	Pyrimidine 2'-deoxyribonucleosides	嘧啶2'-脱氧核糖核苷	5627-00-9	HMDB0029642	C14454	-	-	165328	CC1CN(C(=O)NC1=O)C2CC(C(O2)CO)O	FEYHMSUYKIMUAL-UNYLCCJPSA-N	9.4358e+06	1.24976e+07	9.3292e+06	1.49457e+07	1.51349e+07	1.96208e+07	1.53111e+07	9.80334e+06	8.58e+06	2.3924e+07	3.07794e+07	1.46708e+07	1.20256e+07	1.21293e+07	1.33672e+07
Com_247_neg	2,5-Dichlorohydroquinone	2,5 - 二氯氢醌	N	C6H4Cl2O2	177.959	176.952	0.15737	[M-H]-	0.53	0.64	2	C18	Benzenoids	苯类化合物	Phenols	酚类	1,4-dihydroxy-2-halobenzenoids	1,4-二羟基-2-卤代苯类	824-69-1	-	C06600	map00361;map01100;map01120	-	65	C1=C(C(=CC(=C1Cl)O)Cl)O	AYNPIRVEWMUJDE-UHFFFAOYSA-N	1.04808e+06	2.27335e+06	1.52544e+06	1.1797e+06	1.8256e+06	2.23574e+06	2.53066e+06	1.84127e+06	2.53707e+06	2.59571e+06	3.54771e+06	2.69822e+06	1.69647e+06	1.84881e+06	2.07778e+06
Com_3561_neg	L-Cystine	L-胱氨酸	N	C6H12N2O4S2	240.024	239.016	2.16211	[M-H]-	1.295	0.59	2	C18	Organic acids and derivatives	有机酸及其衍生物	Carboxylic acids and derivatives	羧酸及其衍生物	Amino acids, peptides, and analogues	氨基酸、肽和类似物	"56-89-3"	HMDB0000192	C00491	map00270;map01100;map02010;map04216;map04974	-	67678	N[C@@H](CSSC[C@H](N)C(O)=O)C(O)=O	LEVWYRKDKASIDU-IMJSIDKUSA-N	4.75814e+06	1.09313e+07	3.86906e+06	2.02487e+06	2.17501e+07	8.26307e+07	4.24897e+07	7.04484e+07	2.27222e+07	2.88148e+07	3.19828e+06	8.18368e+06	1.96922e+07	1.93712e+07	1.98262e+07
Com_6523_neg	1-Nonadecanoyl-glycero-3-phosphoethanolamine	1-十九酰基-甘油-3-磷酸乙醇胺	N	C24H50NO7P	495.332	494.324	3.13408	[M-H]-	10.328	0.73	2	C18	Lipids and lipid-like molecules	脂质和类脂分子	Glycerophospholipids	甘油磷脂	Glycerophosphoethanolamines	甘油磷酸乙醇胺类	"-"	HMDB0243971	-	-	LMGP02050028	75958075	CCCCCCCCCCCCCCCCCCC(=O)OCC(O)COP(O)(=O)OCCN	GEWUBFCXNZWHKH-UHFFFAOYSA-N	735776	9.60897e+07	1.47338e+07	4.38678e+06	5.31522e+07	8.14007e+07	6.29576e+07	2.26089e+07	3.1414e+07	5.78891e+07	3.25101e+07	8.83817e+07	3.29029e+07	3.11877e+07	3.23901e+07
Com_3368_neg	Methyl 5-hydroxyoxindole-3-acetate	-	N	C11H11NO4	221.069	220.061	2.38517	[M-H]-	5.223	0.54	2	C18	Organoheterocyclic compounds	有机杂环化合物	Indoles and derivatives	吲哚及其衍生物	Indolyl carboxylic acids and derivatives	吲哚基羧酸及其衍生物	"-"	HMDB0038990	-	-	-	71391107	COC(=O)CC1C(=O)NC2=CC=C(O)C=C12	PQPVNWBNDOFPBO-UHFFFAOYSA-N	4.36668e+07	1.30294e+08	4.84961e+07	2.66518e+07	8.734e+07	2.87048e+07	7.83019e+07	7.52133e+07	1.66849e+08	6.42578e+07	7.94057e+07	1.14662e+08	6.99938e+07	6.74774e+07	5.97796e+07
Com_6998_neg	PE(20:4(5Z,8Z,11Z,14Z)/18:2(9Z,12Z))	磷脂酰乙醇胺(20:4(5Z,8Z,11Z,14Z)/18:2(9Z,12Z))	N	C43H74NO8P	763.515	762.507	0.92719	[M-H]-	11.512	0.53	2	C18	Lipids and lipid-like molecules	脂质和类脂分子	Glycerophospholipids	甘油磷脂	Glycerophosphoethanolamines	甘油磷酸乙醇胺类	"-"	HMDB0009390	-	-	LMGP02010945	52924646	[H][C@@](COC(=O)CCC\C=C/C\C=C/C\C=C/C\C=C/CCCCC)(COP(O)(=O)OCCN)OC(=O)CCCCCCC\C=C/C\C=C/CCCCC	VRBJSZDBPQLNEM-PFTGJCAASA-N	9.40685e+06	6.86513e+06	1.73298e+07	1.3045e+07	8.11169e+06	2.05168e+07	2.81257e+07	1.81453e+07	1.4538e+07	2.92918e+07	4.03714e+07	2.56054e+07	496586	806179	983407
Com_7164_neg	PS(18:0/22:6(4Z,7Z,10Z,13Z,16Z,19Z))	磷脂酰丝氨酸(18:0/22:6(4Z,7Z,10Z,13Z,16Z,19Z))	N	C46H78NO10P	835.536	834.527	2.08307	[M-H]-	9.801	0.63	2	C18	Lipids and lipid-like molecules	脂质和类脂分子	Glycerophospholipids	甘油磷脂	Glycerophosphoserines	甘油磷酸丝氨酸	"-"	HMDB0010167	C02737	map00260;map00564;map01100;map01110;map04148;map05140;map05146;map05322	LMGP03010040	24779546	[H][C@](N)(COP(O)(=O)OC[C@@]([H])(COC(=O)CCCCCCCCCCCCCCCCC)OC(=O)CC\C=C/C\C=C/C\C=C/C\C=C/C\C=C/C\C=C/CC)C(O)=O	LYYHRRPTEXPVOR-SYEOQEKUSA-N	6.70085e+07	1.00672e+07	1.05516e+08	3.31795e+07	1.80079e+08	2.12336e+08	1.55794e+08	2.17542e+06	2.36536e+08	2.34317e+08	2.3557e+08	2.77524e+08	8.12253e+07	1.53967e+08	1.38408e+08
Com_2866_neg	L-Hexahydro-3-imino-1,2,4-oxadiazepine-3-carboxylic acid	L-六氢-3-亚胺-1,2,4-噁二氮杂环戊烷-3-羧酸	N	C5H9N3O3	159.064	158.056	4.69086	[M-H]-	5.139	0.57	2	C18	Organic acids and derivatives	有机酸及其衍生物	Carboxylic acids and derivatives	羧酸及其衍生物	Amino acids, peptides, and analogues	氨基酸、肽和类似物	"21539-44-6"	HMDB0030402	-	-	-	86205608	OC(=O)C1CCONC(=N)N1	UZFZWWMIJQSJMA-UHFFFAOYSA-N	534040	903642	553957	251772	1.0546e+06	1.13135e+06	551513	738067	567507	1.37746e+06	1.11996e+06	682116	577952	682317	821426
Com_3752_neg	Indolocarbazole	吲哚并咔唑	N	C18H10N2	254.084	253.075	6.65144	[M-H]-	5.723	0.58	2	C18	Organoheterocyclic compounds	有机杂环化合物	Indoles and derivatives	吲哚及其衍生物	Carbazoles	咔唑类	"-"	HMDB0253474	-	-	-	54413601	C1=CC2=NC3=CC=C4C5=CC=CC=C5N=C4C3=C2C=C1	VVVPGLRKXQSQSZ-UHFFFAOYSA-N	8.90156e+06	2.0684e+07	1.04213e+07	8.52001e+06	1.37624e+07	2.23811e+07	1.66986e+07	1.36045e+07	8.63995e+06	1.64101e+07	2.30423e+07	1.72131e+07	1.36048e+07	1.46852e+07	1.60703e+07
Com_6692_neg	LysoPE(0:0/22:0)	溶血磷脂酰乙醇胺 (0:0/22:0)	N	C27H56NO7P	537.379	536.371	1.37754	[M-H]-	11.437	0.62	2	C18	Lipids and lipid-like molecules	脂质和类脂分子	Glycerophospholipids	甘油磷脂	Glycerophosphoethanolamines	甘油磷酸乙醇胺类	"-"	HMDB0011490	-	-	LMGP02050054	53480939	[H][C@@](CO)(COP(O)(=O)OCCN)OC(=O)CCCCCCCCCCCCCCCCCCCCC	NVLXNEISHNIEBO-AREMUKBSSA-N	895891	2.88757e+07	1.06782e+07	1.18471e+06	2.22548e+07	3.29187e+07	2.61227e+07	1.48116e+07	2.13027e+07	2.1626e+07	2.56549e+07	4.74845e+07	1.62681e+07	1.78866e+07	2.1328e+07
Com_6883_neg	PA(16:0/18:1(12Z)-O(9S,10R))	甘油磷酸甘油酯(16:0/18:1(12Z)-O(9S,10R))	N	C37H69O9P	688.468	687.46	1.14037	[M-H]-	8.282	0.54	2	C18	-	-	-	-	-	-	"-"	HMDB0263322	-	-	-	-	[H][C@@](COC(=O)CCCCCCCCCCCCCCC)(COP(O)(O)=O)OC(=O)CCCCCCCC1OC1C\C=C/CCCCC	AYYLMSCIFDNZFW-DUQRCAMMSA-N	8.19093e+06	4.53431e+06	1.48387e+06	3.89406e+06	8.55332e+06	1.64053e+06	1.04072e+07	7.38785e+06	3.1102e+06	3.02737e+06	3.03151e+06	2.53522e+06	2.92538e+06	3.88269e+06	3.06702e+06
Com_5421_neg	[12]-Shogaol	[12]-姜醇	N	C23H36O3	360.266	359.262	8.96327	[M-H]-	7.175	0.53	2	C18	Benzenoids	苯类化合物	Phenols	酚类	Methoxyphenols	甲氧基酚类	"-"	HMDB0302124	-	-	-	9975813	CCCCCCCCCCC\C=C\C(=O)CCC1=CC=C(O)C(OC)=C1	WCQFXNQALHURHS-BUHFOSPRSA-N	1.49848e+06	4.38393e+06	2.57416e+06	4.58702e+06	1.21616e+06	1.33146e+06	3.59045e+06	1.74767e+06	3.82186e+06	4.16245e+06	6.50574e+06	1.35119e+07	2.48567e+06	2.76366e+06	2.80339e+06
Com_6288_neg	3-Sulfodeoxycholic acid	3-磺基脱氧胆酸	N	C23H38O7S	458.234	457.226	0.85854	[M-H]-	6.978	0.56	2	C18	Lipids and lipid-like molecules	脂质和类脂分子	Sphingolipids	鞘脂类	Ceramides	神经酰胺	"67030-48-2"	HMDB0002504	-	-	LMST05020038	10255824	[H][C@@]12CC[C@H]([C@H](C)CCC(O)=O)C1[C@@H](O)C[C@@]1([H])[C@@]2([H])CC[C@]2([H])C[C@@H](CC[C@]12C)OS(O)(=O)=O	WSBVSABEAXNERB-JNLBVXOESA-N	1.04322e+07	619504	751767	1.03175e+06	2.83568e+06	6.5439e+06	1.52426e+07	2.53321e+06	5.69756e+06	3.27795e+06	2.21702e+06	750957	4.7668e+06	4.26694e+06	4.5023e+06
Com_4131_neg	2-Aminobenzylstatine	2-氨基苄丙氨酸	N	C15H24N2O3	280.179	279.173	5.92646	[M-H]-	7.559	0.59	2	C18	Organic acids and derivatives	有机酸及其衍生物	Carboxylic acids and derivatives	羧酸及其衍生物	Amino acids, peptides, and analogues	氨基酸、肽和类似物	"-"	HMDB0245010	-	-	-	77183586	CC(C)CC(NCC1=CC=CC=C1N)C(O)CC(O)=O	ZUABZDFQEBEGFX-UHFFFAOYSA-N	6.27716e+06	1.00551e+07	6.081e+06	7.67428e+06	9.87177e+06	6.92777e+06	8.83758e+06	9.76202e+06	7.93752e+06	1.0925e+07	3.73151e+06	6.28089e+06	6.40786e+06	6.94716e+06	6.66976e+06
Com_2701_neg	Isoamyl isothiocyanate	异硫氰酸异戊酯	N	C6H11NS	129.061	128.053	3.73758	[M-H]-	1.349	0.55	2	C18	Organosulfur compounds	有机硫化合物	Isothiocyanates	异硫氰酸类	-	-	"628-03-5"	HMDB0032341	-	-	-	79086	CC(C)CCN=C=S	JATNWMBUDXLMEO-UHFFFAOYSA-N	2.83377e+06	4.93695e+06	1.74123e+06	3.71881e+06	5.36047e+06	3.65552e+06	6.08695e+06	4.21456e+06	5.72616e+06	5.99266e+06	7.84264e+06	4.61848e+06	3.93475e+06	3.3191e+06	3.67462e+06
Com_5231_neg	5-Heptadecyl-1,3-benzenediol	5-十七烷基间苯二酚	N	C23H40O2	348.303	347.295	2.2042	[M-H]-	8.131	0.55	2	C18	Benzenoids	苯类化合物	Phenols	酚类	Benzenediols	苯二醇类	"41442-57-3"	HMDB0038530	-	-	LMPK15030003	181700	CCCCCCCCCCCCCCCCCC1=CC(O)=CC(O)=C1	BBGNINPPDHJETF-UHFFFAOYSA-N	1.18037e+07	7.08087e+06	3.35176e+06	3.95684e+06	6.65656e+06	8.37301e+06	1.54066e+07	526491	8.12362e+06	2.40247e+07	309851	5.27319e+06	6.00532e+06	6.8419e+06	5.88119e+06
Com_2927_neg	Taurocyamine	脒基牛磺酸	N	C3H9N3O3S	167.036	166.028	5.89443	[M-H]-	1.399	0.54	2	C18	Organic acids and derivatives	有机酸及其衍生物	Organic sulfonic acids and derivatives	有机磺酸及其衍生物	Organosulfonic acids and derivatives	有机磺酸及其衍生物	"543-18-0"	HMDB0003584	C01959	map00430	-	68340	NC(N)=NCCS(O)(=O)=O	JKLRIMRKZBSSED-UHFFFAOYSA-N	2.86742e+06	7.27921e+06	4.13e+06	3.59789e+06	1.13921e+07	1.05196e+07	1.50887e+07	8.01032e+06	1.16667e+07	1.41717e+07	1.50181e+07	1.97744e+07	7.32516e+06	8.0619e+06	8.84235e+06
Com_6934_neg	PE-NMe2(16:0/18:2(9Z,12Z))	磷脂酰乙醇胺-NMe2(16:0/18:2(9Z,12Z))	N	C41H78NO8P	743.547	742.539	0.02326	[M-H]-	11.216	0.58	2	C18	Lipids and lipid-like molecules	脂质和类脂分子	Glycerophospholipids	甘油磷脂	Glycerophosphoethanolamines	甘油磷酸乙醇胺类	"-"	HMDB0113943	-	-	-	131821053	[H]C(COC(=O)CCCCCCCCCCCCCCC)(COP(O)(=O)OCCN(C)C)OC(=O)CCCCCCC\C=C/C\C=C/CCCCC	BPFFRGBDZVPQDY-SESCJMQFSA-N	245672	1.48615e+08	4.51732e+07	6.6371e+07	6.58047e+07	4.14689e+07	1.35197e+06	9.83548e+07	1.25925e+08	1.16087e+08	1.43793e+08	1.00623e+08	9.04836e+07	1.09077e+08	1.09917e+08
Com_6892_neg	PA(16:0/20:5(5Z,8Z,10E,14Z,17Z)-OH(12))	甘油磷酸甘油酯(16:0/20:5(5Z,8Z,10E,14Z,17Z)-OH(12))	N	C39H67O9P	710.452	709.445	0.29033	[M-H]-	8.136	0.55	2	C18	-	-	-	-	-	-	"-"	HMDB0263330	-	-	-	-	[H][C@@](COC(=O)CCCCCCCCCCCCCCC)(COP(O)(O)=O)OC(=O)CCC\C=C/C\C=C/C=C/C(O)C\C=C/C\C=C/CC	UKOZGPKAJCJZIN-JYGZIMFBSA-N	1.18413e+07	2.46919e+07	9.5187e+06	1.15621e+07	3.65678e+07	1.17734e+07	3.80158e+07	6.10396e+07	1.60975e+07	1.30107e+07	5.68222e+06	1.75225e+07	1.77834e+07	1.83058e+07	1.51611e+07
Com_5831_neg	(9S,10S)-10-hydroxy-9-(phosphonooxy)octadecanoate	(9S,10S)-10-羟基-9-(磷酸酯氧基)十八烷酸	N	C18H37O7P	396.228	395.219	2.42953	[M-H]-	9.613	0.70	2	C18	Lipids and lipid-like molecules	脂质和类脂分子	Fatty Acyls	脂肪酰类	Fatty acids and conjugates	脂肪酸和结合物	"-"	HMDB0059632	C15989	-	LMFA00000008	23724633	[H][C@](O)(CCCCCCCC)[C@]([H])(CCCCCCCC(O)=O)OP(O)(O)=O	UELBXEKQONEDKM-IRXDYDNUSA-N	3.22586e+07	2.88488e+08	8.28925e+07	4.10677e+07	1.64986e+08	2.11984e+08	2.65002e+08	1.19418e+08	2.14633e+08	2.66667e+08	3.96081e+08	2.41003e+08	1.17276e+08	1.15257e+08	1.11324e+08
Com_6788_neg	Biotinyl-5'-AMP	-	N	C20H28N7O9PS	573.141	572.133	0.22748	[M-H]-	4.824	0.52	2	C18	Nucleosides, nucleotides, and analogues	核苷、核苷酸和类似物	Purine nucleotides	嘌呤核苷酸	Purine ribonucleotides	嘌呤核糖核苷酸	"4130-20-5"	HMDB0004220	C05921	map00780;map01100	-	440839	NC1=NC=NC2=C1N=CN2[C@@H]1O[C@H](COP(O)(=O)OC(=O)CCCC[C@@H]2SCC3NC(=O)NC23)[C@@H](O)[C@H]1O	UTQCSTJVMLODHM-CFYKWCKVSA-N	2.04492e+07	1.90538e+07	2.02522e+07	2.06976e+07	1.1446e+07	1.76186e+07	8.46122e+06	1.07919e+07	6.86034e+06	1.13484e+07	1.9312e+07	1.925e+07	1.74388e+07	1.93761e+07	1.87156e+07
Com_4960_neg	3-(3,4-Dihydroxyphenyl)-1-propanol 3'-glucoside	3-(3,4-二羟基苯基)-1-丙醇-3'-葡萄糖苷	N	C15H22O8	330.131	329.122	6.23328	[M-H]-	5.765	0.51	2	C18	Organic oxygen compounds	有机氧化合物	Organooxygen compounds	有机氧化合物	Carbohydrates and carbohydrate conjugates	碳水化合物和碳水化合物结合物	"-"	HMDB0038304	-	-	-	85366474	OCCCC1=CC(OC2OC(CO)C(O)C(O)C2O)=C(O)C=C1	HGKIWLYFVQJOOO-UHFFFAOYSA-N	4.39958e+06	1.02183e+07	6.72394e+06	5.04317e+06	6.1516e+06	1.14558e+07	6.64151e+06	6.76505e+06	9.63319e+06	9.28741e+06	1.13306e+07	1.05897e+07	6.39183e+06	6.28467e+06	6.97761e+06
Com_4248_neg	4-Dihydroboldenone	-	N	C19H28O2	288.209	287.201	2.58352	[M-H]-	9.02	0.61	2	C18	Lipids and lipid-like molecules	脂质和类脂分子	Steroids and steroid derivatives	类固醇和类固醇衍生物	Androstane steroids	雄甾烷类固醇	"10529-96-1"	HMDB0006035	-	-	-	12133279	[H][C@@]12CC[C@H](O)[C@@]1(C)CC[C@@]1([H])[C@@]2([H])CC[C@]2([H])CC(=O)C=C[C@]12C	OKJCFMUGMSVJBG-MISPCMORSA-N	9.56583e+06	4.48906e+06	6.34807e+06	1.15878e+07	2.64381e+06	2.96434e+06	3.22886e+06	3.68177e+06	2.94292e+06	1.32226e+06	524387	4.72547e+06	4.9541e+06	5.2826e+06	3.9581e+06
Com_4613_neg	3-Methyl-5-pentyl-2-furannonanoic acid	3-甲基-5-戊基-2-呋喃十一酸	N	C19H32O3	308.235	307.227	1.54141	[M-H]-	8.04	0.67	2	C18	Lipids and lipid-like molecules	脂质和类脂分子	Fatty Acyls	脂肪酰类	Fatty acids and conjugates	脂肪酸和结合物	"57818-39-0"	HMDB0031091	-	-	LMFA01150005	3085134	CCCCCC1=CC(C)=C(CCCCCCCCC(O)=O)O1	TUQVXFOSXOCQCM-UHFFFAOYSA-N	1.96509e+08	4.40647e+08	2.16119e+08	2.61838e+08	4.92843e+08	2.62299e+08	3.64194e+08	4.25801e+08	3.26074e+08	4.38752e+08	2.46454e+08	2.77789e+08	2.8219e+08	2.80041e+08	2.87753e+08
Com_3729_neg	Deoxyinosine	2'-脱氧肌苷	N	C10H12N4O4	252.086	251.078	1.97863	[M-H]-	4.564	0.60	2	C18	Nucleosides, nucleotides, and analogues	核苷、核苷酸和类似物	Purine nucleosides	嘌呤核苷	Purine 2'-deoxyribonucleosides	嘌呤2'-脱氧核糖核苷	"890-38-0"	HMDB0000071	C05512	map00230;map01100;map01232;map02010	-	65058	OC[C@H]1O[C@H](C[C@@H]1O)N1C=NC2=C1N=CNC2=O	VGONTNSXDCQUGY-RRKCRQDMSA-N	3.22244e+07	7.17581e+07	2.18379e+07	3.19796e+07	1.33914e+08	3.54173e+08	1.2862e+08	1.22108e+08	1.03659e+08	6.75803e+07	4.77795e+07	3.82219e+07	8.60589e+07	8.1948e+07	8.32705e+07
Com_2722_neg	2,5-Dimethyl-3-mercaptotetrahydrofuran	2,5-二甲基-3-四氢呋喃硫醇	N	C6H12OS	132.061	131.053	4.68307	[M-H]-	2.674	0.61	2	C18	Organoheterocyclic compounds	有机杂环化合物	Tetrahydrofurans	四氢呋喃	-	-	"26486-21-5"	HMDB0032237	-	-	-	20442793	CC1CC(S)C(C)O1	WBELUTNLJPCIHS-UHFFFAOYSA-N	2.91595e+06	1.96757e+07	1.25395e+07	1.31835e+07	1.66811e+07	9.20726e+06	1.42626e+07	1.36821e+07	1.65706e+07	1.61158e+07	3.18409e+07	1.53071e+07	1.11083e+07	1.19869e+07	1.2765e+07
Com_6532_neg	LysoPE(20:5(5Z,8Z,11Z,14Z,17Z)/0:0)	溶血磷脂酰乙醇胺 (20:5 (5Z,8Z,11Z,14Z,17Z)/0:0)	N	C25H42NO7P	499.27	498.262	1.42068	[M-H]-	8.448	0.59	2	C18	Lipids and lipid-like molecules	脂质和类脂分子	Glycerophospholipids	甘油磷脂	Glycerophosphoethanolamines	甘油磷酸乙醇胺类	"-"	HMDB0011519	-	-	LMGP02050027	52925146	[H][C@@](O)(COC(=O)CCC\C=C/C\C=C/C\C=C/C\C=C/C\C=C/CC)COP(O)(=O)OCCN	KCWGBXXAJHVZNN-KOYQJJOGSA-N	1.56321e+07	7.6674e+07	2.08971e+07	1.52046e+07	4.50033e+07	6.1364e+07	5.67852e+07	4.48397e+07	4.86846e+07	4.88356e+07	4.8095e+07	1.01289e+08	3.69713e+07	3.80767e+07	3.6314e+07
Com_6887_neg	SM(d16:1/17:0)	鞘磷脂(d16:1/17:0)	N	C38H77N2O6P	688.552	687.544	1.09558	[M-H]-	10.006	0.53	2	C18	Lipids and lipid-like molecules	脂质和类脂分子	Sphingolipids	鞘脂类	Phosphosphingolipids	磷脂鞘脂	"121999-56-2"	HMDB0240617	-	-	LMSP03010037	-	[H][C@@](COP([O-])(=O)OCC[N+](C)(C)C)(NC(=O)CCCCCCCCCCCCCCCC)[C@H](O)\C=C\CCCCCCCCCCC	CGMZWBZSOINWHL-YPDYIYJKSA-N	3.3622e+07	1.24863e+08	1.39765e+07	4.45108e+07	1.03838e+08	3.35654e+07	1.04164e+08	6.50202e+07	7.06341e+07	6.22148e+07	1.26423e+08	1.11493e+08	5.75318e+07	3.10251e+07	4.59989e+07
Com_5738_neg	N-Acetylneuraminate 9-phosphate	N-乙酰神经氨酸-9-磷酸	N	C11H20NO12P	389.072	388.065	0.10065	[M-H]-	1.226	0.62	2	C18	Organic oxygen compounds	有机氧化合物	Organooxygen compounds	有机氧化合物	Carbohydrates and carbohydrate conjugates	碳水化合物和碳水化合物结合物	"-"	HMDB0006268	C06241	map00520;map01100;map01250	-	53477814	CC(=O)N[C@H]1[C@H](O)CC(O)(O[C@@H]1[C@H](O)[C@H](O)COP(O)(O)=O)C(O)=O	SQMNIXJSBCSNCI-KHLKYKDFSA-N	4.67989e+06	7.74465e+06	2.60103e+06	3.90432e+06	1.6538e+07	9.5432e+06	4.60369e+07	1.47374e+07	8.36961e+06	5.37583e+06	9.61573e+06	8.52755e+06	7.57766e+06	8.19743e+06	6.9362e+06
Com_3369_neg	N-lactoyl-Methionine	N-乳酰蛋氨酸	N	C8H15NO4S	221.072	220.065	1.71654	[M-H]-	5.383	0.54	2	C18	Organic acids and derivatives	有机酸及其衍生物	Carboxylic acids and derivatives	羧酸及其衍生物	Amino acids, peptides, and analogues	氨基酸、肽和类似物	"-"	HMDB0062182	-	-	-	131770418	CSCCC(NC(=O)[C@H](C)O)C(O)=O	UFMNJPDGXQPVJM-ZBHICJROSA-N	1.54364e+08	2.31949e+08	7.99154e+07	2.29119e+08	2.63588e+08	1.32704e+08	1.88826e+08	2.04243e+08	1.20934e+08	1.82633e+08	1.92915e+08	1.74078e+08	1.67715e+08	1.60117e+08	1.70538e+08
Com_3193_neg	Safynol	-	N	C13H12O2	200.084	199.077	3.81053	[M-H]-	2.748	0.55	2	C18	Lipids and lipid-like molecules	脂质和类脂分子	Fatty Acyls	脂肪酰类	Fatty alcohols	脂肪醇	"27978-14-9"	HMDB0036460	C08458	-	LMFA05000697	131751993	C\C=C/C#CC#CC#C\C=C\C(O)CO	GVCJUCQUVWZELI-JSQGHLFOSA-N	2.34177e+07	5.63197e+07	3.57055e+07	2.84524e+07	4.18155e+07	4.42237e+07	3.96333e+07	3.62894e+07	5.76386e+07	2.76523e+07	7.78214e+07	5.5523e+07	3.81052e+07	2.17197e+07	3.83401e+07
Com_4585_neg	(R)-5-Diphosphomevalonic acid	-	N	C6H14O10P2	308.006	306.998	1.95057	[M-H]-	1.2	0.54	2	C18	Organic oxygen compounds	有机氧化合物	Organic oxoanionic compounds	有机含氧阴离子化合物	Organic pyrophosphates	有机焦磷酸盐	"103025-21-4"	HMDB0001090	C01143	map00900;map01062;map01100;map01110	LMFA01050416	439418	C[C@@](O)(CCOP(O)(=O)OP(O)(O)=O)CC(O)=O	SIGQQUBJQXSAMW-ZCFIWIBFSA-N	4.41425e+07	1.77104e+06	1.68973e+07	3.39256e+07	1.56231e+06	1.33638e+06	285335	4.21189e+06	2.19063e+06	1.88003e+06	2.67584e+06	1.08054e+06	1.12032e+07	1.23787e+07	1.17733e+07
Com_5468_neg	Gibberellin A74	-	N	C20H28O6	364.189	363.181	0.0164	[M-H]-	5.807	0.57	2	C18	Lipids and lipid-like molecules	脂质和类脂分子	Prenol lipids	异戊烯醇脂	Diterpenoids	二萜类	"90806-14-7"	HMDB0038746	-	-	-	-	[H][C@@]12C[C@H](O)[C@@H]3C[C@]1(CC3=C)[C@@H](C(O)=O)[C@@]1([H])[C@@]2(C)CC[C@H](O)[C@@]1(C)C(O)=O	RKDWVYHBXWADKI-TVOMTTNMSA-N	2.67754e+07	5.59202e+06	4.65289e+06	1.04422e+07	1.67978e+07	1.51733e+08	7.89675e+07	3.38302e+07	2.80925e+07	3.97832e+07	3.75983e+07	4.17865e+06	3.27307e+07	3.25631e+07	3.81302e+07
Com_4310_neg	5b-Dihydrotestosterone	本胆烷-17β-醇-3-酮	N	C19H30O2	290.225	289.217	1.46582	[M-H]-	8.04	0.63	2	C18	Lipids and lipid-like molecules	脂质和类脂分子	Steroids and steroid derivatives	类固醇和类固醇衍生物	Androstane steroids	雄甾烷类固醇	"571-22-2"	HMDB0006770	C05293	map00140	LMST02020069	11302	[H][C@@]12CC[C@H](O)[C@@]1(C)CC[C@@]1([H])[C@@]2([H])CC[C@]2([H])CC(=O)CC[C@]12C	NVKAWKQGWWIWPM-MISPCMORSA-N	2.72439e+07	5.88822e+07	2.76562e+07	3.43739e+07	6.57794e+07	3.35283e+07	4.84074e+07	5.40106e+07	4.35178e+07	5.70979e+07	3.06059e+07	3.61265e+07	3.59804e+07	3.54203e+07	3.81682e+07
Com_6416_neg	Lucidenic acid G	-	N	C27H40O7	476.277	475.267	6.62418	[M-H]-	6.98	0.53	2	C18	Lipids and lipid-like molecules	脂质和类脂分子	Prenol lipids	异戊烯醇脂	Triterpenoids	三萜类	"-"	HMDB0035599	-	-	-	14109385	CC(CCC(O)=O)C1CC(O)C2(C)C3=C(C(=O)CC12C)C1(C)CCC(=O)C(C)(CO)C1CC3O	PWSMDKBWXADYJS-UHFFFAOYSA-N	4.26287e+08	3.37729e+08	4.79809e+08	3.37089e+08	7.53542e+08	8.79837e+08	7.33673e+08	2.26361e+08	5.87305e+08	6.31088e+08	1.72712e+08	7.89213e+07	5.20525e+08	5.15126e+08	5.2318e+08
Com_7002_neg	PE(18:1(11Z)/20:4(5Z,8Z,11Z,14Z))	磷脂酰乙醇胺(18:1(11Z)/20:4(5Z,8Z,11Z,14Z))	N	C43H76NO8P	765.531	764.523	0.40675	[M-H]-	10.379	0.65	2	C18	Lipids and lipid-like molecules	脂质和类脂分子	Glycerophospholipids	甘油磷脂	Glycerophosphoethanolamines	甘油磷酸乙醇胺类	"-"	HMDB0009036	-	-	-	53479635	[H][C@@](COC(=O)CCCCCCCCC\C=C/CCCCCC)(COP(O)(=O)OCCN)OC(=O)CCC\C=C/C\C=C/C\C=C/C\C=C/CCCCC	LJIFHMULTXIFNU-KAMIUYGRSA-N	8.98458e+07	1.63112e+08	5.72116e+07	1.38723e+08	1.64284e+08	7.34757e+07	1.86496e+08	1.72645e+08	2.11356e+08	1.33095e+08	1.89395e+08	1.7535e+08	1.41994e+08	1.10114e+08	2.1557e+08
Com_4756_neg	Hydroxyprolyl-Tryptophan	羟脯氨酰色氨酸	N	C16H19N3O4	317.138	316.13	0.59506	[M-H]-	5.232	0.57	2	C18	Organic acids and derivatives	有机酸及其衍生物	Carboxylic acids and derivatives	羧酸及其衍生物	Amino acids, peptides, and analogues	氨基酸、肽和类似物	"-"	HMDB0028874	-	-	-	85611882	OC1CNC(C1)C(=O)NC(CC1=CNC2=CC=CC=C12)C(O)=O	PMCORMXOLUUGHL-UHFFFAOYSA-N	356949	153094	94046.4	162920	226156	2.80172e+06	1.86817e+06	611098	751411	1.16425e+06	325612	520273	522884	413905	607145
Com_4463_neg	3alpha-Hydroxynorethynodrel	3α-羟基诺雷西酮	N	C20H28O2	300.209	299.201	0.88803	[M-H]-	1.036	0.51	2	C18	Lipids and lipid-like molecules	脂质和类脂分子	Steroids and steroid derivatives	类固醇和类固醇衍生物	Hydroxysteroids	羟基类固醇	"-"	HMDB0246253	-	-	-	253812	CC12CCC3C(CCC4=C3CCC(O)C4)C1CCC2(O)C#C	XSQAQKNJHGGMRV-UHFFFAOYSA-N	612905	1.82855e+06	1.06351e+06	978887	1.28052e+06	1.38644e+06	1.57434e+06	1.29859e+06	1.32766e+06	1.2832e+06	2.27759e+06	1.73902e+06	996451	1.00701e+06	1.19087e+06
Com_6175_neg	LysoPE(0:0/15:0)	溶血磷脂酰乙醇胺 (0:0/15:0)	N	C20H42NO7P	439.27	438.262	2.13522	[M-H]-	8.832	0.67	2	C18	Lipids and lipid-like molecules	脂质和类脂分子	Glycerophospholipids	甘油磷脂	Glycerophosphoethanolamines	甘油磷酸乙醇胺类	"-"	HMDB0011472	-	-	LMGP02050035	53480921	[H][C@@](CO)(COP(O)(=O)OCCN)OC(=O)CCCCCCCCCCCCCC	GIUNBNKDUHWVHI-LJQANCHMSA-N	6.70267e+06	7.20602e+07	1.55494e+07	5.95921e+06	4.83548e+07	1.36824e+08	9.12646e+07	4.30799e+07	4.21289e+07	6.09932e+07	6.149e+07	9.92672e+07	4.52978e+07	4.64756e+07	4.44728e+07
Com_6306_neg	LysoPA(20:3(8Z,11Z,14Z)/0:0)	溶血甘油磷酸甘油酯(20:3(8Z,11Z,14Z)/0:0)	N	C23H41O7P	460.259	459.251	1.30782	[M-H]-	9.036	0.69	2	C18	Lipids and lipid-like molecules	脂质和类脂分子	Glycerophospholipids	甘油磷脂	Glycerophosphates	甘油磷酸酯类	"-"	HMDB0114759	-	-	-	87978475	CCCCC\C=C/C\C=C/C\C=C/CCCCCCC(=O)OCC(O)COP(O)(O)=O	LZSKMXWVALYCLG-QNEBEIHSSA-N	9.32113e+06	2.31883e+07	1.29159e+07	1.37264e+07	3.54735e+07	3.57715e+07	1.79006e+07	2.08165e+07	1.20494e+07	2.47286e+07	2.58893e+07	2.12546e+07	1.70159e+07	1.71842e+07	1.79919e+07
Com_6581_neg	LysoPE(20:1(11Z)/0:0)	溶血磷脂酰乙醇胺(20:1(11Z)/0:0)	N	C25H50NO7P	507.332	506.324	2.09604	[M-H]-	10.129	0.67	2	C18	Lipids and lipid-like molecules	脂质和类脂分子	Glycerophospholipids	甘油磷脂	Glycerophosphoethanolamines	甘油磷酸乙醇胺类	"-"	HMDB0011512	-	-	LMGP02050020	52925139	[H][C@@](O)(COC(=O)CCCCCCCCC\C=C/CCCCCCCC)COP(O)(=O)OCCN	JEAGLCKGAKACCE-OPSAWKISSA-N	3.47596e+07	1.69775e+08	7.70935e+07	3.72521e+07	2.16323e+08	2.35306e+08	1.62614e+08	1.50567e+08	1.30383e+08	1.41004e+08	1.48923e+08	2.10731e+08	1.37233e+08	1.38568e+08	1.356e+08
Com_4127_neg	1-Dodecanesulfonic acid, 1-hydroxy-3-oxo-	-	N	C12H24O5S	280.134	279.127	1.18891	[M-H]-	7.289	0.53	2	C18	Organic oxygen compounds	有机氧化合物	Organooxygen compounds	有机氧化合物	Carbonyl compounds	羰基化合物	"-"	HMDB0243866	-	-	-	9926429	CCCCCCCCCC(=O)CC(O)S(O)(=O)=O	OTIFKYZNUYSJOU-UHFFFAOYSA-N	3.15576e+07	7.15799e+07	4.14814e+07	3.19853e+07	5.19889e+07	6.70803e+07	4.56409e+07	4.5736e+07	4.08956e+07	6.49259e+07	1.10446e+08	7.04767e+07	4.74146e+07	4.56429e+07	4.64899e+07
Com_6460_neg	LysoPA(22:5(4Z,7Z,10Z,13Z,16Z)/0:0)	溶血甘油磷酸甘油酯(22:5(4Z,7Z,10Z,13Z,16Z)/0:0)	N	C25H41O7P	484.259	483.251	1.99527	[M-H]-	8.535	0.59	2	C18	Lipids and lipid-like molecules	脂质和类脂分子	Glycerophospholipids	甘油磷脂	Glycerophosphates	甘油磷酸酯类	"-"	HMDB0114753	-	-	-	25006226	CCCCC\C=C/C\C=C/C\C=C/C\C=C/C\C=C/CCC(=O)OCC(O)COP(O)(O)=O	BAJTXVWXVJSULG-WMPRHZDHSA-N	3.09841e+06	1.2315e+07	1.42206e+06	322930	4.53963e+07	7.70965e+07	3.75236e+07	2.57787e+07	1.00913e+06	9.76222e+06	650433	827735	1.56417e+07	1.62995e+07	1.66079e+07
Com_2829_neg	5,7-Dihydro-2-methylthieno[3,4-d]pyrimidine	5,7-二氢-2-甲基噻蒽并[3,4-D]嘧啶	N	C7H8N2S	152.041	151.032	7.40621	[M-H]-	1.715	0.51	2	C18	Organoheterocyclic compounds	有机杂环化合物	Thienopyrimidines	噻吩并嘧啶类	-	-	"36267-71-7"	HMDB0041565	-	-	-	61951	CC1=NC2=C(CSC2)C=N1	XSUYIZJJKIKWFN-UHFFFAOYSA-N	7.09251e+07	1.22019e+08	4.92946e+07	7.77025e+07	1.26852e+08	1.19434e+08	9.61453e+07	1.15735e+08	1.08918e+08	9.97062e+07	1.18402e+08	1.11392e+08	9.34095e+07	5.32132e+07	9.51539e+07
Com_5737_neg	2,3-Dihydro-5-hydroxy-2,2-dipentyl-4,6-di-tert-butylbenzofuran	-	N	C26H44O2	388.334	387.326	1.35234	[M-H]-	11.738	0.53	2	C18	Organoheterocyclic compounds	有机杂环化合物	Coumarans	2,3-二氢苯并呋喃	-	-	"-"	HMDB0249329	-	-	-	-	CCCCCC1(CCCCC)CC2=C(O1)C=C(C(O)=C2C(C)(C)C)C(C)(C)C	AGURKSYKTJQPNA-UHFFFAOYSA-N	2.53038e+07	8.82013e+06	2.03725e+07	1.78604e+07	2.15201e+07	1.26387e+07	2.6414e+07	2.03743e+07	1.66927e+07	1.99344e+07	2.03359e+07	6.02321e+06	1.67368e+07	1.68138e+07	1.58271e+07
Com_7145_neg	PC(18:1(11Z)/18:2(9Z,12Z))	磷脂酰胆碱(18:1(11Z)/18:2(9Z,12Z))	N	C44H82NO8P	783.578	818.549	1.95026	[M+Cl]-	11.698	0.54	2	C18	Lipids and lipid-like molecules	脂质和类脂分子	Glycerophospholipids	甘油磷脂	Glycerophosphocholines	甘油磷酸胆碱	"-"	HMDB0008072	-	-	LMGP01012149	53478723	CCCCCC\C=C/CCCCCCCCCC(=O)OC[C@]([H])(COP([O-])(=O)OCC[N+](C)(C)C)OC(=O)CCCCCCC\C=C/C\C=C/CCCCC	YBNAKFLXDDROCX-YGRWKTHCSA-N	43595.5	2.64709e+07	4.93784e+06	9.0534e+06	7.15262e+06	5.1056e+06	8.88509e+06	7.30157e+06	2.29115e+07	1.73945e+07	2.07315e+07	1.24419e+07	1.51718e+07	2.07612e+07	1.27299e+07
Com_7118_neg	PS(20:4(8Z,11Z,14Z,17Z)/18:0)	磷脂酰丝氨酸(20:4(8Z,11Z,14Z,17Z)/18:0)	N	C44H78NO10P	811.536	810.529	0.02431	[M-H]-	10.343	0.69	2	C18	Lipids and lipid-like molecules	脂质和类脂分子	Glycerophospholipids	甘油磷脂	Glycerophosphoserines	甘油磷酸丝氨酸	"-"	HMDB0112659	-	-	-	131819870	[H][C@](N)(COP(O)(=O)OC[C@@]([H])(COC(=O)CCCCCC\C=C/C\C=C/C\C=C/C\C=C/CC)OC(=O)CCCCCCCCCCCCCCCCC)C(O)=O	OJYIESWWPFBWJR-YTUKKYRWSA-N	1.07898e+08	1.59445e+07	1.64212e+08	2.87037e+07	1.71065e+08	1.74578e+08	1.07537e+08	4.8312e+06	1.97962e+08	2.41437e+08	1.14299e+08	1.55171e+08	1.72143e+08	1.55281e+08	2.45473e+08
Com_2923_neg	3,4-Dihydroxyphenylacetamidine	3,4-二羟基苯乙脒	N	C8H10N2O2	166.074	165.068	4.61107	[M-H]-	4.809	0.51	2	C18	Benzenoids	苯类化合物	Phenols	酚类	Benzenediols	苯二醇类	"-"	HMDB0247540	-	-	-	-	NC(=N)CC1=CC(O)=C(O)C=C1	BUWZJWAQZANSHV-UHFFFAOYSA-N	3.5802e+07	5.57297e+07	2.86766e+07	4.12137e+07	5.78374e+07	5.34549e+07	4.94917e+07	4.92761e+07	3.96831e+07	6.13042e+07	4.95531e+07	4.91545e+07	4.40531e+07	4.25978e+07	4.39354e+07
Com_5151_neg	13-Hydroxy-9-methoxy-10-oxo-11-octadecenoic acid	-	N	C19H34O5	342.241	341.232	3.36697	[M-H]-	8.02	0.50	2	C18	Lipids and lipid-like molecules	脂质和类脂分子	Fatty Acyls	脂肪酰类	Lineolic acids and derivatives	亚麻酸及其衍生物	"150147-08-3"	HMDB0040901	-	-	LMFA02000288	6366720	CCCCCC(O)\C=C\C(=O)C(CCCCCCCC(O)=O)OC	VFSWPXFUIZSPGW-CCEZHUSRSA-N	8.53713e+06	1.57246e+07	6.93809e+06	7.19218e+06	1.94672e+07	1.83353e+07	1.67327e+07	1.6209e+07	1.38476e+07	1.45826e+07	1.01552e+07	1.59745e+07	1.06744e+07	1.13628e+07	1.21317e+07
Com_6665_neg	LysoPE(22:5(4Z,7Z,10Z,13Z,16Z)/0:0)	溶血磷脂酰乙醇胺 (22:5 (4Z,7Z,10Z,13Z,16Z)/0:0)	N	C27H46NO7P	527.301	526.293	1.99975	[M-H]-	9.065	0.56	2	C18	Lipids and lipid-like molecules	脂质和类脂分子	Glycerophospholipids	甘油磷脂	Glycerophosphoethanolamines	甘油磷酸乙醇胺类	"-"	HMDB0011524	-	-	LMGP02050069	53480954	[H][C@@](O)(COC(=O)CC\C=C/C\C=C/C\C=C/C\C=C/C\C=C/CCCCC)COP(O)(=O)OCCN	GUWNUQBHHWXHBE-GOGKNFEWSA-N	5.41293e+07	1.08887e+08	7.60751e+07	6.55457e+07	6.98064e+07	4.38918e+07	9.63357e+07	6.98815e+07	7.76153e+07	1.10361e+08	1.0706e+08	5.54777e+07	7.40812e+07	7.35469e+07	4.53515e+07
Com_6646_neg	LysoPS(18:2(9Z,12Z)/0:0)	-	N	C24H44NO9P	521.275	520.267	2.08624	[M-H]-	8.758	0.79	2	C18	Lipids and lipid-like molecules	脂质和类脂分子	Glycerophospholipids	甘油磷脂	Glycerophosphoserines	甘油磷酸丝氨酸	"1218913-82-6"	HMDB0240604	-	-	LMGP03050011	52926279	CCCCC\C=C/C\C=C/CCCCCCCC(=O)OC[C@@H](O)COP(O)(=O)OC[C@H](N)C(O)=O	HLISFLFEEBTXRV-FRZHUQNDSA-N	1.35834e+08	6.70921e+08	1.68611e+08	1.27855e+08	6.10101e+08	4.86872e+08	6.2187e+08	4.29999e+08	4.26462e+08	3.63825e+08	2.33389e+08	6.90833e+08	3.65543e+08	3.61066e+08	3.55705e+08
Com_4099_neg	Dibenz[a,c]anthracene	-	N	C22H14	278.11	277.105	9.65409	[M-H]-	6.397	0.54	2	C18	Benzenoids	苯类化合物	Phenanthrenes and derivatives	菲及其衍生物	Triphenylenes	苯并菲	"-"	HMDB0249009	C19388	-	-	9164	C1=CC=C2C=C3C4=CC=CC=C4C4=CC=CC=C4C3=CC2=C1	RAASUWZPTOJQAY-UHFFFAOYSA-N	920980	5.5006e+06	1.75407e+06	781148	7.68605e+06	743043	5.63413e+06	7.76982e+06	9.96546e+06	3.77233e+06	1.59478e+06	6.15706e+06	2.86766e+06	4.04539e+06	3.69774e+06
Com_3248_neg	Isoniazid pyruvate	-	N	C9H9N3O3	207.064	206.057	1.2695	[M-H]-	5.383	0.53	2	C18	Organoheterocyclic compounds	有机杂环化合物	Pyridines and derivatives	吡啶及其衍生物	Pyridinecarboxylic acids and derivatives	吡啶羧酸及其衍生物	"-"	HMDB0060664	C16624	map00983	-	5359563	C\C(=N/NC(=O)C1=CC=NC=C1)C(O)=O	ZGGPNDKKJIWQJU-IZZDOVSWSA-N	2.51309e+07	3.65651e+06	2.44538e+06	5.96496e+06	1.17537e+07	2.04427e+07	2.05705e+07	8.69283e+06	1.26964e+07	1.38264e+07	1.80721e+07	3.04101e+06	1.18662e+07	9.14924e+06	1.20283e+07
Com_4627_neg	Dihydroresveratrol 3-sulfate	-	N	C14H14O6S	310.051	309.044	0.40293	[M-H]-	5.59	0.52	2	C18	Phenylpropanoids and polyketides	苯丙素类和聚酮类	Stilbenes	芪类	-	-	"-"	HMDB0240500	-	-	-	-	OC1=CC=C(CCC2=CC(O)=CC(OS(O)(=O)=O)=C2)C=C1	KAVKAZLSONPCRU-UHFFFAOYSA-N	2.72864e+06	892013	20638.1	523939	105693	643283	1.11562e+06	181329	233863	6.29814e+06	480333	924136	1.04988e+06	1.03493e+06	669748
Com_5243_neg	(ent-6alpha,7alpha,12alpha)-6,7,12-Trihydroxy-16-kauren-19-oic acid	(ent-6α,7α,12α)-6,7,12-三羟基-16-卡伦-19-酸	N	C20H30O5	350.209	349.199	8.40421	[M-H]-	7.743	0.59	2	C18	Lipids and lipid-like molecules	脂质和类脂分子	Prenol lipids	异戊烯醇脂	Diterpenoids	二萜类	"90806-33-0"	HMDB0036701	-	-	-	131752042	CC12CCCC(C)(C1C(O)C(O)C13CC(C(O)CC21)C(=C)C3)C(O)=O	GDUDOACZUAVXMK-UHFFFAOYSA-N	5.23888e+07	1.67991e+08	6.27205e+07	8.35111e+07	1.61172e+08	9.54669e+07	1.39262e+08	1.19689e+08	1.16693e+08	1.21819e+08	6.58232e+07	1.31902e+08	9.82757e+07	9.65089e+07	9.74481e+07
Com_3558_neg	Trimetaphosphoric acid	-	N	H3O9P3	239.899	238.891	3.18799	[M-H]-	1.201	0.53	2	C18	Homogeneous non-metal compounds	均相非金属化合物	Non-metal oxoanionic compounds	非金属含氧阴离子化合物	Non-metal phosphates	非金属磷酸盐	"-"	HMDB0059921	C02466	-	-	510	OP1(=O)OP(O)(=O)OP(O)(=O)O1	AZSFNUJOCKMOGB-UHFFFAOYSA-N	4.09562e+06	1.43932e+07	2.74529e+06	1.3116e+06	2.10403e+07	2.95921e+07	1.71421e+07	1.43375e+07	8.50272e+06	3.00189e+07	2.75954e+07	9.20686e+06	8.3449e+06	7.92578e+06	8.51904e+06
Com_3840_neg	5-Methylthioribose 1-phosphate	-	N	C6H13O7PS	260.012	259.006	6.01414	[M-H]-	1.25	0.80	2	C18	Organic oxygen compounds	有机氧化合物	Organooxygen compounds	有机氧化合物	Carbohydrates and carbohydrate conjugates	碳水化合物和碳水化合物结合物	"68134-74-7"	HMDB0000963	C04188	map00270;map01060;map01100	-	11988266	CSC[C@H]1O[C@H](OP(O)(O)=O)[C@H](O)[C@@H]1O	JTFITTQBRJDSTL-KVTDHHQDSA-N	3.99195e+07	5.32103e+07	3.27886e+07	3.18661e+07	5.03906e+07	4.93915e+07	4.70786e+07	4.50444e+07	4.14721e+07	5.7213e+07	3.10996e+07	5.06943e+07	4.26789e+07	4.45139e+07	3.58276e+07
Com_3597_neg	2-Amino-7-methoxy-3H-phenoxazin-3-one	-	N	C13H10N2O3	242.069	241.061	3.26365	[M-H]-	6.13	0.57	2	C18	Organoheterocyclic compounds	有机杂环化合物	Benzoxazines	苯并恶嗪类	Phenoxazines	吩恶嗪类	"-"	HMDB0240720	-	-	-	5251220	COC1=CC2=C(C=C1)N=C1C=C(N)C(=O)C=C1O2	DDHPPCVMQOXUFB-UHFFFAOYSA-N	206273	608990	111614	248787	436061	181855	667164	598335	643770	694678	241484	530186	571845	313345	513687
Com_6082_neg	1,3,7,12-Tetrahydroxycholan-24-oic acid	1,3,7,12-四羟基胆酸-24-酸	N	C24H40O6	424.282	423.275	1.3676	[M-H]-	6.846	0.61	2	C18	Lipids and lipid-like molecules	脂质和类脂分子	Steroids and steroid derivatives	类固醇和类固醇衍生物	Bile acids, alcohols and derivatives	胆汁酸、醇及其衍生物	"63266-89-7"	HMDB0000433	-	-	-	194158	[H][C@@]12CC[C@H]([C@H](C)CCC(O)=O)[C@@]1(C)C(O)C[C@@]1([H])[C@@]2([H])C(O)CC2CC(O)CC(O)[C@]12C	UYVVLXVBEQAATF-KBXJPTNGSA-N	5.00427e+07	4.15834e+07	2.58311e+07	1.58808e+07	1.34441e+08	4.12459e+08	2.48938e+08	1.13743e+08	1.29635e+08	2.34996e+08	5.91549e+07	4.32774e+06	1.02382e+08	1.04903e+08	1.06302e+08
Com_4702_neg	4-Hydroxyenterolactone	4-羟基肠内酯	N	C18H18O5	314.115	313.108	0.26505	[M-H]-	5.743	0.61	2	C18	Lignans, neolignans and related compounds	木脂素、新木脂素及相关化合物	Furanoid lignans	呋喃类木脂素	Tetrahydrofuran lignans	四氢呋喃木脂素	"-"	HMDB0041682	-	-	-	10935926	OC1=CC=CC(C[C@H]2COC(=O)[C@@H]2CC2=CC(O)=C(O)C=C2)=C1	NFWHNQANQSCHGT-DZGCQCFKSA-N	7.49536e+07	8.72983e+06	7.12017e+07	3.94436e+07	1.01232e+08	2.79492e+08	2.49635e+08	4.64826e+07	1.39968e+08	3.95721e+08	2.69668e+08	4.25703e+07	1.37383e+08	1.34992e+08	1.39422e+08
Com_3849_neg	1,2,3,4-Tetrahydro-b-carboline-1,3-dicarboxylic acid	-	N	C13H12N2O4	260.08	259.072	0.23343	[M-H]-	5.383	0.51	2	C18	Alkaloids and derivatives	生物碱及其衍生物	Harmala alkaloids	哈尔满生物碱	-	-	"59132-30-8"	HMDB0032102	-	-	-	151564	OC(=O)C1CC2=C(NC3=CC=CC=C23)C(N1)C(O)=O	ZWMZDKZTZLGVRQ-UHFFFAOYSA-N	5.01125e+06	2.3359e+06	1.72217e+06	1.31753e+06	6.29397e+06	2.2229e+07	1.35282e+07	5.18138e+06	9.47042e+06	8.81568e+06	1.39859e+07	2.41151e+06	6.68525e+06	6.41857e+06	6.3429e+06
Com_6354_neg	5-alpha-Dihydrotestosterone glucuronide	-	N	C25H38O8	466.257	465.246	6.24154	[M-H]-	6.754	0.52	2	C18	Lipids and lipid-like molecules	脂质和类脂分子	Steroids and steroid derivatives	类固醇和类固醇衍生物	Steroidal glycosides	甾体糖苷	"42037-24-1"	HMDB0006203	-	-	LMST05010041	44263365	[H][C@@]12CC[C@H](O[C@]3([H])O[C@@H]([C@@H](O)[C@H](O)[C@H]3O)C(O)=O)[C@@]1(C)CC[C@@]1([H])[C@@]2([H])CC[C@@]2([H])CC(=O)CC[C@]12C	CLQMBSSRTBUNDV-CPKOJWPQSA-N	8.27696e+06	3.71044e+07	1.74936e+07	1.75427e+07	2.79065e+07	8.185e+06	2.50397e+07	2.92185e+07	2.84793e+07	1.59724e+07	3.04414e+07	3.22572e+07	2.22644e+07	2.13669e+07	1.94842e+07
Com_3920_neg	2-O-p-Coumaroyltartronic acid	-	N	C12H10O7	266.043	265.036	2.49191	[M-H]-	4.649	0.52	2	C18	Phenylpropanoids and polyketides	苯丙素类和聚酮类	Cinnamic acids and derivatives	肉桂酸及其衍生物	Hydroxycinnamic acids and derivatives	羟基肉桂酸及其衍生物	"95519-23-6"	HMDB0032956	-	-	-	92012255	OC(=O)C(OC(=O)\C=C\C1=CC=C(O)C=C1)C(O)=O	RWROLZXFRYSDLG-ZZXKWVIFSA-N	2.60839e+06	1.12611e+06	40273.7	101062	7.17884e+06	6.66024e+06	4.12708e+06	6.79229e+06	1.76116e+06	4.14327e+06	4.21717e+06	1.33065e+06	2.50274e+06	2.71641e+06	2.50286e+06
Com_4002_neg	(+)-1-(9-Fluorenyl)ethyl chloroformate	氯甲酸(+)-1-(9-亚氟基)乙酯	N	C16H13ClO2	272.06	271.052	5.04541	[M-H]-	6.177	0.59	2	C18	Benzenoids	苯类化合物	Fluorenes	芴类	-	-	"107474-79-3"	HMDB0242239	-	-	-	115102	CC(OC(Cl)=O)C1C2=CC=CC=C2C2=CC=CC=C12	SFRVOKMRHPQYGE-UHFFFAOYSA-N	1.44664e+06	1.21399e+06	917536	6.33959e+06	5.11721e+06	1.69389e+06	202250	2.51524e+06	589713	681703	654277	1.33254e+06	1.08736e+06	1.1321e+06	931943
Com_4440_neg	beta-D-3-Ribofuranosyluric acid	尿酸杂质1	N	C10H12N4O7	300.071	299.063	1.93714	[M-H]-	4.844	0.57	2	C18	Organoheterocyclic compounds	有机杂环化合物	Imidazopyrimidines	咪唑并嘧啶类	Purines and purine derivatives	嘌呤和嘌呤衍生物	"2124-54-1"	HMDB0029920	C05513	map00230;map01100	-	131750925	OCC1OC(C(O)C1O)N1C2=C(N=C(O)N2)C(O)=NC1=O	MFGPUMDDJCTHOI-UHFFFAOYSA-N	3.61198e+07	7.03147e+07	2.84222e+07	3.90834e+07	8.57078e+07	4.7615e+07	7.48622e+07	7.21238e+07	3.41958e+07	5.72607e+07	5.46413e+07	5.52866e+07	4.80011e+07	4.79364e+07	4.73788e+07
Com_5962_neg	Heliocide H4	-	N	C25H30O5	410.209	409.205	7.29253	[M-H]-	11.097	0.57	2	C18	Benzenoids	苯类化合物	Anthracenes	蒽类	Anthraquinones	蒽醌类	"64960-68-5"	HMDB0035298	-	-	-	25203493	CC(C)C1=C2C(=O)C3(C)C(CC=C(C)C)C(C)=CCC3C(=O)C2=C(C=O)C(O)=C1O	PHFQEHPMSYAMIH-UHFFFAOYSA-N	7.7131e+06	193248	4.52646e+06	4.1566e+06	2.91783e+06	3.89257e+06	1.03812e+06	2.98559e+06	3.01824e+06	1.39204e+06	1.84539e+06	1.76549e+06	2.31297e+06	1.18623e+06	1.82618e+06
Com_6026_neg	4beta,7alpha-dihydroxycholesterol	4beta,7alpha-二羟基胆固醇	N	C27H46O3	418.345	417.337	1.20125	[M-H]-	9.945	0.59	2	C18	Lipids and lipid-like molecules	脂质和类脂分子	Steroids and steroid derivatives	类固醇和类固醇衍生物	Cholestane steroids	胆甾烷类固醇	"-"	HMDB0062664	-	-	LMST01010602	-	[H][C@@](C)(CCCC(C)C)[C@@]1([H])CC[C@@]2([H])[C@]3([H])[C@]([H])(O)C=C4[C@@]([H])(O)[C@@]([H])(O)CC[C@]4(C)[C@@]3([H])CC[C@]12C	NEITZYUKMAAGFE-DNPWHXEXSA-N	9.3863e+06	955829	4.92488e+06	1.05859e+07	700212	3.68266e+07	1.54598e+07	130953	2.2466e+06	1.28611e+07	1.54766e+06	600306	3.00239e+06	3.37404e+06	3.17408e+06
Com_4272_neg	5alpha-Pregnane	5alpha-孕烷	N	C21H36	288.282	287.273	3.23562	[M-H]-	10.35	0.53	2	C18	Lipids and lipid-like molecules	脂质和类脂分子	Steroids and steroid derivatives	类固醇和类固醇衍生物	Pregnane steroids	妊娠类固醇	"-"	HMDB0247017	-	-	-	-	CCC1CCC2C3CCC4CCCCC4(C)C3CCC12C	JWMFYGXQPXQEEM-UHFFFAOYSA-N	2.97574e+07	5.72164e+06	2.14799e+07	2.18884e+07	1.37344e+07	6.56997e+06	1.20263e+07	1.69509e+07	1.35465e+07	1.17176e+07	3.96826e+06	4.58196e+06	1.73662e+07	1.65208e+07	2.19935e+07
Com_6746_neg	LysoPC(18:1(11Z)/0:0)	溶血磷脂酰胆碱(18:1(11Z)/0:0)	N	C26H52NO7P	521.348	556.316	2.24981	[M+Cl]-	9.591	0.57	2	C18	Lipids and lipid-like molecules	脂质和类脂分子	Glycerophospholipids	甘油磷脂	Glycerophosphocholines	甘油磷酸胆碱	"-"	HMDB0010385	C04230	map00564;map04148;map05231	LMGP01050138	53480465	CCCCCC\C=C/CCCCCCCCCC(=O)OC[C@@]([H])(O)COP([O-])(=O)OCC[N+](C)(C)C	PZRFVAHZNWPPAC-VBKSFVIKSA-N	2.91751e+06	8.33982e+07	6.14744e+06	4.03784e+06	5.94205e+07	6.96912e+07	7.47125e+07	2.56803e+07	2.71035e+07	5.83766e+07	9.34517e+07	7.48765e+07	1.8676e+07	1.86124e+07	2.78662e+07
Com_5584_neg	11beta,20-Dihydroxy-3-oxopregn-4-en-21-oic acid	-	N	C22H30O5	374.209	373.2	5.8159	[M-H]-	6.659	0.56	2	C18	Lipids and lipid-like molecules	脂质和类脂分子	Steroids and steroid derivatives	类固醇和类固醇衍生物	Oxosteroids	氧化类固醇	"-"	HMDB0011651	-	-	LMST02030223	53481011	C[C@]12C[C@H](O)C3C(CCC4=CC(=O)CC[C@]34C)C1CCC2C(=O)CC(O)=O	VUDYWBBYQWVFAG-GKLBWGGBSA-N	2.568e+07	4.18711e+07	2.10353e+07	2.03135e+07	3.29512e+07	2.35853e+07	4.53897e+07	3.55064e+07	3.43188e+07	3.74056e+07	2.94828e+07	2.59865e+07	2.63403e+07	2.23258e+07	3.25961e+07
Com_5443_neg	1alpha-Hydroxycorticosterone	-	N	C21H30O5	362.209	361.202	0.43904	[M-H]-	6.461	0.56	2	C18	Lipids and lipid-like molecules	脂质和类脂分子	Steroids and steroid derivatives	类固醇和类固醇衍生物	Hydroxysteroids	羟基类固醇	"-"	HMDB0244860	-	-	-	21850823	CC12CC(O)C3C(CCC4=CC(=O)CC(O)C34C)C1CCC2C(=O)CO	YAHNLJYKDPTSTN-UHFFFAOYSA-N	6.70987e+06	1.51389e+06	1.79499e+06	1.60265e+06	5.97325e+06	8.143e+07	1.78641e+07	4.59559e+07	7.63774e+06	1.12081e+07	1.16186e+07	8.29515e+06	1.05604e+07	1.11232e+07	1.73889e+07
Com_5415_neg	Isodityrosine	-	N	C18H20N2O6	360.132	359.126	2.33955	[M-H]-	5.887	0.59	2	C18	Phenylpropanoids and polyketides	苯丙素类和聚酮类	Flavonoids	黄酮类化合物	Flavonoid glycosides	黄酮糖苷	"-"	HMDB0302972	-	-	-	-	N[C@@H](CC1=CC=C(OC2=C(O)C=CC(CC(N)C(O)=O)=C2)C=C1)C(O)=O	FWZXNPNHUWFOCM-LSLKUGRBSA-N	3.08268e+06	6.81581e+06	3.03556e+06	2.27229e+06	3.8602e+06	2.88926e+07	1.57339e+07	5.36777e+06	4.8831e+06	5.17833e+06	5.6648e+06	1.20959e+07	7.01318e+06	6.25747e+06	8.36721e+06
Com_4271_neg	Candol B	-	N	C20H32O	288.245	287.237	2.08418	[M-H]-	10.102	0.53	2	C18	Lipids and lipid-like molecules	脂质和类脂分子	Prenol lipids	异戊烯醇脂	Diterpenoids	二萜类	"17360-30-4"	HMDB0036727	-	-	-	101289732	[H][C@@]12CC[C@@H]3C[C@]1(CC3=C)CC[C@]1([H])[C@@](C)(CO)CCC[C@@]21C	TUJQVRFWMWRMIO-DAUOMPHXSA-N	3.74112e+07	1.12132e+07	3.4091e+07	5.23857e+07	1.22376e+07	1.47406e+07	1.15261e+07	1.88463e+07	1.25893e+07	1.3547e+07	1.14859e+07	1.52578e+07	2.79647e+07	2.26686e+07	2.87071e+07
Com_3835_neg	Glucosamine-1P	葡萄糖胺-1P	N	C6H14NO8P	259.046	258.038	0.22431	[M-H]-	5.605	0.53	2	C18	Organic oxygen compounds	有机氧化合物	Organooxygen compounds	有机氧化合物	Carbohydrates and carbohydrate conjugates	碳水化合物和碳水化合物结合物	"-"	HMDB0001109	-	-	-	9965052	N[C@@H]1[C@@H](O)[C@H](O)[C@@H](CO)O[C@H]1OP(O)(O)=O	YMJBYRVFGYXULK-UKFBFLRUSA-N	8.76621e+06	6.47691e+06	3.99651e+06	4.6653e+06	8.66916e+06	7.45802e+06	3.54145e+06	1.35593e+07	1.15908e+07	6.25872e+06	1.68062e+07	7.91486e+06	7.3113e+06	8.09317e+06	8.06237e+06
Com_6517_neg	1-(9Z-Nonadecenoyl)-glycero-3-phosphoethanolamine	-	N	C24H48NO7P	493.317	492.308	2.71589	[M-H]-	9.762	0.69	2	C18	Lipids and lipid-like molecules	脂质和类脂分子	Glycerophospholipids	甘油磷脂	Glycerophosphoethanolamines	甘油磷酸乙醇胺类	"-"	HMDB0243799	-	-	LMGP02050019	75958066	CCCCCCCCCC=CCCCCCCCC(=O)OCC(O)COP(O)(=O)OCCN	QXOXODCLNBXHKD-UHFFFAOYSA-N	113013	3.56778e+07	7.06302e+06	2.89009e+06	1.85911e+07	2.99315e+07	2.91889e+07	9.39602e+06	6.82934e+06	1.06168e+07	4.47274e+07	3.27115e+07	6.0888e+06	8.00214e+06	1.11245e+07
Com_6763_neg	LysoPE(24:1(15Z)/0:0)	溶血磷脂酰乙醇胺(24:1(15Z)/0:0)	N	C29H58NO7P	563.395	562.387	1.12891	[M-H]-	11.578	0.62	2	C18	Lipids and lipid-like molecules	脂质和类脂分子	Glycerophospholipids	甘油磷脂	Glycerophosphoethanolamines	甘油磷酸乙醇胺类	"-"	HMDB0011528	-	-	LMGP02050072	53480957	[H][C@@](O)(COC(=O)CCCCCCCCCCCCC\C=C/CCCCCCCC)COP(O)(=O)OCCN	NCPDMAXNVQCUIZ-YLUWWHAYSA-N	1.51027e+06	2.28944e+07	8.4911e+06	2.48436e+06	1.09117e+07	2.55969e+07	1.10556e+07	1.40347e+07	1.02357e+07	1.11644e+07	1.328e+07	3.15906e+07	1.2233e+07	1.20496e+07	1.17691e+07
Com_4476_neg	N-Acetylgalactosamine 6-sulfate	N-乙酰半乳糖氨基-6-硫酸	N	C8H15NO9S	301.047	300.039	1.6581	[M-H]-	1.393	0.55	2	C18	Organic oxygen compounds	有机氧化合物	Organooxygen compounds	有机氧化合物	Carbohydrates and carbohydrate conjugates	碳水化合物和碳水化合物结合物	"10357-00-3"	HMDB0000841	-	-	-	193456	CC(=O)N[C@@H](C=O)[C@@H](O)[C@@H](O)[C@H](O)COS(O)(=O)=O	NHZWETQZLORZIR-OSMVPFSASA-N	4.32324e+07	5.37542e+07	4.40985e+07	7.32555e+07	1.37102e+08	2.45764e+08	2.50797e+08	1.29455e+08	1.17378e+08	1.92609e+08	3.00581e+08	1.30997e+08	1.19628e+08	8.43094e+07	1.21063e+08
Com_6681_neg	LysoPE(22:2(13Z,16Z)/0:0)	溶血磷脂酰乙醇胺(22:2(13Z,16Z)/0:0)	N	C27H52NO7P	533.348	532.339	2.79288	[M-H]-	10.347	0.63	2	C18	Lipids and lipid-like molecules	脂质和类脂分子	Glycerophospholipids	甘油磷脂	Glycerophosphoethanolamines	甘油磷酸乙醇胺类	"-"	HMDB0011522	-	-	LMGP02050024	52925143	[H][C@@](O)(COC(=O)CCCCCCCCCCC\C=C/C\C=C/CCCCC)COP(O)(=O)OCCN	XXZVISSNQKLBNF-IPQYAGCOSA-N	1.04096e+07	3.10091e+07	3.22587e+06	1.83277e+06	4.59877e+07	5.35853e+07	3.85416e+07	2.51364e+07	2.70376e+07	1.84594e+07	2.23511e+07	5.42036e+07	2.45534e+07	1.61738e+07	1.84627e+07
Com_4572_neg	Oxandrolone	氧甲氢龙	N	C19H30O3	306.219	305.212	2.26714	[M-H]-	7.872	0.60	2	C18	Lipids and lipid-like molecules	脂质和类脂分子	Steroids and steroid derivatives	类固醇和类固醇衍生物	Steroid lactones	类固醇内酯	"53-39-4"	HMDB0014759	C07346	-	-	5878	[H][C@@]12CC[C@](C)(O)[C@@]1(C)CC[C@@]1([H])[C@@]2([H])CC[C@@]2([H])CC(=O)OC[C@]12C	QSLJIVKCVHQPLV-PEMPUTJUSA-N	4.84169e+07	8.69525e+07	4.57685e+07	6.29595e+07	9.8244e+07	6.49674e+07	8.07605e+07	9.7821e+07	7.02797e+07	8.66839e+07	4.15085e+07	5.3958e+07	6.36408e+07	6.09199e+07	6.24938e+07
Com_6680_neg	Ganoderic acid I	灵芝酸I	N	C30H44O8	532.304	531.299	4.86737	[M-H]-	7.002	0.52	2	C18	Lipids and lipid-like molecules	脂质和类脂分子	Prenol lipids	异戊烯醇脂	Triterpenoids	三萜类	"98665-20-4"	HMDB0035310	-	-	-	73657195	CC(CC(=O)CC(C)(O)C1CC(=O)C2(C)C3=C(C(=O)CC12C)C1(C)CCC(O)C(C)(C)C1CC3O)C(O)=O	ZWMMEKXOLCCKLA-UHFFFAOYSA-N	8.21191e+07	3.30021e+07	2.1902e+07	1.13971e+07	6.45964e+07	6.63616e+08	2.61873e+08	1.27569e+08	8.10417e+07	4.48474e+07	1.26103e+08	1.22398e+07	1.13984e+08	1.09519e+08	1.12069e+08
Com_4316_neg	5-Androstenediol	5-雄烯二醇	N	C19H30O2	290.225	289.217	1.45913	[M-H]-	9.426	0.63	2	C18	Lipids and lipid-like molecules	脂质和类脂分子	Steroids and steroid derivatives	类固醇和类固醇衍生物	Androstane steroids	雄甾烷类固醇	"521-17-5"	HMDB0003818	C04295	map00140;map01100;map04913	LMST02020005	10634	[H][C@@]12CC[C@H](O)[C@@]1(C)CC[C@@]1([H])[C@@]2([H])CC=C2C[C@@H](O)CC[C@]12C	QADHLRWLCPCEKT-LOVVWNRFSA-N	1.64035e+08	2.92018e+07	8.67446e+07	1.96431e+08	2.80164e+07	2.33951e+07	2.60481e+07	4.08171e+07	3.76672e+07	2.08722e+07	2.21063e+07	2.94773e+07	6.25872e+07	5.89734e+07	6.16521e+07
Com_6486_neg	14alpha-Hydroxyixocarpanolide	-	N	C28H40O7	488.277	487.271	2.02755	[M-H]-	7.394	0.56	2	C18	Lipids and lipid-like molecules	脂质和类脂分子	Steroids and steroid derivatives	类固醇和类固醇衍生物	Steroid lactones	类固醇内酯	"107221-65-8"	HMDB0034334	-	-	-	14605187	CC1CC(OC(=O)C1C)C(C)(O)C1CCC2(O)C3C4OC4C4(O)CC=CC(=O)C4(C)C3CCC12C	SPZVPSAUINZULS-UHFFFAOYSA-N	5.37445e+06	1.86323e+06	1.52736e+06	2.65612e+06	2.81953e+06	4.7964e+06	8.12159e+06	1.1839e+06	1.61115e+06	2.5119e+07	5.48503e+06	380813	4.97058e+06	6.70155e+06	8.0152e+06
Com_4020_neg	5alpha-Androst-16-en-3-one	雄烯酮	N	C19H28O	272.214	271.207	0.57386	[M-H]-	6.677	0.55	2	C18	Lipids and lipid-like molecules	脂质和类脂分子	Steroids and steroid derivatives	类固醇和类固醇衍生物	Androstane steroids	雄甾烷类固醇	"18339-16-7"	HMDB0034406	-	-	LMST02020079	6852393	[H][C@@]12CC=C[C@@]1(C)CC[C@@]1([H])[C@@]2([H])CC[C@@]2([H])CC(=O)CC[C@]12C	HFVMLYAGWXSTQI-QYXZOKGRSA-N	5.29573e+08	1.08728e+09	4.79162e+08	7.65797e+08	1.23331e+09	6.18026e+08	9.78758e+08	6.80688e+08	9.15036e+08	9.33916e+08	1.00931e+09	9.47259e+08	7.3693e+08	7.12187e+08	7.4822e+08
Com_4956_neg	Orsellinic acid 2-O-beta-D-glucoside	-	N	C14H18O9	330.095	329.091	8.94222	[M-H]-	5.267	0.56	2	C18	Organic oxygen compounds	有机氧化合物	Organooxygen compounds	有机氧化合物	Carbohydrates and carbohydrate conjugates	碳水化合物和碳水化合物结合物	"-"	HMDB0302998	-	-	-	-	CC1=CC(O)=CC(OC2OC(CO)C(O)C(O)C2O)=C1C(O)=O	AQLSLUZPCXWYQZ-UHFFFAOYSA-N	2.39871e+06	4.92773e+06	2.86754e+06	1.7687e+06	1.96395e+06	6.32455e+06	3.48099e+06	4.93281e+06	1.45676e+06	5.11911e+06	4.43189e+06	3.65372e+06	3.36586e+06	3.46331e+06	3.61035e+06
Com_6449_neg	1-(4Z,7Z,10Z,13Z,16Z,19Z-docosahexaenoyl)-glycero-3-phosphate	-	N	C25H39O7P	482.243	481.235	1.64068	[M-H]-	8.674	0.76	2	C18	Lipids and lipid-like molecules	脂质和类脂分子	Glycerophospholipids	甘油磷脂	Glycerophosphates	甘油磷酸酯类	"-"	HMDB0062307	-	-	LMGP10050019	-	[H]C(CC)=C([H])CC([H])=C([H])C\C([H])=C(\[H])C\C([H])=C(\[H])C\C([H])=C(\[H])C\C([H])=C(\[H])CCC(=O)OC[C@@]([H])(O)COP(O)(O)=O	UWHSPTWBPTXYMF-IZJKNPMXSA-N	9.32136e+07	9.64822e+07	9.67844e+07	9.15521e+07	1.17e+08	4.80043e+07	8.05554e+07	8.65885e+07	9.94183e+07	1.1765e+08	6.65304e+07	5.91254e+07	8.07507e+07	7.76358e+07	7.2403e+07
Com_5153_neg	Cardenolide	-	N	C23H34O2	342.256	341.248	2.8471	[M-H]-	9.909	0.56	2	C18	Lipids and lipid-like molecules	脂质和类脂分子	Steroids and steroid derivatives	类固醇和类固醇衍生物	Steroid lactones	类固醇内酯	"-"	HMDB0249669	-	-	-	22340795	CC12CCC3C(CCC4CCCCC34C)C1CCC2C1=CC(=O)OC1	JIUWTCXNUNHEGP-UHFFFAOYSA-N	2.9563e+07	4.20213e+06	2.28329e+07	3.74251e+07	5.07962e+06	6.62121e+06	2.58935e+06	1.27651e+07	6.22638e+06	5.69079e+06	1.60319e+06	8.65518e+06	1.72541e+07	1.33516e+07	1.41651e+07
Com_5498_neg	Drospirenone	屈螺酮	N	C24H30O3	366.219	365.21	7.28226	[M-H]-	6.672	0.61	2	C18	Lipids and lipid-like molecules	脂质和类脂分子	Steroids and steroid derivatives	类固醇和类固醇衍生物	Steroid lactones	类固醇内酯	"67392-87-4"	HMDB0015467	-	-	-	68873	[H][C@@]12C[C@]1([H])[C@@]1([H])[C@]3([H])[C@]4([H])C[C@]4([H])[C@@]4(CCC(=O)O4)[C@@]3(C)CC[C@]1([H])[C@@]1(C)CCC(=O)C=C21	METQSPRSQINEEU-HXCATZOESA-N	1.02493e+07	1.43633e+07	4.2738e+06	5.65359e+06	2.57033e+07	1.69474e+07	2.42802e+07	2.48459e+07	2.38563e+07	1.63038e+07	7.6072e+06	1.41519e+07	1.37633e+07	1.27497e+07	1.312e+07
Com_5359_neg	Dopexamine	多培沙明	N	C22H32N2O2	356.246	355.238	2.76172	[M-H]-	6.729	0.50	2	C18	Benzenoids	苯类化合物	Phenols	酚类	Benzenediols	苯二醇类	"86197-47-9"	HMDB0041882	-	-	-	55483	OC1=C(O)C=C(CCNCCCCCCNCCC2=CC=CC=C2)C=C1	RYBJORHCUPVNMB-UHFFFAOYSA-N	2.76266e+07	5.62935e+07	2.37652e+07	5.00339e+07	6.89493e+07	2.95985e+07	4.70487e+07	5.17595e+07	5.60912e+07	5.43718e+07	3.59761e+07	4.78181e+07	3.88324e+07	4.07792e+07	3.89609e+07
Com_2681_neg	Pyrazinemethanethiol	2-巯甲基吡嗪	N	C5H6N2S	126.025	125.017	8.90849	[M-H]-	5.016	0.54	2	C18	Organoheterocyclic compounds	有机杂环化合物	Diazines	二嗪类	Pyrazines	吡嗪类	"59021-02-2"	HMDB0036186	-	-	-	62145	SCC1=CN=CC=N1	VQFGDOHENLRPFB-UHFFFAOYSA-N	330585	1.4133e+06	57350	28549.7	2.09858e+06	1.13846e+06	2.20843e+06	1.79429e+06	1.73456e+06	1.44892e+06	240969	1.37949e+06	1.5755e+06	1.27853e+06	1.11333e+06
Com_4517_neg	11b-Hydroxyandrost-4-ene-3,17-dione	4-雄烯-11β-醇-3,17-二酮	N	C19H26O3	302.188	301.178	8.49946	[M-H]-	7.569	0.58	2	C18	Organoheterocyclic compounds	有机杂环化合物	Oxazinanes	恶嗪烷类	Morpholines	吗啉类	"382-44-5"	HMDB0006773	C05284	map00140	LMST02020066	4762	[H][C@@]12CCC(=O)[C@@]1(C)C[C@H](O)[C@@]1([H])[C@@]2([H])CCC2=CC(=O)CC[C@]12C	WSCUHXPGYUMQEX-KCZNZURUSA-N	1.07562e+07	2.57419e+07	1.4529e+07	1.4571e+07	2.04211e+07	1.7823e+07	2.3038e+07	2.05182e+07	1.91978e+07	1.97841e+07	1.49439e+07	1.94344e+07	1.82324e+07	1.5994e+07	1.75833e+07
Com_4409_neg	4-Ethylphenol glucuronide	-	N	C14H18O7	298.105	297.098	0.67821	[M-H]-	5.906	0.51	2	C18	Organic oxygen compounds	有机氧化合物	Organooxygen compounds	有机氧化合物	Carbohydrates and carbohydrate conjugates	碳水化合物和碳水化合物结合物	"628688-74-4"	HMDB0240654	-	-	-	-	CCC1=CC=C(O[C@@H]2O[C@@H]([C@@H](O)[C@H](O)[C@H]2O)C(O)=O)C=C1	VCVXAAYLLIDUGA-BYNIDDHOSA-N	3.8975e+06	1.70364e+06	1.44262e+06	1.13976e+07	5.50203e+07	1.57059e+07	3.8196e+06	2.10041e+06	3.19923e+07	1.79351e+08	2.40893e+08	1.28095e+06	3.00081e+07	3.31808e+07	2.93261e+07
Com_3578_neg	Lapachenole	-	N	C16H16O2	240.115	239.108	0.84862	[M-H]-	5.686	0.52	2	C18	Organoheterocyclic compounds	有机杂环化合物	Naphthopyrans	萘并吡喃类	-	-	"-"	HMDB0301851	C09950	-	-	-	COC1=C2C=CC=CC2=C2OC(C)(C)C=CC2=C1	BFGQXXNDFKWDMA-UHFFFAOYSA-N	2.38319e+06	135592	150401	103056	1.08597e+06	1.38296e+07	1.0141e+07	3.10087e+06	3.45112e+06	4.10658e+06	3.96149e+06	395640	3.10953e+06	2.74106e+06	3.20096e+06
Com_6657_neg	1-Stearoylglycerophosphoserine	1-硬脂酰甘油磷丝氨酸	N	C24H48NO9P	525.307	524.299	1.54198	[M-H]-	9.864	0.67	2	C18	Lipids and lipid-like molecules	脂质和类脂分子	Glycerophospholipids	甘油磷脂	Glycerophosphoserines	甘油磷酸丝氨酸	"-"	HMDB0061698	-	-	-	74819135	CCCCCCCCCCCCCCCCCC(=O)OCC(O)COP(O)(=O)OCC(N)C(O)=O	ZPDQFUYPBVXUKS-UHFFFAOYSA-N	3.89148e+08	8.7912e+09	2.52307e+09	3.11212e+08	6.30737e+09	6.71805e+09	1.07458e+10	4.22007e+09	8.1466e+09	9.61117e+09	7.55561e+09	9.22104e+09	4.81779e+09	3.83813e+09	4.22387e+09
Com_3034_neg	Methylselenopyruvate	-	N	C4H6O3Se	181.948	180.941	3.21258	[M-H]-	1.232	0.56	2	C18	Organic acids and derivatives	有机酸及其衍生物	Keto acids and derivatives	酮酸及其衍生物	Alpha-keto acids and derivatives	α-酮酸及其衍生物	"-"	HMDB0060490	C18904	map00450	-	53297415	C[Se]CC(=O)C(O)=O	KCHPIRYOQIGZLW-UHFFFAOYSA-N	239115	2.81111e+06	372791	167024	2.18453e+06	2.77736e+06	1.86165e+06	1.83618e+06	1.55073e+06	3.2577e+06	3.59257e+06	1.48595e+06	1.12484e+06	1.48788e+06	1.62451e+06
Com_6656_neg	LysoPE(22:6(4Z,7Z,10Z,13Z,16Z,19Z)/0:0)	溶血磷脂酰乙醇胺 (22:6 (4Z,7Z,10Z,13Z,16Z,19Z)/0:0)	N	C27H44NO7P	525.286	524.278	1.1908	[M-H]-	8.8	0.63	2	C18	Lipids and lipid-like molecules	脂质和类脂分子	Glycerophospholipids	甘油磷脂	Glycerophosphoethanolamines	甘油磷酸乙醇胺类	"-"	HMDB0011526	-	-	LMGP02050013	52925132	[H][C@@](O)(COC(=O)CC\C=C/C\C=C/C\C=C/C\C=C/C\C=C/C\C=C/CC)COP(O)(=O)OCCN	XEVRBOQZSXWGQO-PAUXXPOVSA-N	7.67561e+08	9.59673e+08	9.94226e+08	8.99128e+08	1.02648e+09	5.95372e+08	1.05262e+09	1.01788e+09	1.39007e+09	1.2118e+09	1.19053e+09	7.04632e+08	8.4092e+08	8.45127e+08	7.9694e+08
Com_5742_neg	Oleoyltaurine	-	N	C20H39NO4S	389.26	388.252	1.56386	[M-H]-	9.089	0.51	2	C18	Lipids and lipid-like molecules	脂质和类脂分子	Fatty Acyls	脂肪酰类	Fatty amides	脂肪酰胺	"-"	HMDB0242113	-	-	LMFA08020081	6437033	[H]\C(CCCCCCCC)=C(/[H])CCCCCCCC(O)=NCCS(O)(=O)=O	KOGRJTUIKPMZEJ-KTKRTIGZSA-N	2.10978e+08	1.63385e+08	1.04848e+08	1.15828e+08	2.29362e+08	4.49951e+08	4.02839e+08	4.29729e+08	1.03339e+08	1.91769e+08	1.1444e+08	3.47247e+08	2.19311e+08	2.11312e+08	2.24126e+08
Com_3995_neg	Desomorphine	地索吗啡	N	C17H21NO2	271.157	270.15	1.45752	[M-H]-	6.584	0.59	2	C18	Alkaloids and derivatives	生物碱及其衍生物	Morphinans	吗啡喃类	-	-	"427-00-9"	HMDB0251064	-	-	-	521115	CN1CCC23C4CCCC2C1CC1=C3C(O4)=C(O)C=C1	LNNWVNGFPYWNQE-UHFFFAOYSA-N	5.31738e+06	5.44685e+06	1.82892e+06	5.23103e+06	1.37093e+06	2.37087e+07	2.22848e+06	3.39575e+06	8.73782e+06	5.07452e+06	3.45269e+06	511838	3.6028e+06	2.96406e+06	2.94929e+06
Com_6329_neg	LysoPE(P-18:1(9Z)/0:0)	-	N	C23H46NO6P	463.306	462.299	0.74958	[M-H]-	9.72	0.65	2	C18	Lipids and lipid-like molecules	脂质和类脂分子	Glycerophospholipids	甘油磷脂	Glycerophosphoethanolamines	甘油磷酸乙醇胺类	"1425046-04-3"	HMDB0240599	-	-	-	-	CCCCCCCC\C=C/CCCCCC\C=C/OC[C@@H](O)COP(O)(=O)OCCN	URGVIWXYPWWBQO-UWEYSURVSA-N	7.35568e+09	4.69619e+09	9.62546e+09	9.14392e+09	5.06688e+09	5.00335e+09	4.89971e+09	6.39971e+09	6.53998e+09	4.17536e+09	5.30488e+09	6.30825e+09	8.19052e+09	7.77704e+09	7.86611e+09
Com_3495_neg	2-Gonen	2-戈嫩	N	C17H26	230.203	229.195	3.90314	[M-H]-	9.642	0.51	2	C18	Lipids and lipid-like molecules	脂质和类脂分子	Steroids and steroid derivatives	类固醇和类固醇衍生物	-	-	"-"	HMDB0245136	-	-	-	76376697	C1CC2CCC3C(CCC4CC=CCC34)C2C1	OCVHUUXFASRJEO-UHFFFAOYSA-N	1.11074e+08	9.25555e+07	9.52234e+07	1.12269e+08	9.12361e+07	9.63784e+07	1.16716e+08	8.90985e+07	9.91362e+07	9.7679e+07	7.75864e+07	1.03694e+08	9.79807e+07	9.50455e+07	1.03164e+08
Com_5146_neg	17-Hydroxymethylethisterone	17-羟甲基乙雌酮	N	C22H30O3	342.219	341.211	3.80226	[M-H]-	6.936	0.62	2	C18	Lipids and lipid-like molecules	脂质和类脂分子	Steroids and steroid derivatives	类固醇和类固醇衍生物	Androstane steroids	雄甾烷类固醇	"-"	HMDB0060710	-	-	-	160654	C[C@]12CC[C@H]3[C@@H](CCC4=CC(=O)[C@H](CO)C[C@]34C)[C@@H]1CCC2(O)C#C	JGJFMZZHCOKXHX-RIONBYPISA-N	1.82314e+07	2.99658e+07	1.07441e+07	3.16466e+07	7.55338e+07	2.65569e+07	2.45186e+07	2.72307e+07	1.96027e+07	2.44615e+07	2.12697e+07	2.6466e+07	2.30192e+07	2.1885e+07	1.77319e+07
Com_4296_neg	1-Octen-3-yl glucoside	-	N	C14H26O6	290.173	289.166	0.48579	[M-H]-	5.905	0.51	2	C18	Lipids and lipid-like molecules	脂质和类脂分子	Fatty Acyls	脂肪酰类	Fatty acyl glycosides	脂肪酰糖苷	"209863-00-3"	HMDB0032959	-	-	-	73817234	CCCCCC(OC1OC(CO)C(O)C(O)C1O)C=C	MPSRBJBPHXIOFN-UHFFFAOYSA-N	2.18671e+07	1.34181e+07	1.5733e+07	8.0979e+06	1.44921e+07	4.64024e+07	3.17701e+07	1.48047e+07	2.51036e+07	3.11068e+07	2.41162e+07	9.62034e+06	2.09266e+07	1.58935e+07	1.68153e+07
Com_5397_neg	9-Carboxy-thc	9-羧基-THC	N	C22H30O4	358.214	357.207	1.41173	[M-H]-	7.12	0.54	2	C18	Organoheterocyclic compounds	有机杂环化合物	Benzopyrans	苯并吡喃类	1-benzopyrans	1-苯并吡喃	"-"	HMDB0247584	-	-	-	620758	CCCCCC1=CC2=C(C3C=C(C)CCC3C(C)(C)O2)C(O)=C1C(O)=O	UCONUSSAWGCZMV-UHFFFAOYSA-N	3.27814e+07	4.21536e+07	2.52345e+07	2.67846e+07	5.06212e+07	3.2441e+07	4.47993e+07	4.58273e+07	3.13508e+07	3.44623e+07	2.47086e+07	3.73981e+07	3.44174e+07	2.28258e+07	3.32945e+07
Com_6669_neg	LysoPE(22:4(7Z,10Z,13Z,16Z)/0:0)	溶血磷脂酰乙醇胺 (22:4 (7Z,10Z,13Z,16Z)/0:0)	N	C27H48NO7P	529.317	528.308	2.40046	[M-H]-	9.002	0.58	2	C18	Lipids and lipid-like molecules	脂质和类脂分子	Glycerophospholipids	甘油磷脂	Glycerophosphoethanolamines	甘油磷酸乙醇胺类	"-"	HMDB0011523	-	-	LMGP02050014	52925133	[H][C@@](O)(COC(=O)CCCCC\C=C/C\C=C/C\C=C/C\C=C/CCCCC)COP(O)(=O)OCCN	NJHKGJJIKOCCMZ-YMIVKDKMSA-N	1.79343e+08	3.19479e+08	1.14735e+08	8.87834e+07	2.40829e+08	1.81388e+08	4.66433e+08	3.91326e+08	5.83484e+08	6.17691e+08	7.87287e+08	2.73298e+08	3.82293e+08	3.60696e+08	3.62375e+08
Com_6919_neg	PE(P-16:0/20:4(5Z,8Z,11Z,14Z))	磷脂酰乙醇胺(P-16:0/20:4(5Z,8Z,11Z,14Z))	N	C41H74NO7P	723.52	722.513	0.06231	[M-H]-	10.972	0.55	2	C18	Lipids and lipid-like molecules	脂质和类脂分子	Glycerophospholipids	甘油磷脂	Glycerophosphoethanolamines	甘油磷酸乙醇胺类	"97859-69-3"	HMDB0011352	-	-	LMGP02030093	52925126	[H][C@@](CO\C=C/CCCCCCCCCCCCCC)(COP(O)(=O)OCCN)OC(=O)CCC\C=C/C\C=C/C\C=C/C\C=C/CCCCC	UUYSKERSKRMYME-MAIXUNBTSA-N	4.53939e+08	9.7342e+08	4.73231e+08	8.71358e+08	1.17771e+09	4.34155e+08	631285	8.72013e+08	1.39946e+09	1.14084e+09	1.71531e+09	1.47134e+09	7.07079e+08	6.03667e+08	1.02132e+09
Com_6386_neg	19alpha-19-Hydroxy-3,11-dioxo-12-ursen-28-oic acid	-	N	C29H42O5	470.303	469.295	2.09163	[M-H]-	7.887	0.66	2	C18	Organic oxygen compounds	有机氧化合物	Organooxygen compounds	有机氧化合物	Carbonyl compounds	羰基化合物	"-"	HMDB0038683	-	-	-	-	C[C@@H]1CC[C@@]2(CCC3C(=CC(=O)C4[C@@]3(C)CCC3C(C)(C)C(=O)CC[C@]43C)C2C1(C)O)C(O)=O	LEDUTIHVUWXGHW-FNJHRCSHSA-N	2.97972e+07	3.12686e+07	1.53515e+07	3.94044e+06	6.62207e+07	1.0756e+08	1.73148e+08	3.46803e+07	9.19015e+07	1.83063e+08	1.34437e+07	1.44486e+07	6.02924e+07	4.91005e+07	5.54569e+07
Com_3596_neg	5-phosphonooxy-L-lysine	5-膦酰氧基-L-赖氨酸	N	C6H15N2O6P	242.067	241.059	1.37085	[M-H]-	1.26	0.85	2	C18	Organic acids and derivatives	有机酸及其衍生物	Carboxylic acids and derivatives	羧酸及其衍生物	Amino acids, peptides, and analogues	氨基酸、肽和类似物	"-"	HMDB0059600	C03366	map00310;map01100	-	25163995	[H][C@](N)(CC[C@]([H])(CN)OP(O)(O)=O)C(O)=O	WLPXLNNUXMDSPG-UHNVWZDZSA-N	4.83841e+06	8.75325e+06	8.07091e+06	9.76516e+06	8.62654e+06	5.47744e+06	7.43035e+06	4.32468e+06	5.15868e+06	6.55018e+06	1.12714e+07	8.71735e+06	7.33456e+06	7.69575e+06	6.95969e+06
Com_3328_neg	2-C-methyl-D-erythritol-4-phosphate	-	N	C5H13O7P	216.04	215.032	1.38134	[M-H]-	1.336	0.53	2	C18	Organic acids and derivatives	有机酸及其衍生物	Organic phosphoric acids and derivatives	有机磷酸及其衍生物	Phosphate esters	磷酸酯类	"-"	HMDB0304061	C11434	map00900;map01060;map01062;map01070;map01100;map01110	-	443198	[H][C@@](O)(COP(O)(O)=O)[C@@](C)(O)CO	XMWHRVNVKDKBRG-UHNVWZDZSA-N	1.93631e+09	5.28571e+09	1.83308e+09	1.90098e+09	1.92756e+09	3.9535e+09	2.15289e+09	2.76119e+09	3.67493e+09	3.4482e+09	2.72344e+09	4.11526e+09	2.68943e+09	2.66261e+09	2.6441e+09
Com_5783_neg	CPA(16:0/0:0)	-	N	C19H37O6P	392.233	391.225	1.26057	[M-H]-	9.308	0.61	2	C18	Lipids and lipid-like molecules	脂质和类脂分子	Glycerophospholipids	甘油磷脂	Glycerophosphates	甘油磷酸酯类	"-"	HMDB0007003	-	-	-	9801940	CCCCCCCCCCCCCCCC(=O)OCC1COP(O)(=O)O1	WLYRJURLXSFXRK-UHFFFAOYSA-N	2.56034e+07	1.185e+08	3.63988e+07	2.70247e+07	2.74284e+08	3.24084e+08	1.83865e+08	2.29088e+08	1.6007e+08	1.37345e+08	1.31454e+08	1.58848e+08	1.04424e+08	9.64651e+07	1.4177e+08
Com_2761_neg	Aminoethanol phosphate	-	N	C2H8NO4P	141.019	140.011	8.40475	[M-H]-	1.608	0.67	2	C18	Organic acids and derivatives	有机酸及其衍生物	Organic phosphoric acids and derivatives	有机磷酸及其衍生物	Phosphate esters	磷酸酯类	"-"	HMDB0248314	-	-	-	18759431	CC(N)OP(O)(O)=O	BHOCTMHUVQJYHN-UHFFFAOYSA-N	1.16755e+08	2.07261e+08	1.38498e+08	1.32743e+08	1.76437e+08	1.74248e+08	2.24938e+08	1.64941e+08	1.24664e+08	1.90761e+08	2.73587e+08	2.25286e+08	1.59753e+08	1.55917e+08	1.64341e+08
Com_3443_neg	Mevalonic acid-5P	-	N	C6H13O7P	228.04	227.032	3.27155	[M-H]-	1.199	0.64	2	C18	Organic acids and derivatives	有机酸及其衍生物	Organic phosphoric acids and derivatives	有机磷酸及其衍生物	Phosphate esters	磷酸酯类	"73566-35-5"	HMDB0001343	C01107	map00900;map01100;map01110	LMFA01050415	439400	C[C@@](O)(CCOP(O)(O)=O)CC(O)=O	OKZYCXHTTZZYSK-ZCFIWIBFSA-N	3.04817e+07	266639	1.18285e+07	2.56948e+07	416517	315117	2.7206e+06	2.77269e+06	1.78372e+06	107559	2.49712e+06	5.26408e+06	7.6499e+06	8.32712e+06	8.6465e+06
Com_6672_neg	Ganoderic acid N	-	N	C30H42O8	530.288	529.284	6.84502	[M-H]-	7.456	0.50	2	C18	Lipids and lipid-like molecules	脂质和类脂分子	Prenol lipids	异戊烯醇脂	Triterpenoids	三萜类	"110241-19-5"	HMDB0035325	-	-	-	131751706	CC(CC(=O)CC(C)(O)C1CC(=O)C2(C)C3=C(C(=O)CC12C)C1(C)CCC(=O)C(C)(C)C1CC3O)C(O)=O	XXHBQOHASACCAP-UHFFFAOYSA-N	5.90886e+07	2.17719e+07	2.43049e+07	1.04712e+07	1.00316e+07	3.67929e+08	1.15243e+08	1.18325e+07	9.22923e+06	7.27611e+06	6.24744e+07	3.31293e+06	5.87312e+07	5.50121e+07	5.70862e+07
Com_6081_neg	3a,7a,12a,19-Tetrahydroxy-5b-cholanoic acid	-	N	C24H40O6	424.282	423.275	0.88427	[M-H]-	6.396	0.61	2	C18	Lipids and lipid-like molecules	脂质和类脂分子	Steroids and steroid derivatives	类固醇和类固醇衍生物	Bile acids, alcohols and derivatives	胆汁酸、醇及其衍生物	"171524-64-4"	HMDB0000340	-	-	LMST04010126	5283905	[H][C@@]12CC[C@H]([C@H](C)CCC(O)=O)[C@@]1(C)[C@@H](O)C[C@@]1([H])[C@@]2([H])[C@H](O)C[C@]2([H])C[C@H](O)CC[C@]12CO	RFSKRKUKTCLIAV-OWXKUJNZSA-N	6.79483e+07	4.60589e+07	2.9752e+07	1.93045e+07	2.7328e+08	4.49941e+08	5.16315e+08	2.14118e+08	2.65754e+08	3.39087e+08	7.55058e+07	1.8434e+07	2.1e+08	2.0032e+08	2.14386e+08
Com_5694_neg	Cinnzeylanol	桂二萜醇	N	C20H32O7	384.215	383.207	1.08278	[M-H]-	6.266	0.55	2	C18	Lipids and lipid-like molecules	脂质和类脂分子	Prenol lipids	异戊烯醇脂	Diterpenoids	二萜类	"62394-04-1"	HMDB0036010	-	-	-	75069470	CC(C)C1(O)CC2(O)C3(C)CC4(O)OC5(C(O)C(C)CCC35O)C2(O)C14C	TVHZPQAYPSOHQT-UHFFFAOYSA-N	1.08166e+08	8.04996e+07	6.99739e+07	6.63909e+07	1.00763e+08	1.39651e+08	1.39961e+08	1.12185e+08	1.33887e+08	9.9946e+07	6.87664e+07	7.66221e+07	9.24132e+07	1.02916e+08	1.06797e+08
Com_5815_neg	LysoPA(P-16:0/0:0)	溶血甘油磷酸甘油酯(P-16:0/0:0)	N	C19H39O6P	394.248	393.24	2.21233	[M-H]-	9.72	0.85	2	C18	Lipids and lipid-like molecules	脂质和类脂分子	Glycerophospholipids	甘油磷脂	Glycerophosphates	甘油磷酸酯类	"-"	HMDB0011154	C15646	map00565;map01100	LMGP10070003	52929772	CCCCCCCCCCCCCC\C=C/OC[C@](O)([H])COP(=O)(O)O	LBGSRVIXIVDRQM-OAXWQBPPSA-N	6.49435e+08	2.90943e+08	7.43516e+08	8.35072e+08	3.86723e+08	4.70319e+08	5.50575e+08	4.92543e+08	4.30537e+08	2.51725e+08	3.11842e+08	4.69285e+08	4.28159e+08	4.30736e+08	4.39118e+08
Com_5607_neg	11-Hydroxy-E4-neuroprostane	-	N	C22H32O5	376.225	375.214	8.9697	[M-H]-	9.41	0.53	2	C18	Lipids and lipid-like molecules	脂质和类脂分子	Fatty Acyls	脂肪酰类	Fatty alcohols	脂肪醇	"-"	HMDB0062284	-	-	-	134819274	CC\C=C/C\C=C/C\C=C/C[C@H](O)\C=C\[C@H]1[C@H](O)CC(=O)[C@H]1CCC(O)=O	SNNNEKANAIMPFW-JWJHRXDLSA-N	3.19918e+06	3.83843e+06	3.45637e+06	4.43876e+06	2.96959e+06	2.6611e+06	2.50828e+06	2.17633e+06	3.82534e+06	2.10175e+06	4.22733e+06	1.67773e+06	4.64984e+06	3.23487e+06	3.45323e+06
Com_4652_neg	Doxantrazole	-	N	C14H8N4O3S	312.032	311.023	4.11341	[M-H]-	5.571	0.55	2	C18	Organoheterocyclic compounds	有机杂环化合物	Benzothiopyrans	苯并噻喃类	1-benzothiopyrans	1-苯并噻喃	"-"	HMDB0251600	-	-	-	-	O=C1C2=CC=CC=C2S(=O)(=O)C2=C1C=CC(=C2)C1=NNN=N1	VIDCTSLIEZMQRF-UHFFFAOYSA-N	2.57776e+06	135473	669754	1.67934e+06	1.51152e+06	2.10162e+06	661573	355600	935221	4.82994e+06	1.79835e+06	540914	1.14844e+06	1.24107e+06	1.46529e+06
Com_3861_neg	5alpha-Androstane	5α-雄甾烷	N	C19H32	260.25	259.242	2.43275	[M-H]-	9.732	0.62	2	C18	Lipids and lipid-like molecules	脂质和类脂分子	Steroids and steroid derivatives	类固醇和类固醇衍生物	Androstane steroids	雄甾烷类固醇	"-"	HMDB0247011	C01554	-	LMST02020056	123412	CC12CCCC1C1CCC3CCCCC3(C)C1CC2	QZLYKIGBANMMBK-UHFFFAOYSA-N	5.48274e+08	4.20482e+08	6.2763e+08	5.5163e+08	3.64056e+08	2.9558e+08	4.10724e+08	4.68042e+08	5.54543e+08	4.12477e+08	3.43134e+08	4.13149e+08	5.14737e+08	5.088e+08	5.38152e+08
Com_6686_neg	LysoPE(22:1(13Z)/0:0)	溶血磷脂酰乙醇胺(22:1(13Z)/0:0)	N	C27H54NO7P	535.364	534.356	1.53862	[M-H]-	10.869	0.64	2	C18	Lipids and lipid-like molecules	脂质和类脂分子	Glycerophospholipids	甘油磷脂	Glycerophosphoethanolamines	甘油磷酸乙醇胺类	"-"	HMDB0011521	-	-	LMGP02050068	53480953	[H][C@@](O)(COC(=O)CCCCCCCCCCC\C=C/CCCCCCCC)COP(O)(=O)OCCN	XHNHVLOJRORARF-RASRKNKNSA-N	3.01963e+07	1.39857e+08	6.93853e+07	2.86444e+07	1.38363e+08	1.88635e+08	1.11613e+08	1.24895e+08	1.14557e+08	1.35229e+08	1.3123e+08	1.64879e+08	5.22966e+07	6.29257e+07	6.41995e+07
Com_4226_neg	ent-19-Trachylobanal	ent-19-三萜烯	N	C20H30O	286.23	285.222	2.84578	[M-H]-	9.732	0.58	2	C18	Lipids and lipid-like molecules	脂质和类脂分子	Prenol lipids	异戊烯醇脂	Diterpenoids	二萜类	"94061-33-3"	HMDB0036841	-	-	-	131752062	CC12CC34CC1C2CC3C1(C)CCCC(C)(C=O)C1CC4	KHSBNJXREDZLMJ-UHFFFAOYSA-N	1.63706e+08	1.27547e+08	1.99879e+08	1.67235e+08	1.12268e+08	9.05509e+07	1.21322e+08	1.55887e+08	1.68104e+08	1.31401e+08	1.04359e+08	1.28037e+08	1.61416e+08	1.71728e+08	1.72528e+08
Com_2965_neg	4-Hydroxy-1H-indole-3-acetonitrile	-	N	C10H8N2O	172.064	171.056	4.55474	[M-H]-	5.437	0.61	2	C18	Organoheterocyclic compounds	有机杂环化合物	Indoles and derivatives	吲哚及其衍生物	Hydroxyindoles	羟基吲哚	"118573-52-7"	HMDB0038462	-	-	-	11263766	OC1=CC=CC2=C1C(CC#N)=CN2	RWBSUCOEZMIDSA-UHFFFAOYSA-N	1.54639e+07	2.80216e+07	1.23248e+07	7.81714e+06	3.13522e+07	3.20099e+07	3.55015e+07	1.82638e+07	3.95671e+07	4.46223e+07	2.83555e+07	2.13218e+07	2.00045e+07	1.99341e+07	2.06227e+07
Com_5224_neg	Alfadolone	-	N	C21H32O4	348.23	347.22	9.32731	[M-H]-	9.867	0.53	2	C18	Lipids and lipid-like molecules	脂质和类脂分子	Steroids and steroid derivatives	类固醇和类固醇衍生物	Hydroxysteroids	羟基类固醇	"-"	HMDB0248250	-	-	LMST02030287	11272	CC12CC(=O)C3C(CCC4CC(O)CCC34C)C1CCC2C(=O)CO	XWYBFXIUISNTQG-UHFFFAOYSA-N	7.91436e+07	4.87012e+08	1.58314e+08	1.03049e+08	2.92346e+08	3.88131e+08	4.44159e+08	2.77092e+08	3.93151e+08	4.13317e+08	6.17671e+08	4.39359e+08	2.03622e+08	2.00246e+08	1.98504e+08
Com_3815_neg	5-Hydroxymethyl-2'-deoxyuridine	5-羟甲基-2'-脱氧尿苷	N	C10H14N2O6	258.085	257.075	9.59523	[M-H]-	5.753	0.67	2	C18	Nucleosides, nucleotides, and analogues	核苷、核苷酸和类似物	Pyrimidine nucleosides	嘧啶核苷	Pyrimidine 2'-deoxyribonucleosides	嘧啶2'-脱氧核糖核苷	"5116-24-5"	HMDB0246808	-	-	-	5201346	OCC1OC(CC1O)N1C=C(CO)C(O)=NC1=O	IPAVKOYJGUMINP-UHFFFAOYSA-N	573377	2.84106e+06	1.24788e+06	1.22138e+06	2.99395e+06	193012	2.72721e+06	1.35929e+06	4.91467e+06	6.92098e+06	2.26147e+06	2.75357e+06	1.76292e+06	1.8489e+06	2.22573e+06
Com_3053_neg	Phosphohydroxypyruvic acid	2-氧代-3-(磷酰氧基)丙酸	N	C3H5O7P	183.977	182.968	8.22851	[M-H]-	1.319	0.77	2	C18	Organic oxygen compounds	有机氧化合物	Organooxygen compounds	有机氧化合物	Carbonyl compounds	羰基化合物	"3913-50-6"	HMDB0001024	C03232	map00260;map00270;map00680;map01100;map01110;map01120;map01200;map01230	-	105	OC(=O)C(=O)COP(O)(O)=O	LFLUCDOSQPJJBE-UHFFFAOYSA-N	6.32947e+06	2.06203e+07	8.58615e+06	5.66193e+06	1.20482e+07	1.80661e+07	1.50385e+07	1.30083e+07	1.34046e+07	1.42351e+07	2.10658e+07	1.62292e+07	1.06887e+07	1.29771e+07	1.12687e+07
Com_5176_neg	Becocalcidiol	-	N	C23H36O2	344.272	343.263	2.65942	[M-H]-	7.447	0.55	2	C18	Lipids and lipid-like molecules	脂质和类脂分子	Steroids and steroid derivatives	类固醇和类固醇衍生物	Vitamin D and derivatives	维生素D及其衍生物	"-"	HMDB0248927	-	-	-	72443215	CCC(C)C1CCC2C(CCCC12C)=CC=C1CC(O)C(=C)C(O)C1	QSLUXQQUPXBIHH-UHFFFAOYSA-N	1.94407e+06	1.49906e+06	590517	2.18341e+06	642528	2.49098e+06	2.9576e+06	338845	343764	6.73723e+06	2.93826e+06	1.41722e+06	1.67748e+06	1.92522e+06	1.63593e+06
Com_5475_neg	Quinestrol	炔雌醇环戊醚	N	C25H32O2	364.24	363.23	9.06981	[M-H]-	9	0.72	2	C18	Lipids and lipid-like molecules	脂质和类脂分子	Steroids and steroid derivatives	类固醇和类固醇衍生物	Estrane steroids	雌激素类固醇	"152-43-2"	HMDB0015579	C07619	-	LMST02010037	9046	[H][C@@]12CC[C@@](O)(C#C)[C@@]1(C)CC[C@]1([H])C3=C(CC[C@@]21[H])C=C(OC1CCCC1)C=C3	PWZUUYSISTUNDW-VAFBSOEGSA-N	1.24637e+07	1.92337e+06	9.26008e+06	1.08141e+07	7.51224e+06	2.58323e+06	2.59229e+06	8.16117e+06	1.67998e+07	364710	894799	1.08365e+07	6.40956e+06	6.28355e+06	6.67297e+06
Com_4904_neg	Norisocorydine	-	N	C19H21NO4	327.147	326.142	7.72234	[M-H]-	6.489	0.53	2	C18	Alkaloids and derivatives	生物碱及其衍生物	Aporphines	阿朴啡类	-	-	"475-70-7"	HMDB0030249	-	-	-	5320211	COC1=C(O)C2=C(CC3NCCC4=CC(OC)=C(OC)C2=C34)C=C1	OHDQLTAYHMLRBA-UHFFFAOYSA-N	3.53257e+06	8.55778e+06	4.55705e+06	3.55005e+06	5.68694e+06	6.28228e+06	6.00306e+06	5.92756e+06	4.47865e+06	7.33471e+06	1.25716e+07	9.06816e+06	4.78235e+06	4.73782e+06	4.9354e+06
Com_6937_neg	PE(22:6(4Z,7Z,10Z,13Z,16Z,19Z)/P-16:0)	磷脂酰乙醇胺(22:6(4Z,7Z,10Z,13Z,16Z,19Z)/P-16:0)	N	C43H74NO7P	747.52	746.513	0.34429	[M-H]-	10.523	0.51	2	C18	Lipids and lipid-like molecules	脂质和类脂分子	Glycerophospholipids	甘油磷脂	Glycerophosphoethanolamines	甘油磷酸乙醇胺类	"-"	HMDB0009708	-	-	-	53479983	[H][C@@](COC(=O)CC\C=C/C\C=C/C\C=C/C\C=C/C\C=C/C\C=C/CC)(COP(O)(=O)OCCN)O\C=C/CCCCCCCCCCCCCC	CGFAXGUAOSLJRB-XNHMFJFDSA-N	2.12158e+08	3.47222e+08	1.84281e+08	2.84931e+08	4.81714e+08	1.28072e+08	3.53241e+08	2.81092e+08	2.51933e+08	1.78585e+08	3.62722e+08	2.56991e+08	3.14827e+08	2.15898e+08	2.60726e+08
Com_3829_neg	Androst-5-ene group	-	N	C19H30	258.235	257.227	1.90517	[M-H]-	9.726	0.61	2	C18	Lipids and lipid-like molecules	脂质和类脂分子	Steroids and steroid derivatives	类固醇和类固醇衍生物	Androstane steroids	雄甾烷类固醇	"-"	HMDB0248402	-	-	-	4643920	CC12CCCC1C1CC=C3CCCCC3(C)C1CC2	SBNLPRGISFUZQE-UHFFFAOYSA-N	6.36644e+07	4.78742e+07	7.14536e+07	6.54589e+07	3.69836e+07	2.9041e+07	4.66567e+07	5.21738e+07	5.32089e+07	4.12937e+07	3.62909e+07	4.30215e+07	5.57036e+07	5.51584e+07	6.35823e+07
Com_4986_neg	Mytilin A	-	N	C13H20N2O8	332.122	331.116	4.38713	[M-H]-	6.391	0.59	2	C18	Organic acids and derivatives	有机酸及其衍生物	Carboxylic acids and derivatives	羧酸及其衍生物	Amino acids, peptides, and analogues	氨基酸、肽和类似物	"73112-73-9"	HMDB0039002	-	-	-	-	COC1=C(CC(O)(CO)C\C1=N/C(CO)C(O)=O)NCC(O)=O	WXEQFJUHQIGKNG-OVCLIPMQSA-N	774468	157301	262530	351867	1.21118e+06	1.81976e+06	1.70679e+06	989355	1.60338e+06	4.84849e+06	1.50816e+06	225482	1.4562e+06	1.1153e+06	1.33489e+06
Com_2804_neg	Amino aspartic acid	-	N	C4H8N2O4	148.048	147.042	4.56121	[M-H]-	1.356	0.57	2	C18	Organic acids and derivatives	有机酸及其衍生物	Carboxylic acids and derivatives	羧酸及其衍生物	Amino acids, peptides, and analogues	氨基酸、肽和类似物	"-"	HMDB0248306	-	-	-	124897	NNC(CC(O)=O)C(O)=O	RLFYROFKMULBFJ-UHFFFAOYSA-N	1.03293e+07	2.25568e+07	2.27942e+07	1.29025e+07	3.55159e+07	1.979e+07	2.66722e+07	1.58491e+07	3.1721e+07	2.38853e+07	2.52028e+07	3.91757e+07	1.6982e+07	1.82016e+07	1.69648e+07
Com_3917_neg	alpha-Caryophyllene alcohol acetate	α-蒎烯醇乙酸酯	N	C17H28O2	264.209	263.201	1.10723	[M-H]-	7.746	0.69	2	C18	Organic acids and derivatives	有机酸及其衍生物	Carboxylic acids and derivatives	羧酸及其衍生物	Carboxylic acid derivatives	羧酸衍生物	"17622-35-4"	HMDB0037224	-	-	-	131752165	CC(=O)OC1C2(C)CCCC1(C)C1CC(C)(C)CC21	UMESJHMLICGCDG-UHFFFAOYSA-N	3.47191e+07	8.63602e+07	3.21814e+07	4.95261e+07	9.7628e+07	5.10209e+07	7.79348e+07	5.95952e+07	6.17137e+07	6.95266e+07	3.09626e+07	6.13143e+07	5.16774e+07	5.14826e+07	5.11889e+07
Com_6367_neg	28-Norbrassinolide	-	N	C27H46O6	466.329	465.321	1.65761	[M-H]-	6.943	0.51	2	C18	Lipids and lipid-like molecules	脂质和类脂分子	Steroids and steroid derivatives	类固醇和类固醇衍生物	Steroid lactones	类固醇内酯	"-"	HMDB0302397	-	-	-	13845880	[H][C@@]1(CC[C@@]2([H])[C@]3([H])COC(=O)[C@@]4([H])C[C@H](O)[C@H](O)C[C@]4(C)[C@@]3([H])CC[C@]12C)[C@H](C)[C@@H](O)[C@H](O)CC(C)C	CJNLSQRTIXIHGW-BNYRCUELSA-N	1.18887e+07	6.299e+06	3.06418e+06	93550.8	1.30067e+07	6.95619e+07	3.27238e+07	1.01183e+07	1.2235e+07	3.46497e+07	8.66429e+06	236072	1.54635e+07	1.52608e+07	1.82248e+07
Com_5279_neg	Encainide	(±)-4-甲氧基-N-[2-[2-(1-甲基-2-哌啶基)乙基]苯基]苯甲酰胺	N	C22H28N2O2	352.215	351.208	0.22215	[M-H]-	5.87	0.59	2	C18	Benzenoids	苯类化合物	Benzene and substituted derivatives	苯及其取代衍生物	Anilides	酰苯胺类	"66778-36-7"	HMDB0015359	C06978	-	-	48041	COC1=CC=C(C=C1)C(=O)NC1=CC=CC=C1CCC1CCCCN1C	PJWPNDMDCLXCOM-UHFFFAOYSA-N	39897.7	505259	276461	299650	75178.6	7.3836e+06	2.62554e+06	1.10599e+06	65535.2	829828	1.12182e+06	509604	920084	1.22835e+06	1.03405e+06
Com_5159_neg	Anomurine	-	N	C20H25NO4	343.178	342.171	0.49836	[M-H]-	7.737	0.55	2	C18	Organoheterocyclic compounds	有机杂环化合物	Isoquinolines and derivatives	异喹啉及其衍生物	Benzylisoquinolines	苄基异喹啉	"78478-27-0"	HMDB0030270	-	-	-	157218	COC1=CC=C(CC2NCCC3=C(OC)C(OC)=C(OC)C=C23)C=C1	CMQSBRRTRZPLHE-UHFFFAOYSA-N	676343	2.80191e+06	763231	1.27895e+06	2.27825e+06	897448	1.67682e+06	1.5661e+06	1.49849e+06	1.32425e+06	918216	1.50736e+06	1.23641e+06	1.1521e+06	1.23588e+06
Com_5195_neg	Irisresorcinol	-	N	C23H38O2	346.287	345.279	1.31491	[M-H]-	10.711	0.60	2	C18	Benzenoids	苯类化合物	Phenols	酚类	Benzenediols	苯二醇类	"52483-21-3"	HMDB0038532	-	-	-	13845892	CCCCCC\C=C\CCCCCCCCCC1=CC(O)=CC(O)=C1	VBBLHZOJAWSCSP-BQYQJAHWSA-N	2.19455e+07	5.45539e+06	1.40618e+07	2.91516e+07	6.16796e+06	5.75491e+06	8.80225e+06	8.31286e+06	7.30854e+06	5.91974e+06	5.48443e+06	5.15135e+06	5.90414e+06	5.80322e+06	5.8845e+06
Com_5190_neg	17alpha-Hydroperoxyprogesterone	-	N	C21H30O4	346.214	345.204	9.30833	[M-H]-	9.383	0.51	2	C18	Lipids and lipid-like molecules	脂质和类脂分子	Steroids and steroid derivatives	类固醇和类固醇衍生物	Pregnane steroids	妊娠类固醇	"-"	HMDB0244800	-	-	-	-	CC(=O)C1(CCC2C3CCC4=CC(=O)CCC4(C)C3CCC12C)OO	WEHDHEBJGVDJTK-UHFFFAOYSA-N	1.01276e+08	1.24858e+08	9.90146e+07	1.28362e+08	8.43644e+07	7.82725e+07	1.1649e+08	8.75495e+07	1.52339e+08	1.01668e+08	1.65362e+08	1.00315e+08	1.01388e+08	9.77875e+07	9.5803e+07
Com_2655_neg	Methyl sulfate	-	N	CH4O4S	111.983	110.975	9.59576	[M-H]-	0.531	0.61	2	C18	Organic acids and derivatives	有机酸及其衍生物	Organic sulfuric acids and derivatives	有机硫酸及其衍生物	Sulfuric acid esters	硫酸酯类	"-"	HMDB0254614	C02704	-	-	-	COS(O)(=O)=O	JZMJDSHXVKJFKW-UHFFFAOYSA-N	1.34154e+07	2.91157e+07	1.80758e+07	1.54014e+07	2.32516e+07	2.59166e+07	2.95907e+07	2.15039e+07	2.72059e+07	2.82787e+07	3.90081e+07	3.02765e+07	2.1439e+07	2.15055e+07	2.26491e+07
Com_6140_neg	Erinacine C	-	N	C25H38O6	434.267	433.256	8.19487	[M-H]-	8.338	0.54	2	C18	Organoheterocyclic compounds	有机杂环化合物	Quinolines and derivatives	喹啉及其衍生物	Benzoquinolines	苯并喹啉类	"156101-09-6"	HMDB0040389	-	-	-	102277789	CC(C)C1=C2C3CC=C(CO)C4OC5C(O)C(O)COC5OC4C3(C)CCC2(C)CC1	DMPGFSQMXITJPT-UHFFFAOYSA-N	3.14593e+06	2.21487e+06	1.29224e+06	3.92647e+06	2.77675e+06	1.16304e+06	2.73717e+06	2.20133e+06	2.56777e+06	2.01586e+06	2.52145e+06	436731	1.49856e+06	1.04646e+06	1.14682e+06
Com_4303_neg	Verapamil metabolite D-617	-	N	C17H26N2O2	290.199	289.193	3.25941	[M-H]-	9.536	0.52	2	C18	Benzenoids	苯类化合物	Benzene and substituted derivatives	苯及其取代衍生物	Phenylbutylamines	苯丁胺	"-"	HMDB0013962	-	-	-	93168	CNCCCC(C#N)(C(C)C)C1=CC(OC)=C(OC)C=C1	WLOBUUJURNEQCL-UHFFFAOYSA-N	4.63842e+06	1.84907e+06	3.37451e+06	5.42816e+06	3.84081e+06	2.46074e+06	2.21622e+06	2.8878e+06	3.63068e+06	1.60067e+06	2.40945e+06	2.47317e+06	3.24077e+06	3.05944e+06	3.7674e+06
Com_3088_neg	cis- and trans-L-Mercapto-p-menthan-3-one	顺-和反-L-巯基-p-薄荷烷-3-酮	N	C10H18OS	186.108	185.101	0.14053	[M-H]-	5.737	0.55	2	C18	Lipids and lipid-like molecules	脂质和类脂分子	Prenol lipids	异戊烯醇脂	Monoterpenoids	单萜类	"29725-66-4"	HMDB0032205	-	-	-	23341028	CC(C)C1CCC(C)(S)CC1=O	LCFWUUYRTYROGC-UHFFFAOYSA-N	1.67734e+06	1.71426e+06	904826	1.70976e+06	1.98668e+06	1.7925e+06	1.57432e+06	1.82668e+06	1.45462e+06	1.97132e+06	766299	1.42758e+06	1.33778e+06	1.62595e+06	1.48208e+06
Com_5229_neg	Carbocyclic thromboxane A2	-	N	C22H36O3	348.266	347.259	0.99388	[M-H]-	8.632	0.72	2	C18	Lipids and lipid-like molecules	脂质和类脂分子	Fatty Acyls	脂肪酰类	Fatty acids and conjugates	脂肪酸和结合物	"-"	HMDB0249633	-	-	-	1202	CCCCCC(O)C=CC1CC2CC(C2)C1CC=CCCCC(O)=O	ZIWNJZLXPXFNGN-UHFFFAOYSA-N	8.87075e+08	1.06935e+09	5.87012e+08	7.09566e+08	1.36685e+09	6.14481e+08	1.4725e+09	1.31208e+09	9.31011e+08	1.13613e+09	7.30597e+08	7.5948e+08	8.29836e+08	8.39398e+08	8.50418e+08
Com_4406_neg	S-methyl-5'-thioinosine	S-甲基-5'-硫代肌苷	N	C11H14N4O4S	298.074	297.063	9.59707	[M-H]-	5.129	0.57	2	C18	Nucleosides, nucleotides, and analogues	核苷、核苷酸和类似物	5'-deoxyribonucleosides	5'-脱氧核糖核苷	5'-deoxy-5'-thionucleosides	5'-脱氧-5'-硫核苷	"-"	-	C19787	map00270;map01100	-	-	[H][C@]1(CSC)O[C@@]([H])(N2C=NC3=C2N=CN=C3O)[C@]([H])(O)[C@]1([H])O	GXYLOXCSJFJFKA-IOSLPCCCSA-N	1.7824e+06	2.24976e+06	1.20405e+06	607580	2.60252e+06	5.42599e+06	3.14088e+06	1.34018e+06	1.21807e+06	2.26968e+06	3.26037e+06	1.12547e+06	1.49862e+06	1.64156e+06	2.48253e+06
Com_6561_neg	Alternapyrone F	-	N	C28H40O8	504.272	503.267	4.76662	[M-H]-	6.963	0.52	2	C18	Organoheterocyclic compounds	有机杂环化合物	Oxepanes	氧杂环己烷类	-	-	"-"	-	-	-	-	-	[H]C(C)(CC(C)=CC(C)=CC([H])(CCC[C@@]1(CO)O[C@@]([H])(C)C(CO)=C1)C(O)=O)C1=C(C)C(O)=C(C)C(=O)O1	KBKPUHNZWFPACT-KSASSKFLSA-N	1.72511e+07	9.49287e+06	1.34573e+07	1.11644e+07	2.48797e+07	2.63582e+07	2.44466e+07	5.32293e+06	1.56933e+07	1.89147e+07	3.08565e+06	945151	1.64467e+07	1.58593e+07	1.67036e+07
Com_4914_neg	Ficiolide E	-	N	C16H24O7	328.152	327.143	4.37673	[M-H]-	6.692	0.52	2	C18	Organoheterocyclic compounds	有机杂环化合物	Lactones	内酯类	Gamma butyrolactones	γ-丁内酯	"-"	-	-	-	-	-	[H][C@@]1(C)CC[C@@]([H])(O)C=CC(=O)O[C@]([H])(C)CCC(=O)[C@]([H])(O)CC(=O)O1	QERMLGGCVHACEI-HKUMRIAESA-N	2.54253e+07	6.37636e+07	3.80919e+07	2.47365e+07	4.41634e+07	5.35885e+07	3.45654e+07	3.8027e+07	3.3709e+07	5.41217e+07	9.37403e+07	7.31746e+07	4.03106e+07	3.96526e+07	3.91965e+07
Com_6935_neg	PE-NMe2(16:0/18:1(9Z))	磷脂酰乙醇胺-NMe2(16:0/18:1(9Z))	N	C41H80NO8P	745.562	744.555	0.30847	[M-H]-	10.584	0.57	2	C18	Lipids and lipid-like molecules	脂质和类脂分子	Glycerophospholipids	甘油磷脂	Glycerophosphoethanolamines	甘油磷酸乙醇胺类	"-"	HMDB0010568	-	-	LMGP02010322	-	[H]C(COC(=O)CCCCCCCCCCCCCCC)(COP(O)(=O)OCCN(C)C)OC(=O)CCCCCCC\C=C/CCCCCCCC	ZSVMWQMKUKDZTH-VXPUYCOJSA-N	1.2121e+08	2.22106e+08	5.43203e+07	1.3868e+08	1.3137e+08	1.45516e+08	2.51832e+08	1.72888e+08	6.96984e+07	3.21186e+08	4.04369e+08	2.73775e+08	2.07954e+08	1.07751e+08	2.02939e+08
Com_5136_neg	Trehalose	海藻糖	N	C12H22O11	342.116	341.106	7.50145	[M-H]-	5.765	0.53	2	C18	Organic oxygen compounds	有机氧化合物	Organooxygen compounds	有机氧化合物	Carbohydrates and carbohydrate conjugates	碳水化合物和碳水化合物结合物	-	HMDB0000975	C01083	map00074;map00500;map01100;map01110;map02010;map02060	-	-	OCC1OC(OC2OC(CO)C(O)C(O)C2O)C(O)C(O)C1O	HDTRYLNUVZCQOY-LIZSDCNHSA-N	1.80737e+07	3.86104e+07	2.66655e+07	1.62679e+07	2.82429e+07	4.16815e+07	2.46121e+07	2.00901e+07	1.96789e+07	3.1417e+07	5.19725e+07	3.57243e+07	2.4378e+07	2.47831e+07	2.35703e+07
Com_5076_neg	pinolidoxin	-	N	C18H26O6	338.173	337.168	8.1649	[M-H]-	7.005	0.61	2	C18	Organoheterocyclic compounds	有机杂环化合物	Oxocins	恶辛素	-	-	-	HMDB0301836	C08503	-	-	-	O=C(OC1C(=O)OC(CCC)C(O)C(O)C=CCC1)C=CC=CC	TXPRZPDVUZCNLB-YECGNMMBSA-N	1.06178e+07	2.42877e+07	1.55684e+07	1.00276e+07	1.85785e+07	2.55619e+07	1.20716e+07	1.54173e+07	1.24977e+07	2.34806e+07	4.09663e+07	2.72199e+07	1.5629e+07	1.88103e+07	1.79306e+07
Com_4889_neg	hydroquinidine	二氢奎尼丁	N	C20H26N2O2	326.199	325.194	5.10151	[M-H]-	8.359	0.89	2	C18	Alkaloids and derivatives	生物碱及其衍生物	Cinchona alkaloids	金鸡纳生物碱	-	-	"1435-55-8"	HMDB0242615	C10696	-	-	-	OC(C=1C=CN=C2C=CC(OC)=CC21)C3N4CCC(C3)C(C4)CC	LJOQGZACKSYWCH-LHHVKLHASA-N	1.96475e+06	4.16348e+06	2.37689e+06	2.77594e+06	5.66262e+06	6.86193e+06	4.51655e+06	3.80016e+06	5.35286e+06	2.60558e+06	4.86116e+06	4.69667e+06	3.84645e+06	7.0537e+06	5.20213e+06
Com_4453_neg	adrenosterone	肾上腺甾酮	N	C19H24O3	300.173	299.163	6.77655	[M-H]-	7.48	0.53	2	C18	Lipids and lipid-like molecules	脂质和类脂分子	Steroids and steroid derivatives	类固醇和类固醇衍生物	Androstane steroids	雄甾烷类固醇	"382-45-6"	HMDB0006772	C05285	map00140	LMST02020126	-	O=C1C=C2CCC3C(C(=O)CC4(C(=O)CCC34)C)C2(C)CC1	RZRPTBIGEANTGU-IRIMSJTPSA-N	1.0743e+06	1.0844e+07	5.66889e+06	2.34358e+06	1.0333e+07	1.42299e+07	1.19436e+07	1.61096e+07	1.08982e+07	8.4017e+06	6.64061e+06	1.05388e+07	9.26471e+06	9.1088e+06	8.33362e+06
Com_3097_neg	2,4-Diaminobenzenesulfonic acid	2,4-二氨基苯磺酸	N	C6H8N2O3S	188.026	187.016	9.88141	[M-H]-	5.567	0.51	2	C18	Benzenoids	苯类化合物	Benzene and substituted derivatives	苯及其取代衍生物	Benzenesulfonic acids and derivatives	苯磺酸及其衍生物	"88-63-1"	-	-	-	-	66623	O=S(=O)(O)C1=CC=C(N)C=C1N	JVMSQRAXNZPDHF-UHFFFAOYSA-N	5.3746e+06	1.47366e+06	1.14801e+06	4.05378e+06	114372	1.80104e+07	5.18448e+06	1.95102e+06	1.467e+06	4.08251e+07	4.49978e+06	610978	3.38046e+06	3.46588e+06	3.64767e+06
Com_3808_neg	5-Methylcytidine	5-甲基胞苷	N	C10H15N3O5	257.101	256.093	1.77628	[M-H]-	1.432	0.53	2	C18	Nucleosides, nucleotides, and analogues	核苷、核苷酸和类似物	Pyrimidine nucleosides	嘧啶核苷	-	-	"2140-61-6"	HMDB0000982	-	-	-	92918	N=C1N=C(O)N(C=C1C)C2OC(CO)C(O)C2O	ZAYHVCMSTBRABG-JXOAFFINSA-N	1.41243e+06	6.21172e+06	2.58463e+06	3.88603e+06	7.32809e+06	1.39952e+07	8.19041e+06	5.95434e+06	4.95678e+06	6.50755e+06	7.46662e+06	5.04444e+06	5.03242e+06	4.86833e+06	5.51738e+06
Com_4526_neg	Eicosapentaenoic acid	顺式-5,8,11,14,17-二十碳五烯酸	N	C20H30O2	302.225	301.217	0.06965	[M-H]-	0.535	0.62	2	C18	Lipids and lipid-like molecules	脂质和类脂分子	Fatty Acyls	脂肪酰类	Fatty acids and conjugates	脂肪酸和结合物	"10417-94-4"	HMDB0001999	C06428	map01040	LMFA01030759	446284	O=C(O)CCCC=CCC=CCC=CCC=CCC=CCC	JAZBEHYOTPTENJ-JLNKQSITSA-N	1.61016e+06	1.09571e+07	1.72188e+06	6.02178e+06	2.02824e+07	6.2442e+06	8.22594e+06	3.54934e+06	9.12319e+06	2.79625e+06	2.78821e+06	1.4281e+06	1.58659e+06	1.5149e+06	1.12396e+06
Com_6762_neg	LPC 18:3	溶血磷脂酰胆碱 18:3	N	C26H48NO7P	517.317	562.314	2.16801	[M+HCOOH-H]-	8.654	0.64	2	C18	Lipids and lipid-like molecules	脂质和类脂分子	Glycerophospholipids	甘油磷脂	Glycerophosphocholines	甘油磷酸胆碱	-	-	C04230	map00564;map04148;map05231	LMGP01050128	-	O=C(OCC(O)COP(=O)([O-])OCC[N+](C)(C)C)CCCCCCCC=CCC=CCC=CCC	WKQNRCYKYCKESD-UHFFFAOYSA-N	8.16005e+06	9.69304e+07	1.02336e+07	2.40588e+07	3.76637e+07	6.02732e+07	6.85749e+07	3.62171e+07	2.24575e+07	5.57827e+07	9.40903e+07	1.09481e+08	3.96578e+07	4.08233e+07	4.12337e+07
Com_3933_neg	Lauryl sulfate	硫酸月桂基酯	N	C12H26O4S	266.155	265.148	0.60688	[M-H]-	7.875	0.91	2	C18	Organic acids and derivatives	有机酸及其衍生物	Organic sulfuric acids and derivatives	有机硫酸及其衍生物	Sulfuric acid esters	硫酸酯类	"151-41-7"	-	-	-	-	8778	O=S(=O)(O)OCCCCCCCCCCCC	MOTZDAYCYVMXPC-UHFFFAOYSA-N	5.00847e+09	1.10367e+10	6.52953e+09	4.6222e+09	7.59341e+09	8.09851e+09	7.1796e+09	5.89354e+09	9.81607e+09	9.42919e+09	1.7704e+10	1.11192e+10	7.10768e+09	6.65413e+09	6.91962e+09
Com_5830_neg	FA 18:0+2O+SO4	脂肪酸 18:0+2O+SO4	N	C18H36O7S	396.218	395.21	1.64987	[M-H]-	7.031	0.67	2	C18	Organic acids and derivatives	有机酸及其衍生物	Organic sulfuric acids and derivatives	有机硫酸及其衍生物	Sulfuric acid esters	硫酸酯类	-	-	-	-	-	-	O=C(OS(=O)(=O)O)CCCCCCCC(O)C(O)CCCCCCCC	SODLPGVKTPLRNA-UHFFFAOYSA-N	4.79839e+07	1.23455e+08	4.224e+07	5.28098e+07	4.69223e+07	1.17101e+08	4.50038e+07	7.50955e+07	3.58456e+07	6.56524e+07	9.90741e+07	1.28629e+08	8.21623e+07	5.10847e+07	8.34487e+07
Com_5796_neg	S-(2-Carboxypropyl)glutathione	S-(2-羧丙基)谷胱甘肽	N	C14H23N3O8S	393.121	392.113	1.92566	[M-H]-	4.913	0.77	2	C18	Organic acids and derivatives	有机酸及其衍生物	Carboxylic acids and derivatives	羧酸及其衍生物	Amino acids, peptides, and analogues	氨基酸、肽和类似物	-	-	-	-	-	-	O=C(O)CN=C(O)C(N=C(O)CCC(N)C(=O)O)CSCC(C(=O)O)C	JQWABENXVMJJMW-UHFFFAOYSA-N	1.94719e+08	1.745e+08	9.78424e+07	1.82008e+08	3.46927e+08	7.74837e+07	1.60803e+08	7.97821e+07	1.15415e+08	1.71139e+08	1.78594e+08	1.72102e+08	1.46532e+08	1.4615e+08	1.46375e+08
Com_4565_neg	Sulfo jasmonate	-	N	C12H18O7S	306.077	305.07	0.37062	[M-H]-	5.343	0.65	2	C18	Lipids and lipid-like molecules	脂质和类脂分子	Fatty Acyls	脂肪酰类	Lineolic acids and derivatives	亚麻酸及其衍生物	-	-	-	-	-	-	O=C(O)CC1CCC(=O)C1CC=CCCOS(=O)(=O)O	MLUJBNROAVANKK-UHFFFAOYSA-N	5.47564e+06	5.03736e+06	2.82952e+06	1.8385e+06	8.67004e+06	1.93183e+07	5.81283e+06	8.59647e+06	1.04778e+07	4.61508e+06	2.69589e+07	4.48834e+06	6.87357e+06	1.02185e+07	7.30973e+06
Com_3507_neg	8-Methylsulfinyloctyl isothiocyanate	8-甲基亚磺酰基辛基异硫氰酸酯	N	C10H19NOS2	233.091	231.076	0.92094	[M-2H]-	6.103	0.60	2	C18	Organosulfur compounds	有机硫化合物	Sulfoxides	亚砜类	-	-	-	HMDB0035923	-	-	-	-	O=S(C)CCCCCCCCN=C=S	BCRXKWOQVFKZAG-UHFFFAOYSA-N	1.00105e+06	1.9528e+06	628980	959722	810409	1.29828e+06	1.8595e+06	2.67214e+06	6.84944e+06	1.61556e+06	5.52387e+06	1.10371e+06	1.58634e+06	1.75931e+06	1.80011e+06
Com_4067_neg	6-PHOSPHOGLUCONIC ACID	6-磷酸葡萄糖酸	N	C6H13O10P	276.025	275.017	1.43046	[M-H]-	1.246	0.81	2	C18	Organic oxygen compounds	有机氧化合物	Organooxygen compounds	有机氧化合物	Carbohydrates and carbohydrate conjugates	碳水化合物和碳水化合物结合物	"921-62-0"	HMDB0001316	-	-	-	-	O=C(O)C(O)C(O)C(O)C(O)COP(=O)(O)O	BIRSGZKFKXLSJQ-SQOUGZDYSA-N	2.75856e+07	6.4268e+07	3.67149e+07	4.53018e+07	4.00977e+07	2.53312e+07	4.76297e+07	2.61286e+07	3.24605e+07	5.5831e+07	4.56329e+07	9.14392e+07	3.92132e+07	4.20099e+07	3.56324e+07
Com_4169_neg	Xanthosine	黄嘌呤核苷	N	C10H12N4O6	284.076	283.068	0.18375	[M-H]-	4.769	0.88	2	C18	Nucleosides, nucleotides, and analogues	核苷、核苷酸和类似物	Purine nucleosides	嘌呤核苷	-	-	"146-80-5"	HMDB0000299	C01762	map00230;map00232;map01065;map01100;map01110;map01232;map02010	-	-	OC=1N=C(O)C=2N=CN(C2N1)C3OC(CO)C(O)C3O	UBORTCNDUKBEOP-UUOKFMHZSA-N	1.80557e+09	2.21913e+09	9.30786e+08	1.27499e+09	2.42592e+09	2.81883e+09	3.05459e+09	2.35738e+09	1.69582e+09	2.91899e+09	1.54301e+09	1.54081e+09	2.11855e+09	2.00452e+09	2.16989e+09
Com_3546_neg	Biopterin	-	N	C9H11N5O3	237.086	236.078	4.40546	[M-H]-	6.498	0.50	2	C18	Organoheterocyclic compounds	有机杂环化合物	Pteridines and derivatives	蝶啶及其衍生物	Pterins and derivatives	蝶呤及其衍生物	-	HMDB0000468	C06313	map00790;map01100;map01240	-	-	N=C1N=C(O)C=2N=C(C=NC2N1)C(O)C(O)C	LHQIJBMDNUYRAM-DZSWIPIPSA-N	4.87517e+06	1.53448e+07	6.0248e+06	7.52281e+06	6.69627e+06	4.10904e+06	6.49849e+06	5.47276e+06	4.29791e+06	1.06752e+07	1.30899e+07	6.56299e+06	6.84766e+06	7.47048e+06	7.19269e+06
Com_2932_neg	Uric acid	尿酸	N	C5H4N4O3	168.028	167.02	5.52818	[M-H]-	2.008	0.88	2	C18	Organoheterocyclic compounds	有机杂环化合物	Imidazopyrimidines	咪唑并嘧啶类	Purines and purine derivatives	嘌呤和嘌呤衍生物	"69-93-2"	HMDB0000289	C00366	map00230;map01100;map01120;map04976	-	-	OC=1N=C(O)C=2N=C(O)NC2N1	LEHOTFFKMJEONL-UHFFFAOYSA-N	3.22112e+09	5.97369e+09	1.80657e+09	3.84201e+09	1.96468e+10	7.36557e+09	1.14152e+10	1.27417e+10	6.47002e+09	1.08091e+10	3.9663e+09	6.19056e+09	9.57088e+09	7.36974e+09	6.54446e+09
Com_6345_neg	Glycocholic acid	甘氨胆酸	N	C26H43NO6	465.309	464.304	5.0065	[M-H]-	9.71	0.54	2	C18	Lipids and lipid-like molecules	脂质和类脂分子	Steroids and steroid derivatives	类固醇和类固醇衍生物	Bile acids, alcohols and derivatives	胆汁酸、醇及其衍生物	"475-31-0"	HMDB0000138	C01921	map00120;map00121;map01100;map04976;map04979	LMST05030001	-	O=C(O)CN=C(O)CCC(C)C1CCC2C3C(O)CC4CC(O)CCC4(C)C3CC(O)C12C	RFDAIACWWDREDC-FRVQLJSFSA-N	1.17446e+08	1.40623e+08	2.39382e+08	2.18672e+08	1.50245e+08	1.53563e+08	1.51041e+08	1.98256e+08	1.53254e+08	1.29494e+08	1.79934e+08	1.99726e+08	2.11694e+08	2.18451e+08	2.16716e+08
Com_4940_neg	cAMP	-	N	C10H12N5O6P	329.053	328.045	1.01945	[M-H]-	4.697	0.81	2	C18	Nucleosides, nucleotides, and analogues	核苷、核苷酸和类似物	Purine nucleotides	嘌呤核苷酸	Cyclic purine nucleotides	环状嘌呤核苷酸	-	HMDB0000058	C00575	map00230;map01100;map01522;map02025;map02026;map04010;map04014;map04015;map04020;map04022;map04024;map04062;map04072;map04081;map04111;map04113;map04114;map04211;map04213;map04261;map04270;map04340;map04361;map04371;map04540;map04611;map04670;map04710;map04713;map04714;map04720;map04723;map04724;map04725;map04726;map04727;map04728;map04740;map04742;map04750;map04910;map04911;map04912;map04913;map…	-	-	O=P1(O)OCC2OC(N3C=NC=4C(=NC=NC43)N)C(O)C2O1	IVOMOUWHDPKRLL-KQYNXXCUSA-N	1.35911e+07	2.2854e+07	8.8417e+06	1.15826e+07	1.242e+07	1.09386e+07	1.09811e+07	7.38601e+06	8.0252e+06	9.90766e+06	1.16354e+07	1.54289e+07	1.15637e+07	1.08672e+07	1.14889e+07
Com_3548_neg	HEPES	4-羟乙基哌嗪乙磺酸	N	C8H18N2O4S	238.099	237.091	1.6259	[M-H]-	3.863	0.83	2	C18	Organoheterocyclic compounds	有机杂环化合物	Diazinanes	二嗪烷类	Piperazines	哌嗪类	"7365-45-9"	HMDB0062295	-	-	-	-	O=S(=O)(O)CCN1CCN(CCO)CC1	JKMHFZQWWAIEOD-UHFFFAOYSA-N	1.16817e+08	1.80992e+08	7.22307e+07	1.28041e+08	2.60772e+08	1.52248e+08	1.67313e+08	1.86735e+08	1.30738e+08	1.70497e+08	1.47757e+08	1.79954e+08	1.16941e+08	1.40609e+08	1.43521e+08
Com_3217_neg	4-Methoxyphenol sulfate	-	N	C7H8O5S	204.009	203.001	2.37586	[M-H]-	5.455	0.65	2	C18	Organic acids and derivatives	有机酸及其衍生物	Organic sulfuric acids and derivatives	有机硫酸及其衍生物	Arylsulfates	芳基硫酸盐	-	-	-	-	-	-	O=S(=O)(O)OC1=CC=C(OC)C=C1	IGTMFIJOUADBDC-UHFFFAOYSA-N	2.46574e+07	8.6828e+06	1.95684e+06	1.74299e+07	1.58417e+07	1.11337e+08	2.01645e+07	3.99271e+06	5.42692e+06	9.70229e+07	4.77206e+07	3.10713e+06	2.47703e+07	2.45379e+07	2.46748e+07
Com_3691_neg	5-Methoxysalicylic acid sulfate	5-甲氧基水杨酸硫酸	N	C8H8O7S	247.999	246.992	1.08109	[M-H]-	4.958	0.79	2	C18	-	-	-	-	-	-	-	-	-	-	-	-	O=C(O)C1=CC(OC)=CC=C1OS(=O)(=O)O	USGMFIFZEBFKML-UHFFFAOYSA-N	1.26916e+07	2.64114e+07	5.12272e+06	1.02612e+07	1.48965e+08	2.42644e+07	2.13173e+07	3.44447e+07	1.75865e+07	8.60252e+07	5.0511e+07	1.49227e+07	3.11987e+07	3.05315e+07	3.02877e+07
Com_3623_neg	Raspberry ketone sulfate	-	N	C10H12O5S	244.041	243.033	0.33311	[M-H]-	5.284	0.53	2	C18	Organic acids and derivatives	有机酸及其衍生物	Organic sulfuric acids and derivatives	有机硫酸及其衍生物	Arylsulfates	芳基硫酸盐	-	-	-	-	-	-	O=C(C)CCC1=CC=C(OS(=O)(=O)O)C=C1	DKYUJXBWVQHZJQ-UHFFFAOYSA-N	7.41724e+06	2.30801e+07	1.31884e+07	8.04998e+06	1.51603e+07	1.78634e+07	1.19872e+07	1.09781e+07	8.48679e+06	1.57621e+07	2.34164e+07	2.0771e+07	1.23185e+07	1.1834e+07	1.2357e+07
Com_3500_neg	3-Hydroxyphenylaceitic acid sulfate	3-羟基苯乙酸硫酸盐	N	C8H8O6S	232.004	230.996	1.58715	[M-H]-	5.048	0.74	2	C18	Organic acids and derivatives	有机酸及其衍生物	Organic sulfuric acids and derivatives	有机硫酸及其衍生物	Arylsulfates	芳基硫酸盐	-	-	-	-	-	-	O=C(O)CC=1C=CC=C(OS(=O)(=O)O)C1	VBCLPDSIELLWDI-UHFFFAOYSA-N	1.48952e+08	3.1609e+08	2.82973e+08	1.76752e+08	1.99246e+08	1.21128e+08	1.38776e+09	1.47028e+09	3.11572e+08	1.94319e+08	1.08316e+08	4.60998e+07	3.57699e+08	3.55224e+08	3.55846e+08
Com_6811_neg	FAHFA 38:3	脂肪酸酯 38:3	N	C38H68O4	588.512	587.504	0.62456	[M-H]-	10.276	0.62	2	C18	Lipids and lipid-like molecules	脂质和类脂分子	Fatty Acyls	脂肪酰类	Fatty acids and conjugates	脂肪酸和结合物	-	-	-	-	-	-	O=C(O)CCCCCCCC(OC(=O)CCCCCCCCCC=CCC=CCC=CCC)CCCCCCCCC	QETRZBRSOYIFDZ-BBDKIWCZNA-N	9.30548e+07	9.7151e+06	6.42871e+07	1.20223e+08	2.12893e+07	3.34774e+07	3.02115e+07	5.92613e+07	3.03401e+07	1.79913e+07	8.89359e+06	1.74547e+07	5.21642e+07	5.09785e+07	5.36804e+07
Com_6734_neg	FAHFA 35:0	脂肪酸酯 35:0	N	C35H68O4	552.512	551.504	1.74938	[M-H]-	10.455	0.56	2	C18	Lipids and lipid-like molecules	脂质和类脂分子	Fatty Acyls	脂肪酰类	Fatty acids and conjugates	脂肪酸和结合物	-	-	-	-	-	-	O=C(O)CCCCCCCC(OC(=O)CCCCCCCCCCCCCCCC)CCCCCCCCC	IMSVZRAIPHPOKC-UHFFFAOYNA-N	1.16584e+07	606568	1.44849e+07	1.01658e+07	3.95275e+06	9.4222e+06	6.90266e+06	9.71586e+06	9.33353e+06	3.64453e+06	472237	3.14699e+06	1.0272e+07	1.0063e+07	9.23485e+06
Com_6804_neg	FAHFA 38:5	脂肪酸酯 38:5	N	C38H64O4	584.48	583.472	1.2663	[M-H]-	9.79	0.64	2	C18	Lipids and lipid-like molecules	脂质和类脂分子	Fatty Acyls	脂肪酰类	Fatty acids and conjugates	脂肪酸和结合物	-	-	-	-	-	-	O=C(O)CCCCCCC(OC(=O)CCCCCCC=CCC=CCC=CCC=CCC)C=CCCCCCCCC	QFZKIUXASBELAQ-YLEQSGHYNA-N	8.48517e+08	5.28439e+08	8.09582e+08	7.32599e+08	5.4738e+08	5.06574e+08	5.87596e+08	7.59346e+08	7.25668e+08	4.91164e+08	3.73556e+08	5.54845e+08	7.36537e+08	7.62154e+08	7.65931e+08
Com_6758_neg	FAHFA 36:3	脂肪酸酯 36:3	N	C36H64O4	560.48	559.472	1.81208	[M-H]-	9.819	0.52	2	C18	Lipids and lipid-like molecules	脂质和类脂分子	Fatty Acyls	脂肪酰类	Fatty acids and conjugates	脂肪酸和结合物	-	-	-	-	-	-	O=C(O)CCCCCCC(OC(=O)CCCCCCCC=CCC=CCCCCC)C=CCCCCCCCC	GKFRCWOFCMCBNW-GSCXELOCNA-N	1.26934e+09	1.32652e+09	1.29773e+09	1.0445e+09	1.70005e+09	1.71932e+09	1.61058e+09	1.87598e+09	1.6619e+09	1.15131e+09	7.07508e+08	1.5439e+09	1.24022e+09	1.39266e+09	1.27705e+09
Com_6726_neg	FAHFA 35:2	脂肪酸酯 35:2	N	C35H64O4	548.48	547.472	1.96063	[M-H]-	9.932	0.52	2	C18	Lipids and lipid-like molecules	脂质和类脂分子	Fatty Acyls	脂肪酰类	Fatty acids and conjugates	脂肪酸和结合物	-	-	-	-	-	-	O=C(O)CCCCCCC(OC(=O)CCCCCCCC=CCCCCCCC)C=CCCCCCCCC	QRCBZHHDDYGLJA-NWNRCBSWNA-N	2.21282e+07	4.48495e+06	1.61187e+07	2.10442e+07	9.88453e+06	8.08565e+06	6.80556e+06	1.27239e+07	1.02342e+07	5.80707e+06	2.75282e+06	8.23319e+06	1.29237e+07	1.29336e+07	1.15613e+07
Com_4147_neg	Octyl gallate	没食子酸辛酯	N	C15H22O5	282.147	281.139	0.91633	[M-H]-	6.242	0.58	2	C18	Benzenoids	苯类化合物	Benzene and substituted derivatives	苯及其取代衍生物	Benzoic acids and derivatives	苯甲酸及其衍生物	"1034-01-1"	HMDB0033375	-	-	-	61253	O=C(OCCCCCCCC)C1=CC(O)=C(O)C(O)=C1	NRPKURNSADTHLJ-UHFFFAOYSA-N	2.35695e+08	7.63513e+07	6.31678e+07	6.93389e+07	7.16884e+07	3.21046e+08	1.41313e+08	3.56818e+07	7.53194e+07	1.04128e+08	8.89283e+07	2.06364e+07	9.90069e+07	1.01275e+08	1.021e+08
Com_5294_neg	Oleyl sarcosine	油酰肌氨酸	N	C21H39NO3	353.293	352.285	2.89184	[M-H]-	9.627	0.62	2	C18	Organic acids and derivatives	有机酸及其衍生物	Carboxylic acids and derivatives	羧酸及其衍生物	Amino acids, peptides, and analogues	氨基酸、肽和类似物	"110-25-8"	-	-	-	-	6912870	O=C(O)CN(C(=O)CCCCCCCC=CCCCCCCCC)C	DIOYAVUHUXAUPX-KHPPLWFESA-N	1.42669e+07	1.99365e+07	1.2985e+07	1.52107e+07	2.96149e+07	3.63204e+07	3.75878e+07	4.1181e+07	3.21751e+07	1.68532e+07	1.01824e+07	5.72475e+07	2.46303e+07	2.83433e+07	2.44838e+07
Com_6852_neg	LTC4	-	N	C30H47N3O9S	625.303	624.295	1.35711	[M-H]-	7.012	0.61	2	C18	Organic acids and derivatives	有机酸及其衍生物	Carboxylic acids and derivatives	羧酸及其衍生物	Amino acids, peptides, and analogues	氨基酸、肽和类似物	-	HMDB0005095	C02166	map00590;map01100;map04080;map04664;map04726;map04976;map05310	LMFA03020003	5280493	O=C(O)CN=C(O)C(N=C(O)CCC(N)C(=O)O)CSC(C=CC=CC=CCC=CCCCCC)C(O)CCCC(=O)O	GWNVDXQDILPJIG-NXOLIXFESA-N	4.67087e+07	4.10968e+07	2.74023e+07	2.5173e+07	4.18476e+07	3.61933e+07	4.33464e+07	3.16682e+07	3.73409e+07	3.39612e+07	1.74226e+07	4.02708e+07	3.48334e+07	3.2098e+07	3.33845e+07
Com_5836_neg	Sulfasalazine	柳氮磺胺吡啶	N	C18H14N4O5S	398.068	397.061	0.93965	[M-H]-	6.136	0.85	2	C18	Benzenoids	苯类化合物	Benzene and substituted derivatives	苯及其取代衍生物	Benzenesulfonamides	苯磺酰胺类	"599-79-1"	HMDB0014933	C07316	-	-	-	O=C(O)C1=CC(=NNC2=CC=C(C=C2)S(=O)(=O)NC3=NC=CC=C3)C=CC1=O	OQANPHBRHBJGNZ-BKUYFWCQSA-N	2.12914e+06	8.35563e+06	138638	174740	1.07447e+08	1.09565e+06	2.98399e+06	952361	220291	1.57879e+06	844967	690515	9.03862e+06	8.76744e+06	8.62881e+06
Com_4139_neg	Niflumic acid	氟尼酸	N	C13H9F3N2O2	282.062	281.054	2.64827	[M-H]-	6.249	0.51	2	C18	Benzenoids	苯类化合物	Benzene and substituted derivatives	苯及其取代衍生物	Trifluoromethylbenzenes	三氟甲基苯	"4394-00-7"	HMDB0015573	C13698	-	-	4488	O=C(O)C1=CC=CN=C1NC2=CC=CC(=C2)C(F)(F)F	JZFPYUNJRRFVQU-UHFFFAOYSA-N	1.14863e+06	1.2807e+06	629857	762873	1.78449e+06	2.50568e+06	2.85838e+06	825949	3.01421e+06	3.06986e+06	2.97354e+06	1.28065e+06	1.58265e+06	1.82276e+06	1.44119e+06
Com_4443_neg	8phiC8SPC	-	N	C14H20O5S	300.103	299.096	1.00803	[M-H]-	6.127	0.65	2	C18	Benzenoids	苯类化合物	Benzene and substituted derivatives	苯及其取代衍生物	Benzenesulfonic acids and derivatives	苯磺酸及其衍生物	-	-	-	-	-	53987276	O=C(O)CCCCCCCC1=CC=C(C=C1)S(=O)(=O)O	KCKCVKAROJRVBA-UHFFFAOYSA-N	6.61602e+07	2.05696e+08	1.22207e+08	8.91918e+07	1.39436e+08	1.7261e+08	1.07577e+08	1.02864e+08	7.16584e+07	1.63744e+08	2.37959e+08	1.84169e+08	1.13431e+08	1.10643e+08	1.12494e+08
Com_2814_neg	(S,S)-TARTARIC ACID	-	N	C4H6O6	150.016	149.008	4.29332	[M-H]-	11.561	0.53	2	C18	Organic oxygen compounds	有机氧化合物	Organooxygen compounds	有机氧化合物	Carbohydrates and carbohydrate conjugates	碳水化合物和碳水化合物结合物	-	HMDB0029878	C02107	-	-	-	O=C(O)C(O)C(O)C(=O)O	FEWJPZIEWOKRBE-LWMBPPNESA-N	2.03984e+08	2.85005e+08	1.41719e+08	7.67919e+07	1.31683e+08	9.78081e+07	4.26675e+08	2.44883e+08	2.39001e+08	1.46136e+08	2.23601e+08	1.13294e+08	7.23242e+08	7.47602e+08	7.60388e+08
Com_6331_neg	Perfluorononanoic acid	全氟壬酸	N	C9HF17O2	463.971	462.963	0.97827	[M-H]-	7.215	0.62	2	C18	Organohalogen compounds	有机卤化合物	Alkyl halides	卤代烃	Alkyl fluorides	烷基氟	"375-95-1"	-	-	-	-	67821	O=C(O)C(F)(F)C(F)(F)C(F)(F)C(F)(F)C(F)(F)C(F)(F)C(F)(F)C(F)(F)F	UZUFPBIDKMEQEQ-UHFFFAOYSA-N	4.86214e+07	1.08589e+08	7.00463e+07	5.65636e+07	7.47418e+07	1.07394e+08	1.08128e+08	9.04684e+07	1.01549e+08	1.28551e+08	1.31739e+08	1.07112e+08	6.11819e+07	5.93722e+07	6.03606e+07
Com_6905_neg	L-alpha-Phosphatidylethanolamine	.磷脂酰乙醇胺	N	C39H74NO8P	715.515	714.507	0.80265	[M-H]-	10.144	0.71	2	C18	Lipids and lipid-like molecules	脂质和类脂分子	Glycerophospholipids	甘油磷脂	Glycerophosphoethanolamines	甘油磷酸乙醇胺类	"9099-93-8"	-	-	-	LMGP02010042	46891780	O=C(OCC(OC(=O)CCCCCCCC=CCC=CCCCCC)COP(=O)(O)OCCN)CCCCCCCCCCCCCCC	HBZNVZIRJWODIB-NHCUFCNUSA-N	4.74908e+07	7.04175e+07	3.10198e+07	9.56578e+07	9.05931e+07	1.34185e+07	7.87481e+07	6.70972e+07	8.15072e+07	9.96329e+07	1.41844e+08	8.08752e+07	6.14634e+07	1.22543e+08	8.78014e+07
Com_4192_neg	octadecanoic acid	十八烷酸	N	C18H36O2	284.272	283.264	0.5384	[M-H]-	0.531	0.69	2	C18	Lipids and lipid-like molecules	脂质和类脂分子	Fatty Acyls	脂肪酰类	Fatty acids and conjugates	脂肪酸和结合物	-	HMDB0303352	C01530	map00061;map01040;map01060;map01100;map04745	LMFA01010018	-	O=C(O)CCCCCCCCCCCCCCCCC	QIQXTHQIDYTFRH-UHFFFAOYSA-N	1.5875e+07	5.21328e+07	1.71137e+07	2.52948e+07	3.42765e+07	3.01943e+07	1.28238e+08	2.26281e+07	3.6379e+07	3.53598e+07	3.33981e+07	2.63837e+07	1.36747e+07	1.39518e+07	1.18597e+07
Com_5144_neg	9-Phenyl-1-(2,4,6-trihydroxyphenyl)-1-nonanone	9-苯基-1-(2,4,6-三羟基苯基)壬-1-酮	N	C21H26O4	342.183	341.178	7.49153	[M-H]-	8.303	0.55	2	C18	Organic oxygen compounds	有机氧化合物	Organooxygen compounds	有机氧化合物	Carbonyl compounds	羰基化合物	-	-	-	-	-	-	O=C(C=1C(O)=CC(O)=CC1O)CCCCCCCCC=2C=CC=CC2	OOGZWXIAHJKVAH-UHFFFAOYSA-N	9.96998e+07	2.97223e+08	1.92011e+08	1.41323e+08	1.90908e+08	2.78434e+08	1.52196e+08	2.0199e+08	1.39003e+08	2.64807e+08	3.12135e+08	3.25772e+08	1.89586e+08	1.78495e+08	1.8081e+08
Com_4352_neg	Tetradecylsulfate	-	N	C14H30O4S	294.186	293.179	0.13041	[M-H]-	8.609	0.93	2	C18	Organic acids and derivatives	有机酸及其衍生物	Organic sulfuric acids and derivatives	有机硫酸及其衍生物	Sulfuric acid esters	硫酸酯类	"4754-44-3"	-	-	-	-	5248	O=S(=O)(O)OCCCCCCCCCCCCCC	URLJMZWTXZTZRR-UHFFFAOYSA-N	2.8266e+09	6.97258e+09	4.40397e+09	2.89203e+09	6.01533e+09	6.66585e+09	4.25015e+09	4.71328e+09	5.9355e+09	8.22482e+09	1.33772e+10	7.67154e+09	4.83056e+09	4.57871e+09	4.73616e+09
Com_2828_neg	Xanthine	黄嘌呤	N	C5H4N4O2	152.033	151.025	6.64111	[M-H]-	2.303	0.93	2	C18	Organoheterocyclic compounds	有机杂环化合物	Imidazopyrimidines	咪唑并嘧啶类	Purines and purine derivatives	嘌呤和嘌呤衍生物	"69-89-6"	HMDB0000292	C00385	map00230;map00232;map01060;map01065;map01100;map01110;map01120;map01232	-	-	C1=NC2=C(N1)C(=O)NC(=O)N2	LRFVTYWOQMYALW-UHFFFAOYSA-N	3.45714e+10	5.66596e+10	2.78505e+10	3.95596e+10	6.71478e+10	5.02816e+10	4.49253e+10	5.56181e+10	3.34876e+10	6.6743e+10	3.55852e+10	3.68497e+10	4.60026e+10	4.54584e+10	4.61701e+10
Com_6823_neg	Neobonaspectin B	-	N	C34H44O9	596.299	595.288	5.29673	[M-H]-	8.561	0.96	2	C18	Lignans, neolignans and related compounds	木脂素、新木脂素及相关化合物	-	-	-	-	-	-	-	-	-	-	CC=CC1=CC(=C(C(=C1)OC)OC(C)CC2=CC(=C(C(=C2)OC)OC(C)CC3=CC(=C(C(=C3)OC)OC)OC)OC)OC	BNSPYHAAXNQEMW-VAWYXSNFSA-N	2.07099e+08	6.2394e+08	2.37874e+08	1.70915e+08	7.32696e+08	8.42243e+08	8.54656e+08	4.43063e+08	3.97089e+08	5.88149e+08	7.3925e+08	9.56854e+08	4.38283e+08	4.56016e+08	4.33876e+08
Com_6421_neg	LysoPE(18:2w6/0:0)	溶血磷脂酰乙醇胺 (18:2w6/0:0)	N	C23H44NO7P	477.286	476.278	0.88026	[M-H]-	8.924	0.96	2	C18	Lipids and lipid-like molecules	脂质和类脂分子	Glycerophospholipids	甘油磷脂	Glycerophosphoethanolamines	甘油磷酸乙醇胺类	-	HMDB0011507	-	-	LMGP02050011	-	CCCCCC=CCC=CCCCCCCCC(=O)OCC(COP(=O)(O)OCCN)O	DBHKHNGBVGWQJE-USWSLJGRSA-N	2.78189e+08	1.5093e+09	2.83048e+08	2.62284e+08	1.39345e+09	1.65142e+09	1.53609e+09	9.51851e+08	8.80404e+08	1.21858e+09	1.11088e+09	1.6778e+09	8.68271e+08	7.42908e+08	7.06126e+08
Com_6021_neg	Maryal	-	N	C20H34O9	418.22	417.214	3.06155	[M-H]-	5.65	0.56	2	C18	Organic oxygen compounds	有机氧化合物	Organooxygen compounds	有机氧化合物	Carbohydrates and carbohydrate conjugates	碳水化合物和碳水化合物结合物	-	-	-	-	-	-	CC1C(C(CC(O1)OC2C(OC(CC2O)OC3C(OC=CC3OC)C)C)OC)O	FXCCXRYBFVGDRR-TYHBFHBZSA-N	8.04885e+06	1.20565e+07	6.69999e+06	9.34614e+06	1.17646e+07	1.5275e+07	8.10994e+06	8.26774e+06	7.03827e+06	1.68294e+07	1.13286e+07	9.23502e+06	9.56565e+06	9.09395e+06	9.29153e+06
Com_5924_neg	Glu-Ile-Phe	谷氨酸一异亮氨酸一苯丙氨酸	N	C20H29N3O6	407.206	406.198	0.41354	[M-H]-	6.012	0.61	2	C18	Organic acids and derivatives	有机酸及其衍生物	Carboxylic acids and derivatives	羧酸及其衍生物	Amino acids, peptides, and analogues	氨基酸、肽和类似物	-	-	-	-	-	-	CCC(C)C(C(=O)NC(CC1=CC=CC=C1)C(=O)O)NC(=O)C(CCC(=O)O)N	WTMZXOPHTIVFCP-QEWYBTABSA-N	7.96683e+06	7.9697e+06	4.38905e+06	6.71541e+06	1.13611e+07	2.36059e+07	1.04628e+07	7.8794e+06	4.75867e+06	1.68411e+07	1.00422e+07	4.79297e+06	9.81472e+06	7.99301e+06	9.71822e+06
Com_5741_neg	Cilazaprilat	-	N	C20H27N3O5	389.195	388.189	2.17172	[M-H]-	5.986	0.62	2	C18	Organic acids and derivatives	有机酸及其衍生物	Carboxylic acids and derivatives	羧酸及其衍生物	Amino acids, peptides, and analogues	氨基酸、肽和类似物	-	-	C17309	-	-	-	C1CC(C(=O)N2C(CCCN2C1)C(=O)O)NC(CCC3=CC=CC=C3)C(=O)O	UVAUYSRYXACKSC-ULQDDVLXSA-N	2.23391e+06	6.93845e+06	2.56103e+06	5.97763e+06	1.27631e+07	1.02522e+06	6.99662e+06	6.66942e+06	5.83697e+06	2.49734e+06	7.82151e+06	8.29708e+06	4.82092e+06	4.77873e+06	5.09879e+06
Com_5546_neg	1-Naphthylacetylspermine	-	N	C22H34N4O	370.273	369.263	7.82509	[M-H]-	6.504	0.53	2	C18	Benzenoids	苯类化合物	Naphthalenes	萘类	-	-	-	-	C13674	-	-	-	C1=CC=C2C(=C1)C=CC=C2CC(=O)NCCCNCCCCNCCCN	ZUINPPQIQARTKX-UHFFFAOYSA-N	7.66915e+06	1.22839e+07	4.83833e+06	8.48479e+06	1.10768e+07	4.32252e+06	7.32896e+06	1.02428e+07	7.91705e+06	1.1092e+07	2.66905e+06	4.17183e+06	8.04326e+06	7.76614e+06	7.08145e+06
Com_5482_neg	Ser Ile Phe	丝氨酸-异亮氨酸-苯丙氨酸	N	C18H27N3O5	365.195	364.186	5.34772	[M-H]-	5.786	0.60	2	C18	Organic acids and derivatives	有机酸及其衍生物	Carboxylic acids and derivatives	羧酸及其衍生物	Amino acids, peptides, and analogues	氨基酸、肽和类似物	-	-	-	-	-	-	CCC(C)C(C(=O)NC(CC1=CC=CC=C1)C(=O)O)NC(=O)C(CO)N	LWMQRHDTXHQQOV-MXAVVETBSA-N	7.97154e+06	1.10114e+06	2.01708e+06	1.29881e+06	4.12514e+06	6.02489e+07	3.40472e+07	1.02588e+07	9.14477e+06	7.84087e+06	1.47982e+07	948717	7.09721e+06	1.18504e+07	8.61667e+06
Com_5235_neg	Apigenin 7-sulfate	芹黄素 7-硫酸	N	C15H10O8S	350.01	349.002	0.33945	[M-H]-	5.815	0.66	2	C18	Phenylpropanoids and polyketides	苯丙素类和聚酮类	Flavonoids	黄酮类化合物	Flavones	黄酮类	-	HMDB0037851	-	-	LMPK12110431	-	C1=CC(=CC=C1C2=CC(=O)C3=C(C=C(C=C3O2)OS(=O)(=O)O)O)O	UQUHXFINOFUDCC-UHFFFAOYSA-N	5.09616e+06	1.13681e+06	1.03557e+06	364099	1.09545e+08	4.31303e+07	1.6578e+07	3.82462e+07	9.00943e+06	2.32594e+07	2.48059e+07	6.09699e+06	2.06596e+07	1.79913e+07	2.16605e+07
Com_5205_neg	Glu-Ile-Ser	谷氨酸一异亮氨酸一丝氨酸	N	C14H25N3O7	347.169	346.162	0.23786	[M-H]-	5.477	0.61	2	C18	Organic acids and derivatives	有机酸及其衍生物	Carboxylic acids and derivatives	羧酸及其衍生物	Amino acids, peptides, and analogues	氨基酸、肽和类似物	-	-	-	-	-	-	CCC(C)C(C(=O)NC(CO)C(=O)O)NC(=O)C(CCC(=O)O)N	ZHNHJYYFCGUZNQ-KBIXCLLPSA-N	1.70847e+07	1.47413e+07	6.65947e+06	1.50658e+07	2.50912e+07	3.3898e+07	3.73313e+07	2.59452e+07	1.30241e+07	2.76134e+07	1.72075e+07	9.92132e+06	1.78524e+07	1.72428e+07	1.8561e+07
Com_4894_neg	Plakortenone	-	N	C18H30O5	326.209	325.201	1.62693	[M-H]-	7.248	0.55	2	C18	Organoheterocyclic compounds	有机杂环化合物	Dioxanes	二恶烷	1,2-dioxanes	1,2-二氧六环类	-	-	-	-	-	-	CCC1CC(OOC1CC(=O)OC)(C)CC(CC)C=CC(=O)C	WEYWQMIIZQNRQV-VVUTYZSJSA-N	2.21244e+07	1.33028e+07	1.08208e+07	2.72585e+07	1.43435e+07	2.05595e+07	1.97063e+07	1.83987e+07	2.72045e+07	1.63057e+07	9.35739e+06	1.38788e+07	1.56518e+07	1.4956e+07	1.54803e+07
Com_4520_neg	Koninginin G	-	N	C16H30O5	302.209	301.201	1.94322	[M-H]-	6.639	0.71	2	C18	Organoheterocyclic compounds	有机杂环化合物	Benzopyrans	苯并吡喃类	-	-	-	-	-	-	-	-	CCCCCCC(C1CCC2C(CCC(C2(O1)O)O)O)O	PLZAVOYXRMPNBF-LGFJLYTPSA-N	9.88872e+07	2.63995e+07	1.83935e+07	4.49952e+07	7.10204e+07	1.35142e+08	1.51165e+08	2.55929e+07	9.62748e+07	2.49052e+08	4.89462e+07	1.91019e+07	7.20166e+07	6.98214e+07	7.09925e+07
Com_3719_neg	roughanic acid	-	N	C16H26O2	250.193	249.186	1.8972	[M-H]-	9.644	0.86	2	C18	Lipids and lipid-like molecules	脂质和类脂分子	Fatty Acyls	脂肪酰类	Fatty acids and conjugates	脂肪酸和结合物	-	-	-	-	LMFA01030138	-	CCC=CCC=CCC=CCCCCCC(=O)O	KBGYPXOSNDMZRV-PDBXOOCHSA-N	6.95269e+07	4.81227e+07	5.03253e+07	5.65413e+07	5.22109e+07	4.93967e+07	5.72533e+07	4.37517e+07	5.11735e+07	4.859e+07	3.81314e+07	5.42852e+07	4.99106e+07	5.2138e+07	5.32758e+07
Com_3292_neg	Vanillactic acid	香草乳酸	N	C10H12O5	212.068	211.061	2.26633	[M-H]-	5.725	0.50	2	C18	Phenylpropanoids and polyketides	苯丙素类和聚酮类	Phenylpropanoic acids	苯丙酸类	-	-	-	HMDB0000913	-	-	-	-	COC1=C(C=CC(=C1)CC(C(=O)O)O)O	SVYIZYRTOYHQRE-UHFFFAOYSA-N	2.43541e+07	3.21232e+07	1.81888e+07	1.65907e+07	1.8669e+07	3.23675e+07	3.53321e+07	2.16971e+07	1.97444e+07	3.28332e+07	3.73462e+07	2.66516e+07	3.07915e+07	4.06743e+07	3.85207e+07
Com_3277_neg	alpha-D-Mannoheptulopyranose	α-D-甘露庚酮吡喃糖	N	C7H14O7	210.074	209.066	3.58664	[M-H]-	1.443	0.62	2	C18	Organic oxygen compounds	有机氧化合物	Organooxygen compounds	有机氧化合物	Carbohydrates and carbohydrate conjugates	碳水化合物和碳水化合物结合物	-	HMDB0029935	C08236	-	-	-	C(C1C(C(C(C(O1)(CO)O)O)O)O)O	HAIWUXASLYEWLM-VEIUFWFVSA-N	2.90119e+07	6.54798e+07	3.96301e+07	3.88563e+07	7.76796e+07	1.46447e+08	8.52188e+07	5.72871e+07	5.2171e+07	9.82971e+07	6.94355e+07	8.40018e+07	5.34937e+07	5.73828e+07	5.25993e+07
Com_3015_neg	p-hydroxyphenylpyruvate	-	N	C9H7O4-	179.034	178.026	3.96958	[M-H]-	5.685	0.65	2	C18	Benzenoids	苯类化合物	Benzene and substituted derivatives	苯及其取代衍生物	Phenylpyruvic acid derivatives	苯基丙酮酸衍生物	-	HMDB0000707	-	-	-	-	C1=CC(=CC=C1CC(=O)C(=O)[O-])O	KKADPXVIOXHVKN-UHFFFAOYSA-M	539238	281141	276368	81736.9	2.21691e+06	632421	617578	1.24161e+06	2.09814e+06	2.69266e+06	3.65417e+06	644857	932222	991428	1.14211e+06
Com_2852_neg	2,5-Furandicarboxylate	-	N	C6H4O5	156.006	154.998	5.95103	[M-H]-	4.819	0.52	2	C18	Organoheterocyclic compounds	有机杂环化合物	Furans	呋喃	Furoic acid and derivatives	糠酸及其衍生物	-	HMDB0004812	C20450	map00365;map01120	-	-	C1=C(OC(=C1)C(=O)O)C(=O)O	CHTHALBTIRVDBM-UHFFFAOYSA-N	1.88701e+07	2.60767e+07	1.22901e+07	2.14615e+07	2.71387e+07	2.49044e+07	4.50031e+07	2.19275e+07	5.64494e+06	3.09027e+07	2.44075e+07	2.23142e+07	2.34047e+07	2.33157e+07	2.6052e+07
Com_2849_neg	1,8-Cineole	-	N	C10H18O	154.136	153.127	7.04411	[M-H]-	6.46	0.55	2	C18	Organoheterocyclic compounds	有机杂环化合物	Oxanes	环氧乙烷类	-	-	-	HMDB0004472	C09844	map00902;map01110;map04750	LMPR0102090019	-	CC1(C2CCC(O1)(CC2)C)C	WEEGYLXZBRQIMU-UHFFFAOYSA-N	2.40962e+06	3.43225e+06	1.39761e+06	2.4883e+06	3.93308e+06	5.39491e+06	4.19273e+06	2.37135e+06	5.51281e+06	3.79285e+06	4.92643e+06	4.23857e+06	3.22065e+06	2.64372e+06	3.37953e+06
Com_6286_neg	Guan-fu base F	-	N	C26H35NO6	457.246	456.242	6.6864	[M-H]-	6.771	0.51	2	C18	Lipids and lipid-like molecules	脂质和类脂分子	Prenol lipids	异戊烯醇脂	Diterpenoids	二萜类	-	-	-	-	-	-	CC(C)C(=O)OC1CC2(CN3C4C2C5(C1)C3C6(C(C7C(C5C6(C4)CC7=C)O)OC(=O)C)O)C	OMIRUNLROKSDCZ-LREJKNIPSA-N	3.25084e+07	1.09234e+07	5.88295e+06	2.08753e+07	2.98712e+07	2.16307e+07	4.08914e+07	3.65581e+07	2.82386e+07	3.35865e+07	8.13071e+06	4.7441e+06	2.06282e+07	2.03405e+07	2.02431e+07
Com_6105_neg	Sphaeranthanolide	-	N	C21H32O9	428.205	427.2	6.88637	[M-H]-	6.232	0.53	2	C18	Lipids and lipid-like molecules	脂质和类脂分子	Prenol lipids	异戊烯醇脂	Terpene lactones	萜内酯	-	-	-	-	-	-	CC1C(=O)OC2C1(CCC3(C2=C(C(CC3)OC4C(C(C(C(O4)CO)O)O)O)C)C)O	XJIHHYMEBKDQFZ-RQXOCINCSA-N	1.35049e+07	3.50485e+07	1.75167e+07	1.29787e+07	1.92306e+07	3.32176e+07	1.47638e+07	1.78877e+07	1.02708e+07	2.2285e+07	3.20386e+07	4.2689e+07	2.0363e+07	1.77158e+07	2.05352e+07
Com_5845_neg	Cinncassiol E	-	N	C20H30O8	398.194	397.187	0.23463	[M-H]-	5.514	0.72	2	C18	Lipids and lipid-like molecules	脂质和类脂分子	Prenol lipids	异戊烯醇脂	Sesquiterpenoids	倍半萜类	-	HMDB0036857	C17659	-	-	-	CC1CCC2(C1(C3(C4(C5(C(O3)(C6C2(C4(CC6(O5)C(C)C)O)C)O)C)O)O)O)O	KFWCNRCQYZWAFT-DEOAXKMISA-N	2.42082e+07	7.87075e+06	7.04735e+06	6.8685e+06	2.07944e+07	6.99466e+07	4.87695e+07	1.86779e+07	2.19193e+07	2.43862e+07	2.53912e+07	5.07383e+06	2.12442e+07	2.09379e+07	2.14506e+07
Com_5272_neg	Vindolinine N-oxide	-	N	C21H24N2O3	352.179	351.17	2.72134	[M-H]-	7.743	0.51	2	C18	Alkaloids and derivatives	生物碱及其衍生物	Plumeran-type alkaloids	Plumeran型生物碱	-	-	-	-	-	-	-	-	CC1C2C3C=CC[N+]4(C3C5(C1(C2C(=O)OC)NC6=CC=CC=C65)CC4)[O-]	KUIUIAAUJDPWQH-SWBAGZEDSA-N	7.8582e+06	8.04808e+06	3.86875e+06	1.10742e+07	1.57121e+07	5.9901e+06	7.94248e+06	7.35381e+06	586594	6.88975e+06	4.06206e+06	8.9573e+06	5.95456e+06	5.33109e+06	6.63518e+06
Com_5171_neg	Gallicynoic acid F	没食子酸F	N	C18H32O6	344.22	343.212	1.12704	[M-H]-	6.097	0.62	2	C18	Lipids and lipid-like molecules	脂质和类脂分子	Fatty Acyls	脂肪酰类	Fatty acids and conjugates	脂肪酸和结合物	-	-	-	-	LMFA01050573	-	CCCCC(C#CC(C(C(CCCCCCCC(=O)O)O)O)O)O	DTCUTCQYZMBUDK-UHFFFAOYSA-N	8.51159e+07	7.1734e+07	3.0268e+07	8.34325e+07	1.16605e+08	1.93541e+08	1.60086e+08	6.88014e+07	8.85696e+07	1.00228e+08	8.42753e+07	3.83835e+07	7.44283e+07	7.27649e+07	7.47158e+07
Com_4597_neg	12-sulfooxy-9,10-dihydrojasmonic acid	-	N	C12H20O7S	308.093	307.086	1.42549	[M-H]-	5.377	0.61	2	C18	Lipids and lipid-like molecules	脂质和类脂分子	Fatty Acyls	脂肪酰类	Lineolic acids and derivatives	亚麻酸及其衍生物	-	-	-	-	-	121232650	C1CC(=O)C(C1CC(=O)O)CCCCCOS(=O)(=O)O	CJUJDLFIAYZPPV-NXEZZACHSA-N	6.79039e+06	1.57239e+07	1.89612e+06	1.37103e+06	1.29196e+07	2.76472e+07	4.68959e+06	8.11296e+06	2.24006e+07	1.17865e+07	4.93383e+07	3.39969e+06	1.02716e+07	1.10337e+07	1.07141e+07
Com_4269_neg	10,16-Dihydroxy-hexadecanoate	-	N	C16H32O4	288.23	287.222	1.80403	[M-H]-	6.72	0.80	2	C18	Lipids and lipid-like molecules	脂质和类脂分子	Fatty Acyls	脂肪酰类	Fatty acids and conjugates	脂肪酸和结合物	-	-	-	-	-	-	C(CCCCC(=O)O)CCCC(CCCCCCO)O	VJZBXAQGWLMYMS-HNNXBMFYSA-N	1.49935e+07	9.61646e+06	1.75517e+07	1.27514e+07	2.13966e+07	7.94922e+07	3.27059e+07	1.3761e+07	2.42989e+07	7.93231e+07	2.93254e+07	1.59668e+07	2.58636e+07	2.48014e+07	2.66699e+07
Com_4125_neg	Akihalin	-	N	C15H20O5	280.131	279.123	1.208	[M-H]-	6.118	0.55	2	C18	Organoheterocyclic compounds	有机杂环化合物	Lactones	内酯类	Gamma butyrolactones	γ-丁内酯	-	-	-	-	-	-	CC1(CC=C2C1CC3C(C(C2(C)O)O)OC(=O)C3=C)O	VJXOJXBYJRLXQZ-UHFFFAOYSA-N	2.88909e+07	8.10736e+06	7.06703e+06	8.12213e+06	8.65266e+06	3.80619e+07	1.96307e+07	7.07893e+06	1.38511e+07	1.42259e+07	1.27161e+07	2.96752e+06	1.49225e+07	1.37526e+07	1.45626e+07
Com_4038_neg	5-epi-Valiolol 7-phosphate	5-表-Valiolol-7-磷酸	N	C7H15O9P	274.045	273.038	0.75364	[M-H]-	1.262	0.85	2	C18	Organic oxygen compounds	有机氧化合物	Organooxygen compounds	有机氧化合物	Alcohols and polyols	醇和多元醇	-	-	C21204	map00525;map01100;map01110	-	-	C1C(C(C(C(C1(COP(=O)(O)O)O)O)O)O)O	VVXZEMGBRCJLRO-IBISWUOJSA-N	8.30604e+07	3.36107e+08	1.74816e+08	6.03386e+07	1.60293e+08	3.91047e+08	1.81429e+08	3.296e+08	2.77275e+08	1.27142e+08	1.63964e+08	1.30509e+09	2.90571e+08	1.99319e+08	1.98301e+08
Com_3950_neg	moclobemide	吗氯贝胺	N	C13H17ClN2O2	268.098	267.091	1.48164	[M-H]-	5.935	0.77	2	C18	Benzenoids	苯类化合物	Benzene and substituted derivatives	苯及其取代衍生物	Benzoic acids and derivatives	苯甲酸及其衍生物	"71320-77-9"	HMDB0015302	-	-	-	-	C1COCCN1CCNC(=O)C2=CC=C(C=C2)Cl	YHXISWVBGDMDLQ-UHFFFAOYSA-N	8.34741e+06	2.05389e+07	1.05409e+07	8.21712e+06	1.32333e+07	3.58496e+07	1.45551e+07	1.21707e+07	9.78443e+06	1.30578e+07	2.72752e+07	1.91413e+07	1.29297e+07	1.30849e+07	1.41495e+07
Com_3890_neg	Triethylene glycol diglycidyl ether	-	N	C12H22O6	262.142	261.134	0.58543	[M-H]-	5.816	0.75	2	C18	Organoheterocyclic compounds	有机杂环化合物	Epoxides	环氧化物	-	-	-	-	C19537	-	-	-	C1C(O1)COCCOCCOCCOCC2CO2	UMILHIMHKXVDGH-UHFFFAOYSA-N	1.8892e+07	2.03898e+07	9.74858e+06	1.2941e+07	1.8558e+07	3.36763e+07	3.35108e+07	2.63354e+07	4.77032e+07	1.94502e+07	3.0886e+07	1.69923e+07	2.11593e+07	2.18278e+07	2.23123e+07
Com_3705_neg	4-Methoxy-1,9-cadinadien-3-one	4-甲氧基-1,9-卡地那二烯-3-酮	N	C16H24O2	248.178	247.17	2.82401	[M-H]-	7.528	0.76	2	C18	Lipids and lipid-like molecules	脂质和类脂分子	Prenol lipids	异戊烯醇脂	Sesquiterpenoids	倍半萜类	-	-	-	-	-	-	CC1=CCC(C2C1=CC(=O)C(C2)(C)OC)C(C)C	WNVGXIGDSODCRK-DUVNUKRYSA-N	8.37462e+06	1.59516e+07	9.42327e+06	8.76992e+06	8.63786e+06	1.19519e+07	1.33765e+07	1.11814e+07	1.08774e+07	1.10554e+07	1.96009e+07	1.36577e+07	8.48434e+06	9.15622e+06	1.03343e+07
Com_3515_neg	Aplotaxene	-	N	C17H28	232.219	231.211	3.37775	[M-H]-	9.727	0.81	2	C18	Hydrocarbons	碳氢化合物	Unsaturated hydrocarbons	不饱和烃	Olefins	烯烃	-	HMDB0302293	C17535	-	-	-	CCC=CCC=CCC=CCCCCCC=C	JXRNMQDTJAQLAQ-UTZXOHNXSA-N	7.05079e+07	6.01746e+07	8.05241e+07	7.40713e+07	5.35888e+07	4.74783e+07	5.81504e+07	7.38965e+07	8.15421e+07	5.80625e+07	5.13669e+07	6.31038e+07	6.91517e+07	7.35688e+07	8.51118e+07
Com_3281_neg	octyl hydrogen sulfate	-	N	C8H18O4S	210.093	209.085	0.45292	[M-H]-	5.706	0.61	2	C18	Organic acids and derivatives	有机酸及其衍生物	Organic sulfuric acids and derivatives	有机硫酸及其衍生物	Sulfuric acid esters	硫酸酯类	-	-	-	-	-	-	CCCCCCCCOS(=O)(=O)O	UZZYXUGECOQHPU-UHFFFAOYSA-N	1.25175e+06	269105	329776	123198	303916	3.56282e+06	1.65502e+06	453795	537458	1.15665e+06	1.11935e+06	539099	973024	822205	865623
Com_2992_neg	2-hydroxynonanoic acid	-	N	C9H18O3	174.126	173.117	5.15099	[M-H]-	6.097	0.79	2	C18	Lipids and lipid-like molecules	脂质和类脂分子	Fatty Acyls	脂肪酰类	Fatty acids and conjugates	脂肪酸和结合物	-	-	-	-	LMFA01050024	-	CCCCCCCC(C(=O)O)O	BTJFTHOOADNOOS-UHFFFAOYSA-N	5.79377e+07	7.91052e+07	2.43889e+07	4.24465e+07	4.56301e+07	1.33617e+08	1.16716e+08	1.26047e+08	2.64687e+08	7.91144e+07	2.21057e+08	4.6438e+07	8.43426e+07	8.44765e+07	8.68632e+07
Com_6572_neg	Amoritin	-	N	C31H38O6	506.267	505.256	6.37459	[M-H]-	8.203	0.68	2	C18	Phenylpropanoids and polyketides	苯丙素类和聚酮类	Flavonoids	黄酮类化合物	Flavans	黄烷	-	-	-	-	LMPK12140440	-	CC(=CCC1=C(C(=CC(=C1)C2CC(=O)C3=C(C(=C(C(=C3O2)CC=C(C)C)O)CC=C(C)C)O)OC)O)C	LBUIMKICYMGNNI-UHFFFAOYSA-N	1.12181e+07	1.89304e+07	5.14405e+06	1.24447e+07	1.60581e+07	1.8905e+07	2.20127e+07	7.33914e+06	5.14772e+06	1.29675e+07	2.25377e+07	2.55557e+07	1.14584e+07	1.1146e+07	1.25123e+07
Com_6371_neg	1-heptadecanoyl-glycero-3-phosphoethanolamine	-	N	C22H46NO7P	467.301	466.292	3.75332	[M-H]-	9.598	0.92	2	C18	Lipids and lipid-like molecules	脂质和类脂分子	Glycerophospholipids	甘油磷脂	Glycerophosphoethanolamines	甘油磷酸乙醇胺类	-	-	-	-	LMGP02050030	-	CCCCCCCCCCCCCCCCC(=O)OCC(COP(=O)(O)OCCN)O	RVNBVQKDPQVSOY-OAQYLSRUSA-N	2.28651e+06	4.45808e+08	2.40747e+07	1.84259e+06	1.91467e+08	2.63386e+08	2.31574e+08	1.01858e+08	1.23066e+08	1.86642e+08	2.2102e+08	3.04948e+08	1.20126e+08	1.09013e+08	1.13603e+08
Com_6200_neg	Mitoxantrone	米托蒽醌	N	C22H28N4O6	444.201	443.198	9.61204	[M-H]-	6.623	0.66	2	C18	Benzenoids	苯类化合物	Anthracenes	蒽类	Anthraquinones	蒽醌类	"65271-80-9"	HMDB0015335	C11195	-	-	-	C1=CC(=C2C(=C1NCCNCCO)C(=O)C3=C(C=CC(=C3C2=O)O)O)NCCNCCO	KKZJGLLVHKMTCM-UHFFFAOYSA-N	1.9886e+07	8.51187e+07	2.92304e+07	3.78521e+07	3.30962e+07	1.86873e+07	5.58069e+07	5.33596e+07	3.57047e+07	6.8225e+07	5.20275e+07	6.48351e+07	3.64453e+07	3.62324e+07	2.64108e+07
Com_6015_neg	Ascleposide B	-	N	C19H30O10	418.184	417.179	4.62279	[M-H]-	5.605	0.54	2	C18	Organic oxygen compounds	有机氧化合物	Organooxygen compounds	有机氧化合物	Carbohydrates and carbohydrate conjugates	碳水化合物和碳水化合物结合物	-	-	-	-	-	-	CC(C=CC1(C2(CC(CC1(OC2=O)C)OC3C(C(C(C(O3)CO)O)O)O)C)O)O	IYZKVNWVTDUROQ-MLAGGGSOSA-N	5.29636e+06	9.32603e+06	3.48292e+06	5.83609e+06	9.56441e+06	4.95934e+06	6.71794e+06	5.82601e+06	4.56746e+06	7.77493e+06	7.16291e+06	7.77934e+06	5.6929e+06	5.63612e+06	6.21749e+06
Com_5977_neg	(+)-Ixerin H	-	N	C21H32O8	412.21	411.205	6.47352	[M-H]-	6.622	0.56	2	C18	Lipids and lipid-like molecules	脂质和类脂分子	Prenol lipids	异戊烯醇脂	Terpene lactones	萜内酯	-	-	-	-	-	-	CC1C2CCC(=CCCC(=CC2OC1=O)COC3C(C(C(C(O3)CO)O)O)O)C	AXHWCLOONAGWJC-FKHDJIALSA-N	7.51976e+07	1.9587e+08	1.0572e+08	8.03874e+07	8.39877e+07	1.10866e+08	9.92959e+07	7.76713e+07	7.81665e+07	1.59578e+08	2.57699e+08	1.94969e+08	1.16702e+08	1.1389e+08	7.87208e+07
Com_5549_neg	Docosanedioate	-	N	C22H42O4	370.308	369.301	1.12458	[M-H]-	9.965	0.79	2	C18	Lipids and lipid-like molecules	脂质和类脂分子	Fatty Acyls	脂肪酰类	Fatty acids and conjugates	脂肪酸和结合物	-	HMDB0304342	C19625	map00073	LMFA01170037	-	C(CCCCCCCCCCC(=O)O)CCCCCCCCCC(=O)O	DGXRZJSPDXZJFG-UHFFFAOYSA-N	1.35302e+06	1.88837e+06	7.47864e+06	1.49039e+07	3.34355e+06	5.86457e+06	8.59486e+06	2.84286e+06	4.82655e+06	1.27574e+07	7.93734e+06	3.00453e+06	5.30629e+06	5.93523e+06	5.74922e+06
Com_5382_neg	3,8-Dimethoxy-5,7-dihydroxy-3',4'-methylenedioxyflavone	-	N	C18H14O8	358.069	357.061	2.80225	[M-H]-	6.451	0.71	2	C18	Phenylpropanoids and polyketides	苯丙素类和聚酮类	Flavonoids	黄酮类化合物	O-methylated flavonoids	O-甲基化黄酮类化合物	-	-	-	-	LMPK12113266	-	COC1=C(C=C(C2=C1OC(=C(C2=O)OC)C3=CC4=C(C=C3)OCO4)O)O	WGJDKSZLQCVWMG-UHFFFAOYSA-N	6.47447e+07	1.82256e+08	1.09488e+08	7.11242e+07	1.1967e+08	1.08161e+08	8.61338e+07	7.11586e+07	6.06939e+07	1.04512e+08	1.61773e+08	1.46551e+08	9.16108e+07	9.0513e+07	9.48937e+07
Com_5311_neg	Kopsinoline	-	N	C21H26N2O3	354.194	353.186	1.85219	[M-H]-	8	0.81	2	C18	Alkaloids and derivatives	生物碱及其衍生物	Aspidofractine alkaloids	阿哌西汀生物碱	-	-	-	-	-	-	-	-	COC(=O)C1CC23CCC[N+]4(C2C5(C1(CC3)NC6=CC=CC=C65)CC4)[O-]	KWXHCCIXBUPHTG-ICLMVOIRSA-N	7.23243e+07	1.41749e+08	7.1475e+07	7.62641e+07	1.63031e+08	8.79205e+07	1.48779e+08	1.25798e+08	1.25164e+08	1.08595e+08	7.6462e+07	1.33067e+08	9.21024e+07	8.79009e+07	8.98402e+07
Com_4801_neg	Rengyoside B	-	N	C14H24O8	320.147	319.14	0.3539	[M-H]-	5.503	0.63	2	C18	Organic oxygen compounds	有机氧化合物	Organooxygen compounds	有机氧化合物	Carbohydrates and carbohydrate conjugates	碳水化合物和碳水化合物结合物	-	-	-	-	-	-	C1CC(CCC1=O)(CCOC2C(C(C(C(O2)CO)O)O)O)O	BCPZXYWRQMEQAG-UJPOAAIJSA-N	7.33078e+06	3.06842e+07	3.20412e+06	6.62111e+06	6.70548e+06	5.46024e+06	6.5604e+06	1.08747e+07	6.28183e+06	1.56469e+07	8.77331e+06	1.90544e+07	7.30327e+06	7.83052e+06	7.99068e+06
Com_3904_neg	Ancistroquinone D	-	N	C13H12O6	264.063	263.054	9.45041	[M-H]-	5.673	0.56	2	C18	Benzenoids	苯类化合物	Naphthalenes	萘类	Naphthoquinones	萘醌类	-	-	-	-	-	-	CC1=C(C2=C(C(=C(C=C2O)OC)OC)C(=O)C1=O)O	LLBZBMMZXRKYSM-UHFFFAOYSA-N	642997	180888	457839	52418.2	3.59893e+06	1.95773e+06	755843	1.45977e+06	2.7571e+07	682718	4.90072e+06	2.78052e+06	2.13922e+06	1.82377e+06	2.01347e+06
Com_3809_neg	N-Lauroylglycine	N-月桂酰甘氨酸	N	C14H27NO3	257.199	256.191	1.81747	[M-H]-	7.796	0.74	2	C18	Organic acids and derivatives	有机酸及其衍生物	Carboxylic acids and derivatives	羧酸及其衍生物	Amino acids, peptides, and analogues	氨基酸、肽和类似物	-	HMDB0013272	-	-	LMFA08020261	-	CCCCCCCCCCCC(=O)NCC(=O)O	JWGGSJFIGIGFSQ-UHFFFAOYSA-N	4.02256e+06	1.38338e+07	3.6975e+06	3.03264e+06	5.57583e+06	3.69799e+06	4.74368e+06	6.98995e+06	4.22428e+06	1.5083e+07	1.2112e+07	3.40751e+06	5.29283e+06	5.41746e+06	5.46994e+06
Com_3580_neg	Drummondol	-	N	C13H20O4	240.136	239.129	1.02906	[M-H]-	5.856	0.55	2	C18	Organoheterocyclic compounds	有机杂环化合物	Oxepanes	氧杂环己烷类	-	-	-	-	-	-	-	-	CC(C=CC1(C2(CC(=O)CC1(OC2)C)C)O)O	KENVUEOHDFOVNA-SNAWJCMRSA-N	2.68656e+07	9.45385e+06	6.17307e+06	5.84537e+06	1.49858e+07	3.48753e+07	1.50362e+07	9.93835e+06	1.65446e+07	1.30386e+07	2.01803e+07	9.86794e+06	1.43487e+07	1.15344e+07	1.21288e+07
Com_3336_neg	Botryolide D	-	N	C10H16O5	216.1	215.092	1.75183	[M-H]-	5.625	0.74	2	C18	Organoheterocyclic compounds	有机杂环化合物	Lactones	内酯类	-	-	-	-	-	-	-	-	CC1CC(C(=O)CCC(CC(=O)O1)O)O	YVRSFHGCOSYPMO-YUTBPMSOSA-N	2.1869e+07	3.10716e+07	1.68926e+07	1.85624e+07	5.65061e+07	6.04113e+07	3.81592e+07	2.30533e+07	3.04538e+07	3.41801e+07	3.58209e+07	2.7034e+07	2.44881e+07	2.44174e+07	2.6271e+07
Com_3170_neg	Crocusatin G	藏红花苷G	N	C12H20O2	196.146	195.138	4.43375	[M-H]-	6.924	0.66	2	C18	Organic oxygen compounds	有机氧化合物	Organooxygen compounds	有机氧化合物	Alcohols and polyols	醇和多元醇	-	-	-	-	-	-	CCC(=O)C1=C(CC(CC1(C)C)O)C	AWEBWMVKWDSYSS-VIFPVBQESA-N	1.47102e+07	3.66554e+07	2.59241e+07	1.58392e+07	2.41824e+07	2.35251e+07	2.79221e+07	2.26187e+07	2.90743e+07	2.84429e+07	3.97267e+07	3.54201e+07	2.14384e+07	2.20394e+07	2.20337e+07
Com_2715_neg	L-Leucine	L-亮氨酸	N	C6H13NO2	131.095	130.086	8.34444	[M-H]-	5.406	0.93	2	C18	Organic acids and derivatives	有机酸及其衍生物	Carboxylic acids and derivatives	羧酸及其衍生物	Amino acids, peptides, and analogues	氨基酸、肽和类似物	"61-90-5"	HMDB0000687	C00123	map00280;map00290;map00966;map00970;map01060;map01065;map01100;map01110;map01210;map01230;map02010;map04150;map04974;map04978;map05131;map05230	-	-	CC(C)CC(C(=O)O)N	ROHFNLRQFUQHCH-YFKPBYRVSA-N	1.79165e+08	2.91166e+08	2.145e+08	2.04628e+08	3.26767e+08	3.06921e+08	2.22617e+08	4.54734e+08	1.63424e+08	2.52187e+08	3.10632e+08	2.86486e+08	2.32166e+08	2.35434e+08	1.70754e+08
Com_2833_neg	2,4-dihydroxybenzoate	-	N	C7H5O4-	153.019	152.011	5.66034	[M-H]-	5.484	0.74	2	C18	Benzenoids	苯类化合物	Benzene and substituted derivatives	苯及其取代衍生物	Benzoic acids and derivatives	苯甲酸及其衍生物	-	HMDB0029666	-	-	-	-	C1=CC(=C(C=C1O)[O-])C(=O)O	UIAFKZKHHVMJGS-UHFFFAOYSA-M	2.35087e+06	3.81265e+06	2.20029e+06	1.00065e+06	1.13398e+07	6.37724e+06	5.04631e+06	3.03274e+06	3.96766e+06	5.03995e+06	6.59449e+06	3.52684e+06	4.50441e+06	6.50043e+06	3.45843e+06
Com_3076_neg	2'-hydroxypyridoxol	-	N	C8H11NO4	185.069	184.061	3.72195	[M-H]-	5.074	0.85	2	C18	Organoheterocyclic compounds	有机杂环化合物	Pyridines and derivatives	吡啶及其衍生物	Hydroxypyridines	羟基吡啶类	-	-	-	-	-	-	C1=C(C(=C(C(=N1)CO)O)CO)CO	FLVIETJQVDUKMQ-UHFFFAOYSA-N	2.38898e+07	2.17758e+07	1.26652e+07	9.60556e+06	2.47113e+07	6.76681e+07	5.26876e+07	2.52636e+07	3.85106e+07	5.07436e+07	4.63573e+07	1.80294e+07	2.8611e+07	2.75133e+07	3.00471e+07
Com_3209_neg	7-Hydroxy-10-deoxyeucommiol	7-羟基-10-脱氧杜仲酚	N	C9H14O5	202.084	201.076	2.59612	[M-H]-	5.372	0.62	2	C18	Lipids and lipid-like molecules	脂质和类脂分子	Prenol lipids	异戊烯醇脂	Monoterpenoids	单萜类	-	-	-	-	-	-	CC1=C(C(C(C1O)O)CC(=O)O)CO	FJPGIAPDXODWOR-CGMLFGJQSA-N	1.22726e+07	4.48468e+07	1.3413e+07	1.09268e+07	4.32526e+07	2.27271e+07	2.59256e+07	3.13312e+07	3.55919e+07	1.93516e+07	4.81667e+07	2.06303e+07	1.84107e+07	1.72331e+07	1.92165e+07
Com_3313_neg	2,2'-(3-methylcyclohexane-1,1-diyl)diacetic acid	-	N	C11H18O4	214.121	213.113	2.20595	[M-H]-	5.825	0.63	2	C18	Organic acids and derivatives	有机酸及其衍生物	Carboxylic acids and derivatives	羧酸及其衍生物	Dicarboxylic acids and derivatives	二元酸及其衍生物	-	-	-	-	-	-	CC1CCCC(C1)(CC(=O)O)CC(=O)O	HJPDHTDUPWGUHP-UHFFFAOYSA-N	2.41291e+07	3.86092e+07	2.16864e+07	2.21643e+07	3.08741e+07	3.32086e+07	2.92944e+07	2.71454e+07	3.67661e+07	3.63012e+07	3.97111e+07	3.37304e+07	2.89486e+07	2.96895e+07	3.03629e+07
Com_3389_neg	Foetisulfide A	-	N	C8H16OS3	224.036	223.028	5.10172	[M-H]-	10.559	0.90	2	C18	Organosulfur compounds	有机硫化合物	Sulfoxides	亚砜类	-	-	-	-	-	-	-	-	CCC(C)SSCC=CS(=O)C	MRLXFQWCSNFUCF-FNORWQNLSA-N	3.31586e+08	3.65589e+08	2.03576e+08	1.89544e+08	1.61678e+08	1.91873e+08	9.45502e+08	2.05303e+08	2.29064e+08	3.15673e+08	2.53482e+08	2.6446e+08	1.58529e+09	1.64e+09	1.74068e+09
Com_3484_neg	Caiophoraenin	-	N	C11H18O5	230.115	229.108	1.26998	[M-H]-	5.766	0.66	2	C18	Lipids and lipid-like molecules	脂质和类脂分子	Prenol lipids	异戊烯醇脂	Terpene lactones	萜内酯	-	-	-	-	-	-	CC1C2C(CC(C2C(OC1=O)OC)CO)O	ZVEZLXLQLYOFMK-DRZZNBKRSA-N	1.56574e+07	2.75731e+07	1.41489e+07	1.57069e+07	1.95839e+07	4.83279e+07	2.86049e+07	2.17734e+07	1.67668e+07	2.38794e+07	3.9016e+07	2.10525e+07	2.46772e+07	2.45536e+07	2.4808e+07
Com_4103_neg	Pantetheine	泛酰硫因	N	C11H22N2O4S	278.13	277.122	1.89425	[M-H]-	10.211	0.90	2	C18	Organic acids and derivatives	有机酸及其衍生物	Carboxylic acids and derivatives	羧酸及其衍生物	Amino acids, peptides, and analogues	氨基酸、肽和类似物	-	HMDB0003426	C00831	map00332;map00770;map01100;map01110	-	-	CC(C)(CO)C(C(=O)NCCC(=O)NCCS)O	ZNXZGRMVNNHPCA-VIFPVBQESA-N	2.23941e+07	5.74365e+07	2.11841e+07	2.79408e+07	5.9949e+07	7.96296e+07	7.46579e+07	5.9916e+07	3.41672e+07	3.75803e+07	4.38505e+07	5.6827e+07	4.76662e+07	4.47817e+07	2.25969e+07
Com_4130_neg	Acrostalic acid	胼胝酸	N	C16H24O4	280.167	279.157	9.9114	[M-H]-	7.239	0.66	2	C18	Organic acids and derivatives	有机酸及其衍生物	Carboxylic acids and derivatives	羧酸及其衍生物	Dicarboxylic acids and derivatives	二元酸及其衍生物	-	-	-	-	-	-	CC12CCCC(C1CCC(=C)C2CC(=O)O)(C)C(=O)O	PWMWTNKJRHUMOB-OJDYBEQGSA-N	1.4743e+07	4.54864e+06	3.0324e+06	1.34384e+07	9.79554e+06	1.64757e+07	1.37115e+07	8.05693e+06	1.01591e+07	3.00219e+07	8.53136e+06	5.2082e+06	1.13764e+07	1.14044e+07	1.02953e+07
Com_4456_neg	Achaetolide	藜芦内酯	N	C16H28O5	300.194	299.186	1.58981	[M-H]-	6.914	0.52	2	C18	Organoheterocyclic compounds	有机杂环化合物	Oxocins	恶辛素	-	-	-	-	-	-	-	-	CCCCCCCC1CC(C(C=CC(CC(=O)O1)O)O)O	LAXPXFNVDQZXJE-ZVLUIJSYSA-N	7.17956e+06	1.10391e+07	7.18241e+06	7.1328e+06	1.1753e+07	1.38066e+07	1.18732e+07	1.31529e+07	1.24857e+07	1.50105e+07	1.44669e+07	1.54374e+07	1.03329e+07	9.2019e+06	9.3502e+06
Com_4529_neg	(3R)-3,17-dihydroxymargaric acid	-	N	C17H34O4	302.246	301.238	1.01495	[M-H]-	10.149	0.51	2	C18	Lipids and lipid-like molecules	脂质和类脂分子	Fatty Acyls	脂肪酰类	Fatty acids and conjugates	脂肪酸和结合物	-	-	-	-	-	86289868	C(CCCCCCCO)CCCCCCC(CC(=O)O)O	HLFOBOFXSDRVQR-MRXNPFEDSA-N	6.62439e+08	6.31776e+08	7.88258e+08	5.36121e+08	8.07494e+08	6.5367e+08	8.09309e+08	8.02638e+08	1.0757e+09	7.93367e+08	6.70327e+08	7.3832e+08	7.79896e+08	7.76499e+08	7.7537e+08
Com_4569_neg	Creoside II	-	N	C14H26O7	306.168	305.16	1.6545	[M-H]-	6.606	0.61	2	C18	Lipids and lipid-like molecules	脂质和类脂分子	Fatty Acyls	脂肪酰类	Fatty acyl glycosides	脂肪酰糖苷	-	-	-	-	-	-	CC(CCC=C(C)COC1C(C(C(C(O1)CO)O)O)O)O	RYOZPJPMEMWLIF-NGDGIVGLSA-N	1.45578e+07	9.13944e+07	1.94178e+07	5.74652e+07	1.09129e+07	411599	4.54516e+06	1.54462e+07	1.29905e+07	7.66059e+06	1.04934e+07	5.38241e+07	2.2365e+07	2.14582e+07	2.18362e+07
Com_4850_neg	Albocycline M-1	-	N	C18H28O5	324.194	323.184	7.32495	[M-H]-	6.63	0.51	2	C18	Phenylpropanoids and polyketides	苯丙素类和聚酮类	Macrolides and analogues	大环内酯类及其类似物	-	-	-	-	-	-	-	-	CC1CCC2C(O2)(C(C=CC(C=CC(=O)OC1C)(C)O)OC)C	DWPSZWXJNGIASS-JCRVKWHYSA-N	4.97179e+07	3.54134e+07	1.7646e+07	2.47883e+07	3.93114e+07	4.05434e+07	3.73006e+07	2.97235e+07	5.90366e+07	8.79514e+07	4.17848e+07	2.60463e+07	1.81948e+07	3.85762e+07	3.36366e+07
Com_4997_neg	9,10,18-Trihydroxyoctadecanoic acid	9,10,18-三羟基十八烷酸	N	C18H36O5	332.256	331.249	1.27963	[M-H]-	6.593	0.74	2	C18	Lipids and lipid-like molecules	脂质和类脂分子	Fatty Acyls	脂肪酰类	Fatty acids and conjugates	脂肪酸和结合物	-	-	-	-	LMFA02000147	-	C(CCCCO)CCCC(C(CCCCCCCC(=O)O)O)O	OISFHODBOQNZAG-UHFFFAOYSA-N	7.1923e+07	2.07563e+07	3.43963e+07	4.95195e+07	8.40217e+07	2.97484e+08	1.21282e+08	3.50463e+07	8.90325e+07	3.06097e+08	9.08877e+07	2.98865e+07	9.23887e+07	7.39141e+07	8.99322e+07
Com_6282_neg	Wilforic acid B	-	N	C29H44O4	456.324	455.316	1.64006	[M-H]-	8.098	0.80	2	C18	Organic oxygen compounds	有机氧化合物	Organooxygen compounds	有机氧化合物	Carbonyl compounds	羰基化合物	-	-	-	-	-	-	CC1=C2CCC3C(C2CC(C1=O)O)(CCC4(C3(CCC5(C4CC(CC5)(C)C(=O)O)C)C)C)C	IBFPFYPZOPHYKC-RVSDKLHUSA-N	7.48549e+08	2.49327e+08	1.28102e+08	7.15448e+07	5.08892e+08	2.0558e+09	1.34457e+09	2.91517e+08	1.36366e+09	8.58165e+08	4.01685e+08	6.65252e+07	4.45793e+08	4.46756e+08	4.33997e+08
Com_6296_neg	Homaxisterol B2	-	N	C29H46O4	458.34	457.332	1.19695	[M-H]-	7.584	0.59	2	C18	Lipids and lipid-like molecules	脂质和类脂分子	Steroids and steroid derivatives	类固醇和类固醇衍生物	Stigmastanes and derivatives	豆甾烷及其衍生物	-	-	-	-	-	-	CCC(C=CC(C)C1CCC2C1(CCC34C2(O3)C(C5C6(C4(CCC(C6)O)C)O5)O)C)C(C)C	NUKZQEACWUKJTB-PFRCSVQTSA-N	1.07168e+08	3.75954e+07	5.25904e+07	1.0383e+08	2.08271e+08	4.58322e+08	6.24047e+08	4.62658e+07	1.2539e+08	1.34188e+09	1.23973e+08	4.83508e+07	2.52098e+08	2.2736e+08	2.36727e+08
Com_6340_neg	Perovskone B	-	N	C30H40O4	464.293	463.282	6.36721	[M-H]-	10.352	0.68	2	C18	Lipids and lipid-like molecules	脂质和类脂分子	Prenol lipids	异戊烯醇脂	Sesterterpenoids	二倍萜类	-	-	-	-	-	-	CC1=CC(=O)C23CCC4C(CCCC45CC26C1CC7C6(O5)C(=C(C3=O)C(C)C)OC7(C)C)(C)C	HBIBHELUGMKMMU-GHDDMMGFSA-N	8.29719e+06	3.19006e+07	4.88727e+06	1.47847e+07	1.23187e+08	2.04091e+08	1.4745e+08	1.03391e+08	7.22352e+06	5.18418e+07	1.42296e+07	9.09887e+06	3.31132e+07	3.2861e+07	5.22004e+07
Com_6488_neg	Antcin K	-	N	C29H44O6	488.314	487.305	2.13715	[M-H]-	5.675	0.54	2	C18	Lipids and lipid-like molecules	脂质和类脂分子	Steroids and steroid derivatives	类固醇和类固醇衍生物	Bile acids, alcohols and derivatives	胆汁酸、醇及其衍生物	-	HMDB0249891	-	-	-	53321283	CC(CCC(=C)C(C)C(=O)O)C1CCC2C1(CC(=O)C3=C2C(CC4C3(CCC(C4(C)O)O)C)O)C	RWTLLOHEXIZDCG-DOZCWRSDSA-N	1.07289e+07	3.22438e+07	1.89228e+07	1.39788e+07	2.27089e+07	1.61475e+07	1.98968e+07	1.04652e+07	2.8388e+07	2.72428e+07	3.56664e+07	2.9278e+07	1.96682e+07	1.89184e+07	1.87509e+07
Com_6616_neg	eurysterol A sulfonic acid	-	N	C27H46O7S	514.296	513.288	2.28918	[M-H]-	7.423	0.73	2	C18	Lipids and lipid-like molecules	脂质和类脂分子	Steroids and steroid derivatives	类固醇和类固醇衍生物	-	-	-	-	-	-	LMST05020034	-	CC(C)CCCC(C)C1CCC2C1(CCC3C24CC(C5(C3(CCC(C5)OS(=O)(=O)O)CO4)O)O)C	MWTQCWZOXMULHF-QZSJCTLHSA-N	1.66953e+07	4.99166e+06	5.94058e+06	258261	1.16612e+07	5.78453e+07	2.46367e+07	1.21117e+07	8.97388e+06	1.19164e+07	4.89372e+06	1.00798e+06	1.20754e+07	9.16306e+06	1.41711e+07
Com_6793_neg	3-demethylubiquinol-6	-	N	C38H58O4	578.434	577.423	5.62301	[M-H]-	9.381	0.87	2	C18	Lipids and lipid-like molecules	脂质和类脂分子	Prenol lipids	异戊烯醇脂	Polyprenylphenols	聚异戊二烯酚	-	-	-	-	-	-	CC1=C(C(=C(C(=C1O)O)OC)O)CC=C(C)CCC=C(C)CCC=C(C)CCC=C(C)CCC=C(C)CCC=C(C)C	ZQXNZNKHQXLVCV-HGJBZHBGSA-N	6.67148e+07	1.47654e+07	2.85463e+07	9.77892e+07	1.65548e+07	1.06887e+07	1.53982e+07	1.8969e+07	2.45828e+07	1.07325e+07	1.15435e+07	1.40157e+07	2.85332e+07	2.64018e+07	2.43028e+07
Com_6510_neg	28-Homodolicholide	-	N	C29H48O6	492.345	491.337	1.01597	[M-H]-	7.256	0.58	2	C18	Lipids and lipid-like molecules	脂质和类脂分子	Steroids and steroid derivatives	类固醇和类固醇衍生物	Steroid lactones	类固醇内酯	-	HMDB0033907	-	-	-	-	CC=C(C(C)C)C(C(C(C)C1CCC2C1(CCC3C2COC(=O)C4C3(CC(C(C4)O)O)C)C)O)O	LRRBQWHWKJDDAW-OXMALERUSA-N	1.31922e+07	1.36852e+06	3.20234e+06	3.53881e+06	1.35388e+07	3.5446e+07	2.31619e+07	7.00445e+06	9.35339e+06	2.79334e+07	6.06852e+06	3.25636e+06	9.67741e+06	9.75984e+06	1.13839e+07
Com_6242_neg	Lemnabourside	-	N	C26H42O6	450.298	449.29	1.90832	[M-H]-	7.438	0.54	2	C18	Lipids and lipid-like molecules	脂质和类脂分子	Prenol lipids	异戊烯醇脂	Diterpenoids	二萜类	-	-	-	-	-	-	CC1=CC2C(CC1)C(=CCC2C(C)CCCC(C)C3OCC4C(C(C(C(O4)O3)O)O)O)C	UYNYEKFEWCFAHP-PGAUPGJASA-N	5.75826e+06	81011.3	392832	847108	6.26489e+06	1.55763e+07	7.10382e+06	1.95733e+06	1.86443e+06	9.2473e+06	1.84247e+06	1.42691e+06	4.24388e+06	4.33301e+06	4.39044e+06
Com_5786_neg	6alpha-malonyloxymanoyl oxide	6α-丙二酰氧甘露醇氧化物	N	C23H36O5	392.256	391.246	8.86604	[M-H]-	8.554	0.52	2	C18	Lipids and lipid-like molecules	脂质和类脂分子	Prenol lipids	异戊烯醇脂	Triterpenoids	三萜类	-	-	-	-	-	-	CC1(CCCC2(C1C(CC3(C2CCC(O3)(C)C=C)C)OC(=O)CC(=O)O)C)C	JZRGFUZJIZSKTF-ALFLKXBZSA-N	2.05153e+07	1.69395e+07	1.11457e+07	1.50681e+07	2.46761e+07	1.06719e+07	2.53993e+07	1.89066e+07	2.24034e+07	2.17339e+07	1.2648e+07	1.24588e+07	1.33594e+07	1.42332e+07	1.49581e+07
Com_5655_neg	Cordobic acid 18-acetate	-	N	C22H36O5	380.256	379.248	1.75128	[M-H]-	6.613	0.51	2	C18	Lipids and lipid-like molecules	脂质和类脂分子	Prenol lipids	异戊烯醇脂	Diterpenoids	二萜类	-	-	-	-	-	-	CC(CCC1C(=C)C(CC2C1(CCCC2(C)COC(=O)C)C)O)CC(=O)O	KIYMDNJCFGZGTR-WYNJWVBZSA-N	1.76378e+07	2.12377e+07	9.57203e+06	1.46499e+07	4.7619e+07	3.87899e+08	3.42448e+08	8.30703e+07	1.6582e+08	2.02095e+08	5.26867e+07	1.2041e+07	8.97046e+07	8.96337e+07	8.72573e+07
Com_5448_neg	2'(R)-Hydroxylanneaquinol	-	N	C23H38O3	362.282	361.278	9.80793	[M-H]-	7.466	0.55	2	C18	Lipids and lipid-like molecules	脂质和类脂分子	Fatty Acyls	脂肪酰类	Fatty alcohols	脂肪醇	-	-	-	-	-	-	CCCCCCCCC=CCCCCCC(CC1=C(C=CC(=C1)O)O)O	SYEWMKBCQCNFPV-VFCOFNOGSA-N	721590	1.87205e+06	977352	1.54814e+06	1.08133e+06	964950	2.03179e+06	1.32157e+06	2.08671e+06	1.52272e+06	2.43459e+06	3.64022e+06	1.64545e+06	1.39031e+06	1.27846e+06
Com_4854_neg	Dihydromonacolin L acid	-	N	C19H32O4	324.23	323.222	1.62408	[M-H]-	6.643	0.53	2	C18	Organic acids and derivatives	有机酸及其衍生物	Hydroxy acids and derivatives	羟基酸及其衍生物	Medium-chain hydroxy acids and derivatives	中链羟基酸及其衍生物	-	-	C20851	map00997;map01100;map01110	-	-	CC1CCC2C(C1)C=CC(C2CCC(CC(CC(=O)O)O)O)C	NYKUCCPVLWRDEZ-VCWNUMGPSA-N	1.06576e+07	3.10724e+07	8.0109e+06	1.47989e+07	1.22179e+07	1.33358e+07	1.35846e+07	1.03278e+07	1.28579e+07	1.39098e+07	1.15307e+07	1.21991e+07	1.16125e+07	1.16215e+07	1.12785e+07
Com_3824_neg	Tetradecanedioic acid	十四烷二酸	N	C14H26O4	258.183	257.175	1.58505	[M-H]-	7.219	0.78	2	C18	Lipids and lipid-like molecules	脂质和类脂分子	Fatty Acyls	脂肪酰类	Fatty acids and conjugates	脂肪酸和结合物	"821-38-5"	HMDB0000872	-	-	LMFA01170018	-	C(CCCCCCC(=O)O)CCCCCC(=O)O	HQHCYKULIHKCEB-UHFFFAOYSA-N	7.4358e+07	4.34211e+07	2.78204e+07	5.47916e+07	8.19906e+07	8.74085e+07	1.11808e+08	3.61537e+07	1.05613e+08	2.32899e+08	7.35236e+07	4.48396e+07	5.30775e+07	6.03518e+07	9.45509e+07
Com_3668_neg	Glycerophosphoglycerol	甘油磷酸甘油	N	C6H15O8P	246.05	245.043	1.68489	[M-H]-	1.355	0.87	2	C18	Organic acids and derivatives	有机酸及其衍生物	Organic phosphoric acids and derivatives	有机磷酸及其衍生物	Phosphate esters	磷酸酯类	-	HMDB0240316	C03274	-	-	-	C(C(COP(=O)(O)OCC(CO)O)O)O	LLCSXHMJULHSJN-UHFFFAOYSA-N	6.66864e+08	3.91076e+08	6.64612e+08	4.27471e+08	3.94927e+08	4.21568e+08	5.06681e+08	5.42996e+08	5.83736e+08	4.56683e+08	4.35372e+08	4.33207e+08	5.34435e+08	5.30504e+08	5.36466e+08
Com_3619_neg	N-Undecanoylglycine	-	N	C13H25NO3	243.183	242.176	2.30178	[M-H]-	6.581	0.90	2	C18	Organic acids and derivatives	有机酸及其衍生物	Carboxylic acids and derivatives	羧酸及其衍生物	Amino acids, peptides, and analogues	氨基酸、肽和类似物	-	HMDB0013286	-	-	-	-	CCCCCCCCCCC(=O)NCC(=O)O	HEUQYIQQCNOXOG-UHFFFAOYSA-N	8.05024e+07	1.89213e+08	8.70734e+07	7.4928e+07	9.9885e+07	8.99033e+07	1.87164e+08	1.13873e+08	9.86421e+07	2.55427e+08	1.90435e+08	1.82906e+08	1.10551e+08	1.11692e+08	1.13065e+08
Com_6514_neg	Epoxycytochalasin H	-	N	C30H39NO5	493.283	492.273	4.25251	[M-H]-	7.407	0.74	2	C18	Alkaloids and derivatives	生物碱及其衍生物	Cytochalasans	细胞松弛素	-	-	-	-	-	-	-	-	CC1CC=CC2C3C(O3)(C(C4C2(C(C=CC(C1)(C)O)OC(=O)C)C(=O)NC4CC5=CC=CC=C5)C)C	QHZKOXCMCJMHJE-OAPCWXNASA-N	3.70118e+06	1.18859e+07	2.7838e+06	2.64915e+06	8.43876e+06	1.05302e+07	1.42142e+07	6.39589e+06	6.304e+06	1.72574e+07	1.22576e+07	1.47333e+07	7.5446e+06	7.26414e+06	7.36881e+06
Com_5852_neg	Lauroyl peroxide	-	N	C24H46O4	398.34	397.332	1.41079	[M-H]-	10.726	0.80	2	C18	Organic acids and derivatives	有机酸及其衍生物	Carboxylic acids and derivatives	羧酸及其衍生物	Dicarboxylic acids and derivatives	二元酸及其衍生物	-	HMDB0253994	C19438	-	-	-	CCCCCCCCCCCC(=O)OOC(=O)CCCCCCCCCCC	YIVJZNGAASQVEM-UHFFFAOYSA-N	5.18398e+06	7.15471e+06	7.27102e+06	5.98464e+06	4.63103e+06	7.89411e+06	1.03485e+07	4.9712e+06	4.801e+06	8.167e+06	8.64167e+06	4.94615e+06	2.20471e+06	2.13507e+06	2.75564e+06
Com_3102_neg	2-Oxosuberate	-	N	C8H12O5	188.068	187.061	3.33853	[M-H]-	5.174	0.60	2	C18	Organic acids and derivatives	有机酸及其衍生物	Keto acids and derivatives	酮酸及其衍生物	Medium-chain keto acids and derivatives	中链酮酸及其衍生物	-	-	C16589	map00680;map01100;map01120;map01210;map01240	-	-	C(CCC(=O)C(=O)O)CCC(=O)O	HAGOOZVJLSSXGZ-UHFFFAOYSA-N	3.39053e+07	5.04383e+07	2.71494e+07	2.47826e+07	7.014e+07	4.90288e+07	4.15419e+07	2.35967e+07	2.6343e+07	4.31521e+07	3.18518e+07	2.80672e+07	2.58925e+07	3.32191e+07	4.28985e+07
Com_2780_neg	Methyloxaloacetate	-	N	C5H6O5	146.022	145.013	7.69057	[M-H]-	1.478	0.74	2	C18	Organic acids and derivatives	有机酸及其衍生物	Keto acids and derivatives	酮酸及其衍生物	Short-chain keto acids and derivatives	短链酮酸及其衍生物	-	-	C06030	map00660	-	-	CC(C(=O)C(=O)O)C(=O)O	CXJNNMFPXAHDPF-REOHCLBHSA-N	1.29051e+08	2.48984e+08	1.10564e+08	1.26617e+08	2.53446e+08	1.84273e+08	3.0397e+08	1.55884e+08	1.05028e+08	2.69529e+08	2.07142e+08	4.14043e+08	1.35413e+08	1.39905e+08	1.46573e+08
Com_6531_neg	Sodwanone G	-	N	C30H42O6	498.298	497.288	5.80822	[M-H]-	9.305	0.77	2	C18	Lipids and lipid-like molecules	脂质和类脂分子	Prenol lipids	异戊烯醇脂	Triterpenoids	三萜类	-	-	-	-	-	-	CC1=C(C2(CCC(=O)C(C2=C(C1=O)O)(C)C)C)CCC3C4(CCC(=O)C(OC4CCC35CO5)(C)C)C	NNSDVWQYMDQAMP-CYSGHGSPSA-N	7.86216e+06	1.11671e+08	1.32018e+07	3.2762e+06	8.27049e+07	2.06846e+08	1.19562e+08	7.01053e+07	5.01081e+07	9.7543e+07	1.28434e+08	1.48464e+08	6.29615e+07	7.88251e+07	6.50806e+07
Com_6480_neg	Discarine F	-	N	C27H42N4O4	486.321	485.311	5.73378	[M-H]-	10.106	0.65	2	C18	Organic acids and derivatives	有机酸及其衍生物	Carboxylic acids and derivatives	羧酸及其衍生物	Amino acids, peptides, and analogues	氨基酸、肽和类似物	-	-	-	-	-	-	CCC(C)C1C(=O)NC=CC2=CC=C(C=C2)OC(C(C(=O)N1)NC(=O)C(C(C)CC)NC)C(C)C	JBENRVVYMWZSLC-DRMPKCSUSA-N	6.83952e+07	6.17854e+07	7.56295e+07	7.57016e+07	5.56378e+07	6.4939e+07	5.70733e+07	6.29776e+07	6.68563e+07	5.51822e+07	7.05315e+07	5.64015e+07	8.09897e+07	6.9616e+07	6.37008e+07
Com_6459_neg	Segetalin B	王不留行环肽B	N	C24H32N6O5	484.243	483.234	5.37414	[M-H]-	8.629	0.57	2	C18	Organic acids and derivatives	有机酸及其衍生物	Carboxylic acids and derivatives	羧酸及其衍生物	Amino acids, peptides, and analogues	氨基酸、肽和类似物	"164991-89-3"	-	-	-	-	-	CC1C(=O)NCC(=O)NC(C(=O)NC(C(=O)NC(C(=O)N1)CC2=CNC3=CC=CC=C32)C)C(C)C	VBQDUSUKSGAFMN-OACKDKIBSA-N	5.63405e+06	6.13024e+06	4.12101e+06	4.55637e+06	8.44213e+06	1.12543e+06	1.04029e+07	9.10242e+06	7.95019e+06	7.60204e+06	786749	2.30097e+06	5.084e+06	5.57727e+06	5.03398e+06
Com_6381_neg	Bacilysocin	-	N	C21H43O9P	470.264	469.256	1.92254	[M-H]-	8.547	0.77	2	C18	Lipids and lipid-like molecules	脂质和类脂分子	Glycerophospholipids	甘油磷脂	Glycerophosphoglycerols	甘油磷酸甘油	-	-	-	-	-	-	CCC(C)CCCCCCCCCCC(=O)OCC(COP(=O)(O)OCC(CO)O)O	DIGHTWUQPWHBPG-UHFFFAOYSA-N	8.68345e+06	6.21877e+07	6.86667e+06	5.0872e+06	4.06247e+07	2.88351e+08	1.12367e+08	4.45467e+07	2.27576e+07	7.44032e+07	5.67513e+07	8.78895e+07	4.72189e+07	4.48231e+07	5.13753e+07
Com_6143_neg	Cryogenine	-	N	C26H29NO5	435.205	434.196	2.15896	[M-H]-	6.026	0.90	2	C18	Organoheterocyclic compounds	有机杂环化合物	Quinolizidines	喹啉西啶类	-	-	-	-	C10585	-	-	-	COC1=C(C=C2C(=C1)C3CC(C4CCCCN4C3)OC(=O)C=CC5=CC2=C(C=C5)O)OC	UBSAECZDGDZVCX-CZRXUGQMSA-N	3.83514e+07	5.46613e+07	1.74132e+07	1.96037e+07	1.80453e+07	7.65048e+07	6.48869e+07	3.65764e+07	2.09388e+07	2.91084e+07	1.31077e+07	6.98363e+07	3.33044e+07	3.20769e+07	3.33951e+07
Com_5961_neg	1-Acetyltagitinin A	1-乙酰基掬万寿局素 A	N	C21H30O8	410.194	409.19	7.48769	[M-H]-	6.316	0.64	2	C18	Lipids and lipid-like molecules	脂质和类脂分子	Prenol lipids	异戊烯醇脂	Terpene lactones	萜内酯	"60547-63-9"	-	-	-	-	-	CC1CC2C(C(CC3(C(CC1(O3)O)OC(=O)C)C)OC(=O)C(C)C)C(=C)C(=O)O2	MFYNTWZAYXDJQB-UHFFFAOYSA-N	4.43878e+07	3.3851e+07	1.79667e+07	1.4934e+07	2.74248e+07	1.14478e+08	9.60388e+07	4.93563e+07	5.57321e+07	4.39244e+07	5.64606e+07	1.20281e+07	4.15129e+07	4.08562e+07	4.14856e+07
Com_5764_neg	Ancistrolikokine D	-	N	C24H25NO4	391.178	390.17	3.45998	[M-H]-	5.665	0.71	2	C18	Organoheterocyclic compounds	有机杂环化合物	Isoquinolines and derivatives	异喹啉及其衍生物	Naphthylisoquinolines	萘基异喹啉	-	-	-	-	-	-	CC1CC2=C(C(=CC(=C2C(=N1)C)OC)O)C3=C4C=C(C=C(C4=C(C=C3)OC)O)C	CAGBCZAJHUAFBK-CYBMUJFWSA-N	1.08333e+07	6.47888e+06	4.21571e+06	6.48154e+06	9.13358e+06	2.14536e+07	7.04622e+06	7.74693e+06	3.6203e+06	1.6054e+07	9.1678e+06	4.02206e+06	6.48226e+06	7.70479e+06	6.89063e+06
Com_5728_neg	Trimethobenzamide	N-(4-(2-(二甲基氨基)乙氧基)苄基)-3,4,5-三甲氧基苯甲酰胺	N	C21H28N2O5	388.2	387.193	2.34597	[M-H]-	6.677	0.68	2	C18	Benzenoids	苯类化合物	Benzene and substituted derivatives	苯及其取代衍生物	Benzoic acids and derivatives	苯甲酸及其衍生物	"138-56-7"	HMDB0014800	C07178	-	-	-	CN(C)CCOC1=CC=C(C=C1)CNC(=O)C2=CC(=C(C(=C2)OC)OC)OC	FEZBIKUBAYAZIU-UHFFFAOYSA-N	1.58904e+08	2.68477e+08	1.52149e+08	1.89305e+08	3.40761e+08	1.76685e+08	2.6925e+08	2.10922e+08	2.37572e+08	2.40121e+08	2.12213e+08	2.23531e+08	1.89909e+08	1.87073e+08	1.90567e+08
Com_5726_neg	Cetirizine	西替利嗪	N	C21H25ClN2O3	388.155	387.145	7.23416	[M-H]-	6.093	0.60	2	C18	Benzenoids	苯类化合物	Benzene and substituted derivatives	苯及其取代衍生物	Diphenylmethanes	二苯甲烷	"83881-51-0"	HMDB0005032	C07778	-	-	-	C1CN(CCN1CCOCC(=O)O)C(C2=CC=CC=C2)C3=CC=C(C=C3)Cl	ZKLPARSLTMPFCP-UHFFFAOYSA-N	1.47966e+07	2.38449e+06	6.42125e+06	1.09081e+07	5.61428e+06	1.64278e+07	1.81885e+07	5.63259e+06	3.68371e+06	1.64029e+07	7.55585e+06	981608	1.03368e+07	1.04681e+07	1.319e+07
Com_5349_neg	Dipegine	-	N	C22H20N4O	356.164	355.157	2.33359	[M-H]-	10.135	0.91	2	C18	Organoheterocyclic compounds	有机杂环化合物	Diazanaphthalenes	二氮杂萘类	Benzodiazines	苯并二嗪类	-	-	-	-	-	-	C1CC2=NC3=CC=CC=C3C(N2C1)C4CCN5C4=NC6=CC=CC=C6C5=O	MEKKILNPFAZRMA-JXFKEZNVSA-N	9.43679e+07	7.17749e+07	9.60575e+07	6.05719e+07	7.59507e+07	7.08248e+07	1.27637e+08	8.96285e+07	1.36376e+08	9.69299e+07	8.0368e+07	7.68082e+07	7.1363e+07	7.43368e+07	8.36954e+07
Com_5138_neg	Bidenoside D	-	N	C16H22O8	342.131	341.122	6.39305	[M-H]-	2.74	0.64	2	C18	Lipids and lipid-like molecules	脂质和类脂分子	Fatty Acyls	脂肪酰类	Fatty acyl glycosides	脂肪酰糖苷	-	-	-	-	-	-	C(COC1C(C(C(C(O1)CO)O)O)O)C(C#CC#CC=CCO)O	TZGLJFHSHFYCQU-UBQKELDWSA-N	4.07172e+06	9.76909e+06	6.07542e+06	3.04412e+06	7.18752e+06	7.28555e+06	6.56051e+06	6.43777e+06	1.02331e+07	1.04131e+07	1.18349e+07	9.55248e+06	6.69831e+06	3.80289e+06	6.89023e+06
Com_5067_neg	imidazoleacetic acid ribotide	-	N	C10H15N2O9P	338.052	337.044	1.7812	[M-H]-	1.461	0.65	2	C18	Organic oxygen compounds	有机氧化合物	Organooxygen compounds	有机氧化合物	Carbohydrates and carbohydrate conjugates	碳水化合物和碳水化合物结合物	-	HMDB0006032	-	-	-	-	C1=C(N=CN1C2C(C(C(O2)COP(=O)(O)O)O)O)CC(=O)O	RDQUQBHPMYFYMX-XIWVQZPPSA-N	5.97112e+06	1.09911e+07	9.46648e+06	8.75783e+06	1.64464e+07	1.13881e+07	3.72283e+07	1.29873e+07	1.00977e+07	1.8821e+07	1.64484e+07	2.35689e+07	1.14657e+07	1.27909e+07	1.15427e+07
Com_3953_neg	3,4,6-Trimethoxyphenanthrene	-	N	C17H16O3	268.11	267.102	0.83589	[M-H]-	5.771	0.54	2	C18	Benzenoids	苯类化合物	Phenanthrenes and derivatives	菲及其衍生物	-	-	-	-	-	-	-	-	COC1=CC2=C(C=CC3=C2C(=C(C=C3)OC)OC)C=C1	BPLAXUXVTBKFFG-UHFFFAOYSA-N	2.92414e+06	312890	186290	544417	1.08381e+06	1.10456e+07	9.19968e+06	2.6137e+06	2.50878e+06	4.09836e+06	3.05181e+06	57191.7	2.6851e+06	2.73558e+06	2.83039e+06
[truncated: 1,606 more rows]
