# Supplementary material for: H7F ameliorates DSS-induced colitis through restoration of intestinal barrier function and inhibition of IL-17/NF-κb signaling
Source: Front Pharmacol. 2026 Jul 6;17:1853850. doi: 10.3389/fphar.2026.1853850 (PMC13382494; doi:10.3389/fphar.2026.1853850)
Supplement: Supplementary file 3 [file DataSheet2.xlsx]

## Sheet: Sheet1
Compound_ID	Name	ChineseName	IonMode	Formula	MolecularWeight	m/z	MassError	Adduct	RT (min)	Score	Level	Column	ClassI	ClassI (Chinese)	ClassII	ClassII (Chinese)	ClassIII	ClassIII (Chinese)	CAS	HMDB_ID	KEGG_ID	KEGG_MapID	Lipidmaps_ID	PubChemID	SMILES	InChIKey	pos_Ctrl2	pos_Ctrl3	pos_Ctrl4	pos_DSS1	pos_DSS2	pos_DSS3	pos_DSS4	pos_DSS+H7F1	posDSS+H7F2	pos_DSS+H7F3	pos_DSS+H7F4	pos_DH86	pos_QC1	pos_QC2	pos_QC3
Com_2200_pos	Fumagillol	延胡索醇	P	C16H26O4	282.183	305.172	1.41716	[M+Na]+	5.187	0.69	1	C18	Organic oxygen compounds	有机氧化合物	Organooxygen compounds	有机氧化合物	Alcohols and polyols	醇和多元醇	"108102-51-8"	HMDB0252515	-	-	-	219089	COC1C(O)CCC2(CO2)C1C1(C)OC1CC=C(C)C	CEVCTNCUIVEQOY-UHFFFAOYSA-N	2.85008e+07	4.91684e+07	5.52479e+07	5.38853e+07	1.90466e+07	4.69598e+07	9.40913e+06	1.9734e+07	8.69202e+06	4.29204e+07	6.47404e+07	1.68333e+07	3.40541e+07	3.56501e+07	3.37831e+07
Com_701_pos	Vasicinone	鸭嘴花酮碱	P	C11H10N2O2	202.074	203.081	1.48526	[M+H]+	5.953	0.57	1	C18	Organoheterocyclic compounds	有机杂环化合物	Diazanaphthalenes	二氮杂萘类	Benzodiazines	苯并二嗪类	"486-64-6"	HMDB0259770	C10744	-	-	10242	OC1CCN2C1=NC1=CC=CC=C1C2=O	SDIVYZXRQHWCKF-UHFFFAOYSA-N	5.29185e+06	6.77171e+06	7.27488e+06	4.70071e+06	6.39768e+06	5.11738e+06	4.82062e+06	4.31413e+06	7.1452e+06	7.08824e+06	7.52394e+06	8.46638e+06	6.03567e+06	5.28127e+06	5.72534e+06
Com_165_pos	Adenine monohydrochloride hemihydrate	腺嘌呤	P	C5H5N5	135.054	136.062	1.58915	[M+H]+	1.439	0.80	1	C18	Organic acids and derivatives	有机酸及其衍生物	Carboxylic acids and derivatives	羧酸及其衍生物	Amino acids, peptides, and analogues	氨基酸、肽和类似物	"6055-72-7"	-	-	-	-	-	C1=NC2=NC=NC(=C2N1)N.O.Cl	DHMQDGOQFOQNFH-UHFFFAOYSA-N	2.06247e+07	5.0873e+07	4.19279e+07	1.7883e+07	2.18626e+07	3.79774e+07	4.14188e+07	4.64522e+07	6.76675e+07	4.68486e+07	5.38744e+07	7.68604e+07	3.83176e+07	3.9317e+07	3.68109e+07
Com_1815_pos	D-erythro-Sphingosine	D-鞘氨醇	P	C18H37NO2	299.282	282.279	1.13196	[M+H-H2O]+	8.321	0.99	1	C18	Organic nitrogen compounds	有机氮化合物	Organonitrogen compounds	有机氮化合物	Amines	胺类	"2673-72-5"	HMDB0000252	C00319	map00600;map01100;map04071;map04210;map04217	LMSP01010001	-	CCCCCCCCCCCCCC=CC(C(CO)N)O	WWUZIQQURGPMPG-KRWOKUGFSA-N	5.48776e+08	6.901e+08	6.87016e+08	7.07257e+08	8.73645e+08	1.06561e+09	9.26555e+08	7.76635e+08	1.08579e+09	1.42633e+09	7.93595e+08	1.13192e+09	1.00532e+09	5.97932e+08	5.87371e+08
Com_2783_pos	Ponicidin	冬凌草乙素	P	C20H26O6	362.173	345.167	7.54486	[M+H-H2O]+	6.563	0.76	1	C18	Lipids and lipid-like molecules	脂质和类脂分子	Prenol lipids	异戊烯醇脂	Diterpenoids	二萜类	"52617-37-5"	HMDB0242347	-	-	-	14564539	CC1(C)CCC(O)C23C4OC5C6CCC2C5(C(=O)C6=C)C(O)(O4)C(O)C13	WHRDRHNMTIXZNY-UHFFFAOYSA-N	1.74267e+07	4.64288e+06	5.33474e+06	5.6856e+06	8.7478e+06	1.84152e+07	9.75918e+06	5.75049e+06	7.95983e+06	1.72321e+07	6.63975e+06	2.75616e+06	1.13981e+07	9.41524e+06	1.06124e+07
Com_3549_pos	Corylifol A	次苷酸查尔酮	P	C25H26O4	390.183	413.172	0.15253	[M+Na]+	6.686	0.94	1	C18	Phenylpropanoids and polyketides	苯丙素类和聚酮类	Isoflavonoids	异黄酮类	Isoflav-2-enes	异黄-2-烯	"775351-88-7"	HMDB0250475	-	-	-	90816564	CC(C)=CCCC(C)=CCC1=CC(=CC=C1O)C1=COC2=CC(O)=CC=C2C1=O	ZBHUUXLHDOUMKM-UHFFFAOYSA-N	1.18267e+07	1.73551e+07	1.32556e+07	1.32215e+07	1.45791e+07	1.02728e+07	1.25425e+07	1.36945e+07	1.5832e+07	1.82496e+07	1.37584e+07	1.84598e+07	1.25951e+07	1.48321e+07	1.46765e+07
Com_2830_pos	N-(3-Oxotetradecanoyl)-DL-homoserine lactone	N-（3-氧代十四烷酰基）-DL-高丝氨酸内酯	P	C18H31NO4	325.225	348.214	0.1609	[M+Na]+	6.494	0.75	1	C18	Organic acids and derivatives	有机酸及其衍生物	Carboxylic acids and derivatives	羧酸及其衍生物	Amino acids, peptides, and analogues	氨基酸、肽和类似物	"503610-29-5"	-	-	-	-	-	CCCCCCCCCCCC(=O)CC(=O)NC1CCOC1=O	YQFJJDSGBAAUPW-UHFFFAOYSA-N	4.66262e+07	5.75518e+07	3.15386e+07	5.74677e+07	3.25894e+07	2.67982e+07	4.30873e+07	3.70112e+07	6.5861e+07	4.27974e+07	4.43363e+07	7.96968e+07	4.34363e+07	4.53023e+07	4.31232e+07
Com_3025_pos	Kirenol	奇壬醇	P	C20H34O4	338.246	361.235	0.39242	[M+Na]+	7.651	0.75	1	C18	Lipids and lipid-like molecules	脂质和类脂分子	Prenol lipids	异戊烯醇脂	Diterpenoids	二萜类	"52659-56-0"	HMDB0253803	-	-	-	45934421	CC1(CO)CC(O)CC2(C)C3CCC(C)(C=C3CCC12)C(O)CO	NRYNTARIOIRWAB-UHFFFAOYSA-N	9.32713e+08	1.53739e+08	3.54489e+08	4.2195e+08	5.11214e+08	4.54645e+08	5.36465e+08	4.88892e+08	4.69287e+08	4.13972e+08	1.12966e+08	2.38093e+08	3.96731e+08	2.7858e+08	3.93284e+08
Com_1608_pos	ascaroside C6	（R） -5-（（（2R，3R，5R，6S）-3,5-二羟基-6-甲基四氢-2H-吡喃-2-基）氧基）己烷-2-酮	P	C12H22O5	246.147	269.136	1.72477	[M+Na]+	6.003	0.73	1	C18	Organic oxygen compounds	有机氧化合物	Organooxygen compounds	有机氧化合物	Carbohydrates and carbohydrate conjugates	碳水化合物和碳水化合物结合物	"946524-24-9"	-	-	-	LMFA13040003	-	CC1C(CC(C(O1)OC(C)CCC(=O)C)O)O	KDIFLHQRDPSWHT-IYKVGLELSA-N	9.59929e+07	4.61415e+07	5.32063e+07	5.12886e+07	5.10458e+07	9.11345e+07	7.16379e+07	5.68806e+07	9.40678e+07	5.27386e+07	4.90998e+07	3.54551e+07	6.32505e+07	7.29465e+07	6.25162e+07
Com_3816_pos	Hypophyllanthin	叶下珠次素	P	C24H30O7	430.199	453.188	1.3255	[M+Na]+	7.177	0.88	1	C18	Lignans, neolignans and related compounds	木脂素、新木脂素及相关化合物	Aryltetralin lignans	芳基四氢萘木脂素	-	-	"33676-00-5"	HMDB0253312	-	-	-	3425009	COCC1CC2=CC(OC)=C3OCOC3=C2C(C1COC)C1=CC=C(OC)C(OC)=C1	LBJCUHLNHSKZBW-UHFFFAOYSA-N	4.1647e+07	3.89178e+07	4.31557e+07	3.7135e+07	3.6674e+07	3.42608e+07	3.77286e+07	6.00286e+07	4.38256e+07	4.49681e+07	4.60839e+07	5.71772e+07	3.76818e+07	3.67462e+07	3.68748e+07
Com_2605_pos	Ethyl linoleate	亚油酸乙酯	P	C20H36O2	308.272	331.261	0.71812	[M+Na]+	10.924	0.52	1	C18	Lipids and lipid-like molecules	脂质和类脂分子	Fatty Acyls	脂肪酰类	Lineolic acids and derivatives	亚麻酸及其衍生物	"544-35-4"	HMDB0252048	D01590	-	-	-	CCCCCC=CCC=CCCCCCCCC(=O)OCC	FMMOOAYVCKXGMF-UHFFFAOYSA-N	4.72676e+07	3.95225e+06	1.59436e+07	1.08302e+07	3.16841e+07	2.65957e+07	2.15118e+07	5.03255e+07	8.58207e+06	6.92513e+06	596090	588319	5.24434e+07	4.89097e+07	4.08642e+07
Com_2303_pos	Decursinol angelate	紫花前胡醇当归酸酯	P	C19H20O5	328.131	311.127	4.10486	[M+H-H2O]+	7.881	0.74	1	C18	Phenylpropanoids and polyketides	苯丙素类和聚酮类	Coumarins and derivatives	香豆素及其衍生物	Pyranocoumarins	吡喃香豆素类	"130848-06-5"	HMDB0250925	-	-	-	611538	CC=C(C)C(=O)OC1CC2=CC3=C(OC(=O)C=C3)C=C2OC1(C)C	AGABNGOXUSXQDD-UHFFFAOYSA-N	2.77752e+08	4.22369e+08	3.68037e+08	2.66294e+08	3.09409e+08	3.11418e+08	2.12323e+08	3.00322e+08	3.79465e+08	3.20347e+08	6.38169e+08	4.12278e+08	3.35826e+08	3.23843e+08	3.36521e+08
Com_1797_pos	cis-9,10-Epoxystearic Acid	cis-9,10-环氧硬脂酸	P	C18H34O3	298.251	281.248	1.33043	[M+H-H2O]+	9.858	0.72	1	C18	Lipids and lipid-like molecules	脂质和类脂分子	Fatty Acyls	脂肪酰类	Lineolic acids and derivatives	亚麻酸及其衍生物	"24560-98-3"	-	-	-	LMFA02000001	-	CCCCCCCCC1C(O1)CCCCCCCC(=O)O	IMYZYCNQZDBZBQ-SJORKVTESA-N	1.63796e+08	5.30695e+07	9.6616e+07	8.23565e+07	7.74534e+07	7.38171e+07	6.61231e+07	9.49703e+07	7.15539e+07	5.34925e+07	2.11068e+07	4.12187e+07	9.24215e+07	7.57096e+07	7.81199e+07
Com_3486_pos	Methyl cholate	胆酸甲酯	P	C25H42O5	422.303	405.3	0.39885	[M+H-H2O]+	7.431	0.59	1	C18	Lipids and lipid-like molecules	脂质和类脂分子	Steroids and steroid derivatives	类固醇和类固醇衍生物	Bile acids, alcohols and derivatives	胆汁酸、醇及其衍生物	"1448-36-8"	-	-	-	-	-	CC(CCC(=O)OC)C1CCC2C1(C(CC3C2C(CC4C3(CCC(C4)O)C)O)O)C	DLYVTEULDNMQAR-UHFFFAOYSA-N	5.81214e+07	986828	9.73485e+06	1.62172e+07	1.92366e+07	8.1548e+07	6.41916e+07	7.61926e+06	1.23402e+07	1.22192e+08	5.02784e+06	134602	3.06167e+07	3.13512e+07	3.08536e+07
Com_1316_pos	Nardosinone	甘松新酮	P	C15H22O3	250.157	251.162	8.924	[M+H]+	7.267	0.67	1	C18	Lipids and lipid-like molecules	脂质和类脂分子	Prenol lipids	异戊烯醇脂	Sesquiterpenoids	倍半萜类	"23720-80-1"	HMDB0255460	-	-	-	168136	CC1CCC=C2C1(C3C(CC2=O)OOC3(C)C)C	KXGHHSIMRWPVQM-JWFUOXDNSA-N	7.7468e+07	8.85243e+07	6.95811e+07	7.02468e+07	4.06291e+07	5.03366e+07	6.81416e+07	6.91124e+07	8.08609e+07	8.30183e+07	4.14359e+07	8.4085e+07	7.30235e+07	7.90555e+07	7.25434e+07
Com_4231_pos	Thymopentin	胸腺五肽	P	C30H49N9O9	679.365	680.374	2.35005	[M+H]+	5.227	0.58	1	C18	Organic acids and derivatives	有机酸及其衍生物	Carboxylic acids and derivatives	羧酸及其衍生物	Amino acids, peptides, and analogues	氨基酸、肽和类似物	"69558-55-0"	HMDB0259057	D06117	-	-	50587	CC(C)C(NC(=O)C(CC(O)=O)NC(=O)C(CCCCN)NC(=O)C(N)CCCN=C(N)N)C(=O)NC(CC1=CC=C(O)C=C1)C(O)=O	PSWFFKRAVBDQEG-UHFFFAOYSA-N	1.39753e+07	1.07109e+07	9.76944e+06	1.70709e+07	3.87586e+06	1.28788e+07	3.3566e+06	5.50227e+06	1.09232e+06	1.36326e+07	1.37163e+07	5.02783e+06	8.98875e+06	9.32713e+06	8.56701e+06
Com_1066_pos	Isocurcumenol	异莪术醇	P	C15H22O2	234.162	235.169	0.64079	[M+H]+	7.854	0.87	1	C18	Lipids and lipid-like molecules	脂质和类脂分子	Prenol lipids	异戊烯醇脂	Sesquiterpenoids	倍半萜类	"24063-71-6"	HMDB0036647	-	-	-	5255901	CC1CCC2C(=C)CC3(O)OC12CC3=C(C)C	DEBDFZGNZTYPMF-UHFFFAOYSA-N	4.1676e+08	7.73815e+07	1.03678e+08	1.04025e+08	3.40793e+08	4.99828e+08	3.87671e+08	9.80888e+07	1.92627e+08	4.81811e+08	2.71263e+08	2.24996e+08	1.40895e+08	1.43153e+08	1.3595e+08
Com_2484_pos	9-Hydroxyoctadecanoic acid	9-羟基十八酸	P	C18H36O3	300.266	323.256	1.19589	[M+Na]+	8.676	0.90	1	C18	Lipids and lipid-like molecules	脂质和类脂分子	Fatty Acyls	脂肪酰类	Fatty acids and conjugates	脂肪酸和结合物	"3384-24-5"	HMDB0061661	-	-	LMFA02000127	9570127	CCCCCCCCCC(O)CCCCCCCC(O)=O	RKHXDCVAPIMDMG-UHFFFAOYSA-N	6.48559e+08	2.53578e+08	4.53125e+08	5.5204e+08	3.20982e+08	2.50813e+09	3.77044e+09	2.13608e+09	5.19951e+08	8.74523e+08	2.33157e+08	2.41388e+08	1.01639e+09	1.03388e+09	9.94971e+08
Com_3850_pos	Levomefolic acid	L-5-甲基四氢叶酸	P	C20H25N7O6	459.187	460.195	1.9744	[M+H]+	4.996	0.61	1	C18	Organoheterocyclic compounds	有机杂环化合物	Pteridines and derivatives	蝶啶及其衍生物	Pterins and derivatives	蝶呤及其衍生物	"31690-09-2"	HMDB0254053	C00440	map00670;map00720;map01100;map01120;map01200;map01523;map04980;map04981	-	-	CN1C(CNC2=CC=C(C=C2)C(=O)NC(CCC(O)=O)C(O)=O)CNC2=C1C(O)=NC(=N)N2	ZNOVTXRBGFNYRX-STQMWFEESA-N	1.05938e+07	8.38338e+06	7.67995e+06	1.91001e+07	4.46734e+06	2.42422e+06	171543	470428	2.59135e+06	5.99877e+06	5.46376e+06	7.59073e+06	5.2958e+06	6.3524e+06	5.51955e+06
Com_3305_pos	Myriocin	嗜热菌杀酵母素	P	C21H39NO6	401.278	384.274	0.20299	[M+H-H2O]+	6.968	0.55	1	C18	Lipids and lipid-like molecules	脂质和类脂分子	Fatty Acyls	脂肪酰类	Fatty acids and conjugates	脂肪酸和结合物	"35891-70-4"	-	C19914	-	LMSP01080020	-	CCCCCCC(=O)CCCCCCC=CCC(C(C(CO)(C(=O)O)N)O)O	ZZIKIHCNFWXKDY-GNTQXERDSA-N	4.67529e+07	3.47451e+07	2.72545e+07	4.16136e+07	4.33447e+07	2.11509e+07	1.23844e+07	2.44324e+07	1.26708e+07	1.60771e+07	9.8759e+06	4.20893e+07	2.64906e+07	2.93432e+07	3.17739e+07
Com_200_pos	Pi-Methylimidazoleacetic acid	Pi-甲基咪唑乙酸	P	C6H8N2O2	140.059	141.066	0.95745	[M+H]+	1.435	0.53	1	C18	Organoheterocyclic compounds	有机杂环化合物	Azoles	唑类	Imidazoles	咪唑类	"1071661-55-6"	HMDB0004988	-	-	-	6451814	CN1C=NC=C1CC(O)=O	UJCGYTCAMOHYCG-UHFFFAOYSA-N	8.74288e+06	7.21006e+06	1.86605e+06	589532	5.4038e+06	5.02178e+07	1.73857e+07	8.24915e+06	1.12285e+07	1.81721e+07	1.67814e+07	7.21748e+06	1.77007e+07	1.23774e+07	1.15676e+07
Com_576_pos	3-Methoxy-4-hydroxyphenylglycol	4-羟基-3-甲氧基苯乙二醇	P	C9H12O4	184.074	185.079	9.45512	[M+H]+	5.48	0.71	1	C18	Benzenoids	苯类化合物	Phenols	酚类	Methoxyphenols	甲氧基酚类	"534-82-7"	HMDB0001490	C05594	map00350;map01100	-	-	COC1=CC(=CC=C1O)C(O)CO	FBWPWWWZWKPJFL-UHFFFAOYSA-N	2.99721e+06	1.0236e+07	7.18189e+06	6.49707e+06	6.26279e+06	2.80148e+06	809360	8.09504e+06	8.31518e+06	3.6267e+06	1.52811e+06	5.02109e+06	6.43061e+06	5.76682e+06	5.77539e+06
Com_2813_pos	Tetrahydrocortisone	四氢可的松	P	C21H32O5	364.225	347.219	6.45779	[M+H-H2O]+	7.399	0.68	1	C18	Lipids and lipid-like molecules	脂质和类脂分子	Steroids and steroid derivatives	类固醇和类固醇衍生物	Hydroxysteroids	羟基类固醇	"53-05-4"	HMDB0000903	C05470	map00140	LMST02030098	12444617	[H][C@@]12CC[C@](O)(C(=O)CO)[C@@]1(C)CC(=O)[C@@]1([H])[C@@]2([H])CC[C@@]2([H])C[C@@H](O)CC[C@]12C	SYGWGHVTLUBCEM-SDYDLROXSA-N	7.16853e+07	4.89961e+07	4.93095e+07	5.4164e+07	6.30128e+07	5.63557e+07	4.31522e+07	6.27838e+07	6.51634e+07	5.26594e+07	2.62643e+07	3.62018e+07	5.25945e+07	5.18469e+07	5.59581e+07
Com_3372_pos	Beta-Cortol	beta-皮甾五醇	P	C21H36O5	368.256	391.245	0.02887	[M+Na]+	7.641	0.88	1	C18	Lipids and lipid-like molecules	脂质和类脂分子	Steroids and steroid derivatives	类固醇和类固醇衍生物	Hydroxysteroids	羟基类固醇	"667-65-2"	HMDB0005821	-	-	LMST02030229	439451	[H][C@@]12CC[C@](O)([C@H](O)CO)[C@@]1(C)C[C@H](O)[C@@]1([H])[C@@]2([H])CC[C@]2([H])C[C@H](O)CC[C@]12C	FFPUNPBUZDTHJI-ZFOKFBPFSA-N	6.34515e+08	1.8525e+08	3.31451e+08	3.63872e+08	2.05606e+08	4.08564e+08	1.94398e+08	4.40047e+08	3.3794e+08	9.54832e+07	6.24768e+07	2.2844e+08	3.24963e+08	3.27426e+08	3.24014e+08
Com_2164_pos	D-Erythro-dihydrosphingosine	D-神经鞘氨醇	P	C18H39NO2	301.298	302.306	0.79324	[M+H]+	8.582	0.90	1	C18	Organic nitrogen compounds	有机氮化合物	Organonitrogen compounds	有机氮化合物	Amines	胺类	"764-22-7"	HMDB0000269	C00836	map00600;map01100;map04071	LMSP01020001	91486	CCCCCCCCCCCCCCC[C@@H](O)[C@@H](N)CO	OTKJDMGTUTTYMP-ZWKOTPCHSA-N	1.19496e+07	4.46579e+07	4.61237e+07	1.2202e+07	4.56421e+07	9.28161e+07	1.07815e+08	5.16901e+07	5.1738e+07	6.32527e+07	3.52048e+07	4.55355e+07	5.20797e+07	5.25916e+07	5.02188e+07
Com_1701_pos	Epsilon-(gamma-glutamyl)-lysine	ε-（谷氨酰胺）-赖氨酸	P	C11H21N3O5	275.148	276.156	1.10688	[M+H]+	1.403	0.79	1	C18	Organic acids and derivatives	有机酸及其衍生物	Carboxylic acids and derivatives	羧酸及其衍生物	Amino acids, peptides, and analogues	氨基酸、肽和类似物	"-"	HMDB0003869	C21730	-	-	7015684	N[C@@H](CCCCNC(=O)CC[C@H](N)C(O)=O)C(O)=O	JPKNLFVGUZRHOB-YUMQZZPRSA-N	2.33095e+06	1.18626e+07	6.55501e+06	1.90041e+06	2.1314e+07	3.78347e+07	2.1905e+07	3.44116e+07	2.00683e+07	2.2789e+07	1.54331e+07	9.43349e+06	2.68699e+07	1.93971e+07	1.75543e+07
Com_3107_pos	Batilol	鲨肝醇	P	C21H44O3	344.329	367.319	1.05908	[M+Na]+	11.009	0.93	1	C18	Lipids and lipid-like molecules	脂质和类脂分子	Glycerolipids	甘油脂	Monoradylglycerols	单酰基甘油	"544-62-7"	HMDB0248884	C13858	-	-	-	CCCCCCCCCCCCCCCCCCOCC(O)CO	OGBUMNBNEWYMNJ-UHFFFAOYSA-N	1.20382e+08	3.2337e+08	1.90164e+08	4.81458e+07	2.7763e+08	2.60805e+08	6.95862e+08	4.89453e+08	2.38376e+08	1.8264e+08	1.01927e+08	1.84019e+08	2.14648e+08	2.17685e+08	1.89642e+08
Com_2909_pos	3-Oxo-4,6-choladien-24-oic acid	3-氧代-4,6-胆碱-24-油酸	P	C24H34O3	370.251	353.247	0.19325	[M+H-H2O]+	6.879	0.88	1	C18	Lipids and lipid-like molecules	脂质和类脂分子	Steroids and steroid derivatives	类固醇和类固醇衍生物	Bile acids, alcohols and derivatives	胆汁酸、醇及其衍生物	"88179-71-9"	HMDB0000476	-	-	LMST04010235	5283992	[H][C@@]12CC[C@H]([C@H](C)CCC(O)=O)[C@@]1(C)CC[C@@]1([H])[C@@]2([H])C=CC2=CC(=O)CC[C@]12C	CREVIXFSUWYGRJ-IHMUCKAYSA-N	6.32428e+07	5.83831e+07	6.54063e+07	9.33169e+07	1.70806e+08	1.42114e+08	8.73531e+07	4.38163e+07	3.2404e+07	6.1147e+07	1.37487e+07	4.0354e+07	6.78207e+07	7.12775e+07	7.51315e+07
Com_3472_pos	Cortisone acetate	醋酸可的松	P	C23H30O6	402.204	403.209	5.55841	[M+H]+	6.225	0.61	1	C18	Lipids and lipid-like molecules	脂质和类脂分子	Steroids and steroid derivatives	类固醇和类固醇衍生物	Pregnane steroids	妊娠类固醇	"50-04-4"	HMDB0015459	C08173	-	LMST02030120	5745	[H][C@@]12CC[C@](O)(C(=O)COC(C)=O)[C@@]1(C)CC(=O)[C@@]1([H])[C@@]2([H])CCC2=CC(=O)CC[C@]12C	ITRJWOMZKQRYTA-RFZYENFJSA-N	1.79517e+07	4.04765e+06	6.2759e+06	5.82053e+06	1.30761e+07	6.68554e+07	3.94099e+07	1.70321e+07	1.85922e+07	1.69826e+07	1.96466e+07	3.39562e+06	1.59527e+07	1.53733e+07	1.66948e+07
Com_4113_pos	1-Stearoyl-sn-glycero-3-phosphocholine	1-硬脂酰-sn-甘油-3-磷酰胆碱	P	C26H54NO7P	523.364	546.353	0.38889	[M+Na]+	10.263	0.98	1	C18	Lipids and lipid-like molecules	脂质和类脂分子	Glycerophospholipids	甘油磷脂	Glycerophosphocholines	甘油磷酸胆碱	"19420-57-6"	HMDB0010384	-	-	LMGP01050026	497299	CCCCCCCCCCCCCCCCCC(=O)OC[C@@H](O)COP([O-])(=O)OCC[N+](C)(C)C	IHNKQIMGVNPMTC-RUZDIDTESA-N	5.13008e+08	3.15904e+08	1.19508e+09	1.35734e+08	4.40234e+08	4.20903e+08	5.38996e+08	2.14061e+08	2.30122e+09	2.12483e+08	2.29626e+08	2.32763e+08	3.62433e+08	3.00262e+08	2.96759e+08
Com_1532_pos	Thiamine	硫胺素	P	C12H16N4OS	264.104	265.112	0.94459	[M+H]+	1.458	0.78	1	C18	Organoheterocyclic compounds	有机杂环化合物	Diazines	二嗪类	Pyrimidines and pyrimidine derivatives	嘧啶和嘧啶衍生物	"67-03-8"	HMDB0000235	C00378	map00730;map01100;map01240;map02010;map04122;map04977	-	1130	CC1=C(SC=[N+]1CC2=CN=C(N=C2N)C)CCO	JZRWCGZRTZMZEH-UHFFFAOYSA-N	3.44473e+07	3.66412e+07	3.23832e+07	3.36097e+07	3.59019e+07	4.75763e+07	3.47506e+07	3.15053e+07	3.15026e+07	4.12145e+07	2.88919e+07	3.52533e+07	3.75576e+07	3.82062e+07	3.60752e+07
Com_3130_pos	Adenosine-2'-monophosphate	腺苷 2′(3′)-单磷酸(2'-AMP)	P	C10H14N5O7P	347.063	370.052	1.81729	[M+Na]+	1.448	0.71	1	C18	Organic oxygen compounds	有机氧化合物	Organooxygen compounds	有机氧化合物	Carbohydrates and carbohydrate conjugates	碳水化合物和碳水化合物结合物	"130-49-4"	HMDB0011617	C00946	-	-	53481006	NC1=NC=NC2=C1N=CN2C1O[C@H](CO)[C@@H](O)[C@H]1OP(O)(O)=O	QDFHPFSBQFLLSW-VTHZCTBJSA-N	6.62788e+07	6.3035e+07	7.0268e+07	5.31011e+07	5.42441e+07	8.04585e+07	5.71533e+07	4.99044e+07	7.78201e+07	6.88015e+07	8.14828e+07	6.28722e+07	7.50181e+07	7.30666e+07	7.11601e+07
Com_4159_pos	Biliverdin	胆绿素	P	C33H34N4O6	582.248	583.255	1.09542	[M+H]+	6.893	0.84	1	C18	Organoheterocyclic compounds	有机杂环化合物	Tetrapyrroles and derivatives	四吡咯及其衍生物	Bilirubins	胆红素	"114-25-0"	HMDB0001008	C00500	map00860;map01100;map01110	-	5353439	CC1=C(C=C)\C(NC1=O)=C\C1=C(C)C(CCC(O)=O)=C(N1)\C=C1/N=C(/C=C2\NC(=O)C(C=C)=C2C)C(C)=C1CCC(O)=O	RCNSAJSGRJSBKK-NSQVQWHSSA-N	5.02258e+06	4.67804e+06	2.65541e+06	1.75752e+06	5.47969e+06	2.02249e+07	2.17544e+07	1.14902e+07	6.61153e+06	2.7825e+06	813123	1.09721e+07	6.51227e+06	5.90575e+06	6.7531e+06
Com_17_pos	4-Carboxypyrazole	1H-吡唑-4-甲酸	P	C4H4N2O2	112.027	113.035	4.00192	[M+H]+	1.885	0.70	1	C18	Organoheterocyclic compounds	有机杂环化合物	Azoles	唑类	Pyrazoles	吡唑类	"37718-11-9"	HMDB0060760	-	-	-	3015937	OC(=O)C1=CNN=C1	IMBBXSASDSZJSX-UHFFFAOYSA-N	2.36198e+09	2.76855e+09	1.73785e+09	2.01097e+09	2.63547e+09	2.70401e+09	2.52974e+09	2.14422e+09	2.41525e+09	2.25331e+09	2.17502e+09	2.53487e+09	2.3584e+09	2.92136e+09	2.39441e+09
Com_718_pos	Acetylcarnitine	乙酰基肉碱	P	C9H17NO4	203.116	204.123	1.6903	[M+H]+	1.461	0.97	1	C18	Lipids and lipid-like molecules	脂质和类脂分子	Fatty Acyls	脂肪酰类	Fatty acid esters	脂肪酸酯	"14992-62-2"	HMDB0240773	C02571	map04931	LMFA07070060	1	CC(=O)OC(CC([O-])=O)C[N+](C)(C)C	RDHQFKQIGNGIED-UHFFFAOYSA-N	4.42183e+09	5.86684e+09	7.28032e+09	8.25211e+09	4.3349e+09	4.37378e+09	4.07204e+09	5.5619e+09	2.86282e+09	5.56948e+09	6.53841e+09	3.37911e+09	6.15401e+09	6.25896e+09	6.13997e+09
Com_65_pos	2-Amino-1-phenylethanol	2-氨基-1-苯基乙醇	P	C8H11NO	137.084	120.081	3.17618	[M+H-H2O]+	4.803	1.00	1	C18	Organic nitrogen compounds	有机氮化合物	Organonitrogen compounds	有机氮化合物	Amines	胺类	"7568-93-6"	HMDB0001065	C02735	-	-	1000	NCC(O)C1=CC=CC=C1	ULSIYEODSMZIPX-UHFFFAOYSA-N	4.37267e+10	3.46578e+10	2.61982e+10	4.02476e+10	4.63854e+10	3.63219e+10	2.99516e+10	3.44047e+10	2.89536e+10	3.50309e+10	2.26481e+10	2.44353e+10	3.83788e+10	3.74284e+10	3.54477e+10
Com_3049_pos	Canrenone	坎利酮	P	C22H28O3	340.204	363.191	6.30347	[M+Na]+	7.843	0.77	1	C18	Lipids and lipid-like molecules	脂质和类脂分子	Steroids and steroid derivatives	类固醇和类固醇衍生物	Steroid lactones	类固醇内酯	"976-71-6"	HMDB0003033	D03363	-	-	13789	[H][C@@]12CC[C@@]3(CCC(=O)O3)[C@@]1(C)CC[C@@]1([H])[C@@]2([H])C=CC2=CC(=O)CC[C@]12C	UJVLDDZCTMKXJK-WNHSNXHDSA-N	8.85558e+07	8.77814e+07	5.88012e+07	1.33128e+08	8.78466e+07	5.25601e+07	1.35871e+08	8.84386e+07	1.22099e+08	8.73697e+07	3.70063e+07	7.27442e+07	7.59706e+07	7.28247e+07	1.25443e+08
Com_2600_pos	11beta-Hydroxyprogesterone	11beta-羟孕酮	P	C21H30O3	330.219	331.224	7.86008	[M+H]+	5.309	0.75	1	C18	Lipids and lipid-like molecules	脂质和类脂分子	Steroids and steroid derivatives	类固醇和类固醇衍生物	Pregnane steroids	妊娠类固醇	"600-57-7"	HMDB0004031	C05498	map00140	LMST02030168	101788	[H][C@@]12CC[C@H](C(C)=O)[C@@]1(C)C[C@H](O)[C@@]1([H])[C@@]2([H])CCC2=CC(=O)CC[C@]12C	BFZHCUBIASXHPK-ATWVFEABSA-N	411542	1.18492e+06	591829	230489	874384	2.56851e+06	343922	3.92737e+06	658361	847293	327817	505082	997097	917084	924248
Com_999_pos	N1,N8-Diacetylspermidine	N1,N8二乙酰亚精胺	P	C11H23N3O2	229.179	230.187	0.98603	[M+H]+	2.51	0.55	1	C18	Organic acids and derivatives	有机酸及其衍生物	Carboxylic acids and derivatives	羧酸及其衍生物	Carboxylic acid derivatives	羧酸衍生物	"178244-42-3"	HMDB0041947	-	-	-	389613	CC(=O)NCCCCNCCCNC(C)=O	BKCVMAZDKFQPHB-UHFFFAOYSA-N	2.90109e+06	501665	52122.4	874925	287315	1.09903e+07	6.59193e+06	1.5194e+06	8.63653e+06	8.64577e+06	492344	211562	1.24655e+06	2.46428e+06	2.10755e+06
Com_3457_pos	Palmitoylcarnitine	棕榈酰肉碱	P	C23H46NO4+	400.343	400.342	0.8542	[M+H]+	8.812	1.00	1	C18	Lipids and lipid-like molecules	脂质和类脂分子	Fatty Acyls	脂肪酰类	Fatty acid esters	脂肪酸酯	"6865-14-1"	HMDB0240783	-	-	LMFA07070004	462	CCCCCCCCCCCCCCCC(=O)OC(CC(=O)O)C[N+](C)(C)C	XOMRRQXKHMYMOC-UHFFFAOYSA-O	2.80495e+09	3.42619e+09	3.25883e+09	2.62304e+09	5.51765e+09	2.46507e+09	3.2708e+09	3.61993e+09	1.87536e+09	1.85713e+09	1.88399e+09	4.71117e+09	3.20818e+09	3.29529e+09	3.28624e+09
Com_1426_pos	sn-Glycero-3-phosphocholine	甘油磷酰胆碱	P	C8H20NO6P	257.103	258.11	1.41163	[M+H]+	1.648	1.00	1	C18	Lipids and lipid-like molecules	脂质和类脂分子	Glycerophospholipids	甘油磷脂	Glycerophosphocholines	甘油磷酸胆碱	"28319-77-9"	HMDB0000086	C00670	map00564;map00565;map05231	-	657272	C[N+](C)(C)CCOP([O-])(=O)OC[C@H](O)CO	SUHOQUVVVLNYQR-MRVPVSSYSA-N	6.10023e+09	8.20316e+08	6.75252e+09	5.52603e+09	7.16232e+08	2.04056e+08	1.00036e+08	1.37077e+09	1.22245e+09	5.38613e+08	6.20632e+08	9.54182e+08	2.66266e+09	2.70655e+09	2.74816e+09
Com_1538_pos	L-Valyl-L-phenylalanine	L-缬氨酰-L-苯丙氨酸	P	C14H20N2O3	264.147	265.156	3.54919	[M+H]+	5.413	0.68	1	C18	Organic acids and derivatives	有机酸及其衍生物	Carboxylic acids and derivatives	羧酸及其衍生物	Amino acids, peptides, and analogues	氨基酸、肽和类似物	"3918-92-1"	HMDB0029134	-	-	-	6993119	CC(C)[C@H](N)C(=O)N[C@@H](CC1=CC=CC=C1)C(O)=O	GJNDXQBALKCYSZ-RYUDHWBXSA-N	2.45113e+07	8.46568e+06	1.12608e+07	2.1784e+07	1.10294e+07	2.31097e+07	9.83786e+06	1.44607e+07	8.48959e+06	1.58409e+07	8.82948e+06	6.87304e+06	1.60174e+07	1.49978e+07	1.44092e+07
Com_3882_pos	LysoPC(14:0/0:0)	1-肉豆蔻-sn-甘油-3-磷酸胆碱	P	C22H46NO7P	467.301	468.309	1.13919	[M+H]+	8.629	0.97	1	C18	Lipids and lipid-like molecules	脂质和类脂分子	Glycerophospholipids	甘油磷脂	Glycerophosphocholines	甘油磷酸胆碱	"20559-16-4"	HMDB0010379	-	-	LMGP01050012	460604	CCCCCCCCCCCCCC(=O)OC[C@@H](O)COP([O-])(=O)OCC[N+](C)(C)C	VXUOFDJKYGDUJI-OAQYLSRUSA-N	3.02714e+08	1.70365e+09	3.92502e+08	5.06019e+08	1.36577e+09	1.84521e+09	1.16659e+09	6.82345e+08	5.19713e+08	1.22722e+09	1.45928e+09	1.69736e+09	1.0644e+09	1.03769e+09	1.01544e+09
Com_180_pos	TRIA-662	3-氨基甲酰-1-甲基吡啶	P	C7H8N2O	136.064	137.071	1.0052	[M+H]+	1.418	0.87	1	C18	Organoheterocyclic compounds	有机杂环化合物	Pyridines and derivatives	吡啶及其衍生物	Pyridinecarboxylic acids and derivatives	吡啶羧酸及其衍生物	"1005-24-9"	HMDB0000699	-	-	-	457	C[N+]1=CC=CC(=C1)C(N)=O	LDHMAVIPBRSVRG-UHFFFAOYSA-O	5.49602e+07	7.62458e+07	5.98607e+07	6.58139e+07	8.45215e+07	7.15527e+07	1.02094e+08	1.15766e+08	1.09412e+08	6.89216e+07	6.77668e+07	6.3424e+07	6.78992e+07	6.61895e+07	6.78456e+07
Com_3221_pos	Riboflavin	核黄素	P	C17H20N4O6	376.138	377.147	4.08104	[M+H]+	5.44	0.96	1	C18	Organoheterocyclic compounds	有机杂环化合物	Pteridines and derivatives	蝶啶及其衍生物	Alloxazines and isoalloxazines	咯嗪类和异咯嗪类	"83-88-5"	HMDB0000244	C00255	map00740;map01100;map01110;map01240;map02010;map04977	-	493570	CC1=C(C)C=C2N(C[C@H](O)[C@H](O)[C@H](O)CO)C3=NC(=O)NC(=O)C3=NC2=C1	AUNGANRZJHBGPY-SCRDCRAPSA-N	3.85214e+08	3.697e+08	2.63027e+08	2.99196e+08	3.74851e+08	3.68191e+08	3.02872e+08	3.48264e+08	1.34123e+08	3.99835e+08	1.88369e+08	2.74307e+08	3.43867e+08	3.38147e+08	3.37809e+08
Com_3715_pos	Eplerenone	依普利酮	P	C24H30O6	414.204	437.193	0.41775	[M+Na]+	7.014	1.00	1	C18	Lipids and lipid-like molecules	脂质和类脂分子	Steroids and steroid derivatives	类固醇和类固醇衍生物	Steroid lactones	类固醇内酯	"107724-20-9"	HMDB0014838	C12512	-	-	443872	[H][C@@]12CC[C@@]3(CCC(=O)O3)[C@@]1(C)C[C@H]1O[C@@]11[C@@]2([H])[C@@H](CC2=CC(=O)CC[C@]12C)C(=O)OC	JUKPWJGBANNWMW-VWBFHTRKSA-N	2.19142e+10	2.73967e+10	2.38064e+10	1.76435e+10	2.54558e+10	2.43224e+10	2.1419e+10	2.30901e+10	2.75054e+10	2.97564e+10	2.82759e+10	2.65051e+10	2.45374e+10	2.46325e+10	2.5958e+10
Com_2663_pos	Prostaglandin D2	前列腺素 D2	P	C20H32O5	352.225	335.221	1.2258	[M+H-H2O]+	6.673	0.94	1	C18	Lipids and lipid-like molecules	脂质和类脂分子	Fatty Acyls	脂肪酰类	Eicosanoids	类二十烷酸	"41598-07-6"	HMDB0001403	C00696	map00590;map01100;map04080;map04664;map04726;map05143;map05310	LMFA03010004	448457	[H][C@](O)(CCCCC)\C=C\[C@@]1([H])C(=O)C[C@]([H])(O)[C@]1([H])C\C=C/CCCC(O)=O	BHMBVRSPMRCCGG-OUTUXVNYSA-N	1.8199e+09	1.54065e+09	8.12383e+08	1.32714e+09	1.77803e+09	1.27883e+09	1.44019e+09	1.56759e+09	1.16848e+09	1.06828e+09	7.04178e+08	1.15325e+09	1.14992e+09	1.30586e+09	1.19722e+09
Com_3060_pos	Isocorydine	异紫堇定	P	C20H23NO4	341.163	364.152	0.17971	[M+Na]+	5.512	0.50	1	C18	Alkaloids and derivatives	生物碱及其衍生物	Aporphines	阿朴啡类	-	-	"475-67-2"	HMDB0030184	C09549	-	-	10143	[H][C@@]12CC3=CC=C(OC)C(O)=C3C3=C(OC)C(OC)=CC(CCN1C)=C23	QELDJEKNFOQJOY-ZDUSSCGKSA-N	2.45116e+06	319177	3.12864e+06	2.92934e+06	1.24717e+06	1.74041e+06	897934	1.65924e+06	1.45887e+06	2.59699e+06	1.94326e+06	261324	1.64586e+06	1.9136e+06	1.88717e+06
Com_2906_pos	Eicosapentaenoic acid ethyl ester	全顺-5,8,11,14,17-二十碳五烯酸乙酯	P	C22H34O2	330.256	353.243	5.73864	[M+Na]+	10.579	1.00	1	C18	Lipids and lipid-like molecules	脂质和类脂分子	Fatty Acyls	脂肪酰类	Fatty acid esters	脂肪酸酯	"86227-47-6"	HMDB0039530	C16184	-	LMFA07010877	9831415	CCOC(=O)CCC\C=C/C\C=C/C\C=C/C\C=C/C\C=C/CC	SSQPWTVBQMWLSZ-AAQCHOMXSA-N	9.81529e+08	3.69214e+08	6.74786e+08	7.4066e+08	2.93982e+08	3.65031e+08	5.30473e+08	7.00279e+08	3.96296e+08	2.8483e+08	1.7653e+08	1.97204e+08	4.69555e+08	4.75779e+08	4.65584e+08
Com_3988_pos	1-Palmitoyl-sn-glycero-3-phosphocholine	1-棕榈酰基-sn-甘油-3-磷酸胆碱	P	C24H50NO7P	495.332	496.34	0.39253	[M+H]+	9.437	0.99	1	C18	Lipids and lipid-like molecules	脂质和类脂分子	Glycerophospholipids	甘油磷脂	Glycerophosphocholines	甘油磷酸胆碱	"17364-16-8"	HMDB0010382	-	-	LMGP01050018	460602	CCCCCCCCCCCCCCCC(=O)OC[C@@H](O)COP([O-])(=O)OCC[N+](C)(C)C	ASWBNKHCZGQVJV-HSZRJFAPSA-N	2.16558e+10	5.31054e+10	2.46382e+10	1.69874e+10	5.38117e+10	6.03951e+10	4.72901e+10	4.43602e+10	3.40267e+10	4.79502e+10	3.97049e+10	5.22069e+10	4.3494e+10	4.39481e+10	4.27825e+10
Com_4236_pos	Maltotetraose	麦芽四糖	P	C24H42O21	666.222	689.21	0.8756	[M+Na]+	1.43	0.71	1	C18	Organic oxygen compounds	有机氧化合物	Organooxygen compounds	有机氧化合物	Carbohydrates and carbohydrate conjugates	碳水化合物和碳水化合物结合物	"34612-38-9"	HMDB0001296	C02052	-	-	439639	OC[C@H]1O[C@H](O[C@H]2[C@H](O)[C@@H](O)[C@@H](O[C@H]3[C@H](O)[C@@H](O)[C@@H](O[C@H]4[C@H](O)[C@@H](O)C(O)O[C@@H]4CO)O[C@@H]3CO)O[C@@H]2CO)[C@H](O)[C@@H](O)[C@@H]1O	LUEWUZLMQUOBSB-AYQJAVFRSA-N	1.35814e+07	1.85596e+07	8.48324e+06	9.22848e+06	5.70417e+06	8.06257e+06	5.53247e+06	1.0894e+07	1.70362e+07	1.02713e+07	1.11721e+07	1.56461e+07	1.10825e+07	1.11232e+07	1.17744e+07
Com_400_pos	methionine sulfoxide	蛋氨酸亚砜	P	C5H11NO3S	165.046	166.054	1.91142	[M+H]+	1.855	0.89	1	C18	Organic acids and derivatives	有机酸及其衍生物	Carboxylic acids and derivatives	羧酸及其衍生物	Amino acids, peptides, and analogues	氨基酸、肽和类似物	"3226-65-1"	HMDB0002005	C02989	map00270;map01100	-	158980	CS(=O)CC[C@H](N)C(O)=O	QEFRNWWLZKMPFJ-YGVKFDHGSA-N	9.7712e+08	1.02538e+09	5.77992e+08	6.28977e+08	1.04516e+09	8.9324e+08	8.3188e+08	8.26838e+08	1.01321e+09	8.54253e+08	5.64382e+08	7.1608e+08	7.01481e+08	5.78805e+08	9.92926e+08
Com_2263_pos	Fructosyl-lysine	果糖基赖氨酸	P	C12H24N2O7	308.158	309.166	2.29024	[M+H]+	1.244	0.60	1	C18	Organic oxygen compounds	有机氧化合物	Organooxygen compounds	有机氧化合物	Carbohydrates and carbohydrate conjugates	碳水化合物和碳水化合物结合物	"21291-40-7"	HMDB0034879	C16488	map02060	-	131751634	NC(CCCCNCC1(O)OC(CO)C(O)C1O)C(O)=O	ZAWLGBRDVQURAK-UHFFFAOYSA-N	2.53401e+06	834143	981916	576276	2.04011e+06	5.49187e+06	631010	2.55766e+06	3.36946e+06	2.65509e+06	4.4272e+06	3.96476e+06	1.94218e+06	1.764e+06	1.85368e+06
Com_738_pos	Phosphorylcholine	磷酸胆碱	P	C5H15NO4P+	184.074	206.056	2.33693	[M+Na]+	1.319	0.95	1	C18	Organic nitrogen compounds	有机氮化合物	Organonitrogen compounds	有机氮化合物	Quaternary ammonium salts	季铵盐	"3616-04-4"	HMDB0001565	-	-	-	1014	C[N+](C)(C)CCOP(O)(O)=O	YHHSONZFOIEMCP-UHFFFAOYSA-O	4.71695e+08	9.6531e+08	5.80267e+08	4.07501e+08	7.43617e+08	5.93613e+08	5.97018e+08	6.65054e+08	1.72814e+09	8.04912e+08	8.28122e+08	6.7949e+08	6.83132e+08	6.52774e+08	6.41936e+08
Com_476_pos	N-Acetylornithine	N-alpha-乙酰基-L-鸟氨酸	P	C7H14N2O3	174.1	175.108	1.75939	[M+H]+	1.454	0.68	1	C18	Organic acids and derivatives	有机酸及其衍生物	Carboxylic acids and derivatives	羧酸及其衍生物	Amino acids, peptides, and analogues	氨基酸、肽和类似物	"6205-08-9"	HMDB0003357	C00437	map00220;map01100;map01110;map01210;map01230	-	439232	CC(=O)N[C@@H](CCCN)C(O)=O	JRLGPAXAGHMNOL-LURJTMIESA-N	7.59513e+06	1.44948e+07	1.58747e+07	9.56109e+06	1.10714e+07	2.02934e+07	1.19022e+07	1.6627e+07	2.21453e+07	1.77237e+07	2.00493e+07	3.43458e+07	1.47662e+07	1.8342e+07	1.85236e+07
Com_1171_pos	Lumichrome	7,8-二甲基咯嗪	P	C12H10N4O2	242.08	243.088	1.87439	[M+H]+	6.014	0.91	1	C18	Organoheterocyclic compounds	有机杂环化合物	Pteridines and derivatives	蝶啶及其衍生物	Alloxazines and isoalloxazines	咯嗪类和异咯嗪类	"1086-80-2"	HMDB0254199	C01727	map00740	-	506	CC1=CC2=NC3=C(N=C2C=C1C)C(=O)NC(=O)N3	ZJTJUVIJVLLGSP-UHFFFAOYSA-N	7.3424e+07	4.26252e+07	3.12168e+07	3.21555e+07	3.66444e+07	5.75321e+07	6.81409e+07	8.25853e+07	1.70643e+08	6.91196e+07	3.08033e+07	5.14816e+07	4.83557e+07	4.99976e+07	5.17671e+07
Com_2261_pos	Loureirin A	龙血素A	P	C17H18O4	286.121	309.11	0.81926	[M+Na]+	6.157	0.68	1	C18	Phenylpropanoids and polyketides	苯丙素类和聚酮类	Linear 1,3-diarylpropanoids	直链 1,3-二芳基丙烷	Chalcones and dihydrochalcones	查尔酮和二氢查尔酮	"119425-89-7"	HMDB0254174	-	-	LMPK12120602	5319081	COC1=CC=C(CCC(=O)C2=CC=C(O)C=C2)C(OC)=C1	RSAIVLRELNGZEY-UHFFFAOYSA-N	1.56276e+07	64202.7	2.41009e+06	1.82726e+06	5.21664e+06	2.35121e+07	1.86722e+07	4.10557e+06	5.24389e+06	1.29798e+07	5.15528e+06	898255	5.5184e+06	9.00498e+06	9.54996e+06
Com_2786_pos	8-Gingerol	8-姜酚	P	C19H30O4	322.214	345.205	3.19782	[M+Na]+	8.573	0.93	1	C18	Benzenoids	苯类化合物	Phenols	酚类	Methoxyphenols	甲氧基酚类	"23513-08-8"	HMDB0033615	C17495	-	LMPK15020008	5275725	CCCCCCCC(O)CC(=O)CCC1=CC(OC)=C(O)C=C1	BCIWKKMTBRYQJU-UHFFFAOYSA-N	1.30427e+07	1.5692e+07	1.62093e+07	1.14402e+07	1.35061e+07	1.50605e+07	9.57739e+06	1.22475e+07	9.33344e+06	1.1176e+07	1.70219e+07	1.17908e+07	1.27235e+07	1.26847e+07	1.06493e+07
Com_2358_pos	2-Palmitoylglycerol	2-单棕榈酸甘油	P	C19H38O4	330.277	313.274	0.69632	[M+H-H2O]+	9.221	0.97	1	C18	Lipids and lipid-like molecules	脂质和类脂分子	Glycerolipids	甘油脂	Monoradylglycerols	单酰基甘油	"23470-00-0"	HMDB0011533	-	-	LMGL01010025	123409	[H]C(CO)(CO)OC(=O)CCCCCCCCCCCCCCC	BBNYCLAREVXOSG-UHFFFAOYSA-N	9.32105e+07	6.40507e+08	3.13653e+08	1.42606e+08	6.44065e+08	8.31482e+08	6.7718e+08	5.65406e+08	5.61181e+08	6.06823e+08	5.52947e+08	7.53259e+08	3.94099e+08	4.02037e+08	5.08508e+08
Com_2677_pos	Flavokawain A	黄卡瓦胡椒素A; 2'- 羟基-4,4',6'-三甲氧基查耳酮	P	C18H18O5	314.115	337.106	3.74359	[M+Na]+	5.741	0.57	1	C18	Phenylpropanoids and polyketides	苯丙素类和聚酮类	Linear 1,3-diarylpropanoids	直链 1,3-二芳基丙烷	Chalcones and dihydrochalcones	查尔酮和二氢查尔酮	"3420-72-2"	HMDB0033586	-	-	-	5355469	COC1=CC=C(\C=C\C(=O)C2=C(O)C=C(OC)C=C2OC)C=C1	CGIBCVBDFUTMPT-RMKNXTFCSA-N	1.31522e+07	2.71403e+06	9.88876e+06	5.36545e+06	1.73401e+07	1.91483e+07	7.96645e+06	2.47181e+06	1.26448e+07	2.81389e+07	1.34939e+07	2.47904e+06	1.00712e+07	9.16283e+06	9.93341e+06
Com_3621_pos	Schisandrin B	五味子乙素	P	C23H28O6	400.189	423.178	0.30511	[M+Na]+	6.883	0.75	1	C18	Phenylpropanoids and polyketides	苯丙素类和聚酮类	Tannins	单宁	Hydrolyzable tannins	水解单宁	"61281-37-6"	HMDB0257360	-	-	-	108130	COC1=C(OC)C(OC)=C2C(CC(C)C(C)CC3=CC4=C(OCO4)C(OC)=C23)=C1	RTZKSTLPRTWFEV-UHFFFAOYSA-N	2.54062e+07	3.48115e+07	2.75119e+07	1.85449e+07	2.85264e+07	2.69686e+07	2.19611e+07	2.73941e+07	3.3632e+07	3.44113e+07	3.27005e+07	3.05244e+07	2.78231e+07	2.682e+07	2.79984e+07
Com_2669_pos	Palmitoylglycine	棕榈酰甘氨酸	P	C18H35NO3	313.262	336.251	0.17336	[M+Na]+	7.445	0.81	1	C18	Organic acids and derivatives	有机酸及其衍生物	Carboxylic acids and derivatives	羧酸及其衍生物	Amino acids, peptides, and analogues	氨基酸、肽和类似物	"2441-41-0"	HMDB0013034	-	-	LMFA08020079	151008	CCCCCCCCCCCCCCCC(=O)NCC(O)=O	KVTFEOAKFFQCCX-UHFFFAOYSA-N	3.33721e+08	3.58238e+08	3.33682e+08	4.11418e+08	2.7222e+08	2.73036e+08	3.95969e+08	3.06724e+08	4.62647e+08	4.68182e+08	3.69745e+08	4.09025e+08	3.64954e+08	3.74963e+08	3.59571e+08
Com_621_pos	Bancroftinone	母丁香酚	P	C11H14O4	210.089	193.084	9.59201	[M+H-H2O]+	5.864	0.77	1	C18	Organic oxygen compounds	有机氧化合物	Organooxygen compounds	有机氧化合物	Carbonyl compounds	羰基化合物	"14964-98-8"	HMDB0041406	-	-	-	11287272	COC1=C(C)C(OC)=C(C(C)=O)C(O)=C1	DUTVTRPNMVUOIS-UHFFFAOYSA-N	9.68313e+06	1.26484e+07	1.0476e+07	8.51985e+06	1.07176e+07	5.38398e+06	8.75641e+06	9.41502e+06	1.43096e+07	1.14572e+07	8.13551e+06	1.09598e+07	1.11441e+07	1.10602e+07	9.97034e+06
Com_792_pos	TRPM8 agonist WS-3	薄荷酰胺	P	C13H25NO	211.194	212.201	0.53899	[M+H]+	7.848	0.63	1	C18	Lipids and lipid-like molecules	脂质和类脂分子	Prenol lipids	异戊烯醇脂	Monoterpenoids	单萜类	"39711-79-0"	HMDB0037834	-	-	-	62907	CCNC(=O)C1CC(C)CCC1C(C)C	VUNOFAIHSALQQH-UHFFFAOYSA-N	1.0378e+08	1.21167e+08	1.27945e+08	1.40036e+08	1.00391e+08	1.13236e+08	1.28274e+08	1.05749e+08	1.38459e+08	1.32139e+08	1.36909e+08	1.89682e+08	1.2509e+08	1.237e+08	1.26211e+08
Com_1934_pos	Arabinosylhypoxanthine	阿糖肌苷	P	C10H12N4O5	268.081	291.07	1.33666	[M+Na]+	3.672	1.00	1	C18	Nucleosides, nucleotides, and analogues	核苷、核苷酸和类似物	Purine nucleosides	嘌呤核苷	-	-	"7013-16-3"	HMDB0003040	-	-	-	46874582	OC[C@H]1OC([C@@H](O)[C@@H]1O)N1C=NC2=C1NC=NC2=O	UGQMRVRMYYASKQ-KBNQYOMWSA-N	2.0951e+09	1.5492e+09	1.61538e+09	2.09293e+09	9.04117e+08	1.57906e+09	1.00823e+09	8.51965e+08	4.54102e+08	9.04379e+08	1.0178e+09	1.08088e+09	1.47805e+09	1.15162e+09	1.36338e+09
Com_3967_pos	Goralatide	戈雷拉肽	P	C20H33N5O9	487.228	488.235	0.35569	[M+H]+	4.742	0.88	1	C18	Organic acids and derivatives	有机酸及其衍生物	Carboxylic acids and derivatives	羧酸及其衍生物	Amino acids, peptides, and analogues	氨基酸、肽和类似物	"-"	HMDB0062552	-	-	-	65938	[H][C@@](CO)(N=C(C)O)C(O)=N[C@@]([H])(CC(O)=O)C(O)=N[C@@]([H])(CCCCN)C(=O)N1CCC[C@@]1([H])C(O)=O	HJDRXEQUFWLOGJ-AJNGGQMLSA-N	1.12604e+07	1.00478e+07	9.90467e+06	8.44103e+06	1.58682e+07	1.13226e+07	1.17123e+07	1.23754e+07	6.7911e+06	1.4001e+07	5.94155e+06	7.17541e+06	1.10907e+07	1.21492e+07	8.36782e+06
Com_2402_pos	Methyl linoleate	亚油酸甲酯	P	C19H34O2	294.256	317.246	1.36989	[M+Na]+	10.609	0.51	1	C18	Lipids and lipid-like molecules	脂质和类脂分子	Fatty Acyls	脂肪酰类	Lineolic acids and derivatives	亚麻酸及其衍生物	"112-63-0"	HMDB0034381	-	-	-	5284421	CCCCC\C=C/C\C=C/CCCCCCCC(=O)OC	WTTJVINHCBCLGX-NQLNTKRDSA-N	9.64268e+08	1.93285e+08	3.01721e+08	5.74026e+08	1.76446e+08	2.81761e+08	3.43961e+08	2.79399e+08	2.50309e+08	9.40706e+07	1.03045e+08	2.013e+08	8.6482e+08	7.56113e+08	7.77339e+08
Com_2143_pos	Paradol	非洲豆蔻醇	P	C17H26O3	278.188	301.178	0.81142	[M+Na]+	7.471	0.93	1	C18	Benzenoids	苯类化合物	Phenols	酚类	Methoxyphenols	甲氧基酚类	"27113-22-0"	HMDB0030801	C10482	-	-	94378	CCCCCCCC(=O)CCC1=CC(OC)=C(O)C=C1	CZNLTCTYLMYLHL-UHFFFAOYSA-N	2.56657e+08	2.04757e+08	1.32338e+08	1.56515e+08	5.11789e+08	7.9558e+08	4.11564e+08	7.27449e+08	3.47063e+08	4.97428e+08	6.04016e+07	1.8775e+08	3.28108e+08	3.2916e+08	3.61691e+08
Com_774_pos	Pivagabine	匹伐加宾	P	C9H17NO3	187.121	210.111	3.73406	[M+Na]+	5.664	0.94	1	C18	Organic acids and derivatives	有机酸及其衍生物	Carboxylic acids and derivatives	羧酸及其衍生物	Amino acids, peptides, and analogues	氨基酸、肽和类似物	"69542-93-4"	HMDB0246575	D07342	-	-	68888	CC(C)(C)C(O)=NCCCC(O)=O	SRPNQDXRVRCTNK-UHFFFAOYSA-N	8.68815e+07	1.035e+08	1.22574e+08	6.82076e+07	6.34465e+07	4.26717e+07	4.53285e+07	1.37168e+07	1.08945e+08	4.68383e+08	8.93584e+07	1.11667e+08	1.2567e+08	8.81569e+07	6.19694e+07
Com_1851_pos	Stearamide	硬脂酸酰胺	P	C18H37NO	283.288	284.295	0.61792	[M+H]+	10.29	0.97	1	C18	Organic acids and derivatives	有机酸及其衍生物	Carboximidic acids and derivatives	甲酰亚胺酸及其衍生物	Carboximidic acids	甲酰亚胺酸	"124-26-5"	HMDB0034146	C13846	-	LMFA08010003	31292	CCCCCCCCCCCCCCCCCC(N)=O	LYRFLYHAGKPMFH-UHFFFAOYSA-N	3.34311e+09	9.34517e+09	1.71356e+10	9.12318e+09	8.63491e+09	9.87877e+09	1.68257e+10	1.1818e+10	1.29086e+10	8.77239e+09	1.53431e+10	1.51447e+10	1.03365e+10	1.06332e+10	1.09615e+10
Com_3997_pos	Soyasapogenol A	大豆甾醇A	P	C30H50O4	474.371	497.36	1.12852	[M+Na]+	7.281	0.89	1	C18	Lipids and lipid-like molecules	脂质和类脂分子	Prenol lipids	异戊烯醇脂	Triterpenoids	三萜类	"508-01-0"	HMDB0034505	C17419	-	-	12442845	CC1(C)CC2C3=CCC4C5(C)CCC(O)C(C)(CO)C5CCC4(C)C3(C)CCC2(C)C(O)C1O	CDDWAYFUFNQLRZ-UHFFFAOYSA-N	5.21002e+07	3.08158e+06	1.5924e+07	569397	2.4003e+08	5.66325e+07	2.35635e+07	1.65752e+07	1.65742e+08	5.58127e+07	3.8907e+07	5.5802e+07	6.04819e+07	5.66316e+07	5.78813e+07
Com_890_pos	Spathulenol	桉油烯醇	P	C15H24O	220.183	221.19	0.74317	[M+H]+	9.236	0.67	1	C18	Lipids and lipid-like molecules	脂质和类脂分子	Prenol lipids	异戊烯醇脂	Sesquiterpenoids	倍半萜类	"6750-60-3"	HMDB0036420	-	-	-	92231	[H][C@@]12CC[C@](C)(O)[C@@]1([H])[C@H]1[C@@H](CCC2=C)C1(C)C	FRMCCTDTYSRUBE-BGPZULBFSA-N	6.22777e+07	6.57511e+07	9.60415e+07	8.67656e+07	5.70639e+07	6.58078e+07	8.81452e+07	7.74327e+07	9.49473e+07	7.22364e+07	9.66289e+07	1.14159e+08	7.03192e+07	7.06157e+07	7.80507e+07
Com_704_pos	Demethoxyencecalin	去甲氧基英西卡林	P	C13H14O2	202.099	203.106	0.98659	[M+H]+	6.675	0.75	1	C18	Organoheterocyclic compounds	有机杂环化合物	Benzopyrans	苯并吡喃类	1-benzopyrans	1-苯并吡喃	"19013-07-1"	HMDB0030816	-	-	-	177040	CC(=O)C1=CC2=C(OC(C)(C)C=C2)C=C1	ZAJTXVHECZCXLH-UHFFFAOYSA-N	3.8862e+07	4.09237e+07	4.90718e+07	3.4905e+07	6.22997e+07	3.31279e+07	3.62833e+07	3.92853e+07	3.80579e+07	5.16672e+07	4.21251e+07	4.90834e+07	3.48512e+07	3.69364e+07	6.15306e+07
Com_2464_pos	N-trans-p-coumaroyloctopamine	N-对香豆酰真蛸胺	P	C17H17NO4	299.116	322.108	8.35716	[M+Na]+	5.887	0.56	1	C18	Phenylpropanoids and polyketides	苯丙素类和聚酮类	Cinnamic acids and derivatives	肉桂酸及其衍生物	Hydroxycinnamic acids and derivatives	羟基肉桂酸及其衍生物	"66648-45-1"	HMDB0032804	-	-	-	23874492	OC(CNC(=O)\C=C\C1=CC=C(O)C=C1)C1=CC=C(O)C=C1	VATOSFCFMOPAHX-XCVCLJGOSA-N	458921	956457	1.49432e+06	843017	687523	54936.9	682386	1.25317e+06	1.3192e+06	1.27006e+06	521995	1.04496e+06	1.16159e+06	1.02814e+06	877813
Com_3440_pos	Octahydrocurcumin	八氢姜黄素	P	C21H28O6	376.189	399.178	0.86875	[M+Na]+	6.29	0.66	1	C18	Phenylpropanoids and polyketides	苯丙素类和聚酮类	Diarylheptanoids	二芳基庚烷类	Linear diarylheptanoids	线性二芳基庚烷	"36062-07-4"	HMDB0303086	-	-	-	-	COC1=CC(CCC(O)CC(O)CCC2=CC(OC)=C(O)C=C2)=CC=C1O	OELMAFBLFOKZJD-UHFFFAOYSA-N	3.28443e+06	5.21375e+06	5.64639e+06	3.7652e+06	3.62943e+06	8.96905e+06	4.8126e+06	4.67325e+06	3.64909e+06	5.35733e+06	4.76226e+06	2.34469e+06	4.59123e+06	4.54714e+06	4.78746e+06
Com_2703_pos	5-Pentadecylresorcinol	5-十五烷间苯二酚	P	C21H36O2	320.272	338.305	0.35335	[M+NH4]+	10.882	0.86	1	C18	Benzenoids	苯类化合物	Phenols	酚类	Benzenediols	苯二醇类	"3158-56-3"	HMDB0031009	C10809	-	LMPK15030012	76617	CCCCCCCCCCCCCCCC1=CC(O)=CC(O)=C1	KVVSCMOUFCNCGX-UHFFFAOYSA-N	3.73949e+07	1.54715e+06	5.04007e+06	2.50191e+07	151957	899761	3.38556e+06	1.08366e+06	504627	512340	306365	377081	1.41714e+07	1.53581e+07	1.1183e+07
Com_2418_pos	Cryptotanshinone	隐丹参酮	P	C19H20O3	296.141	319.128	6.38007	[M+Na]+	5.56	0.54	1	C18	Lipids and lipid-like molecules	脂质和类脂分子	Prenol lipids	异戊烯醇脂	Diterpenoids	二萜类	"35825-57-1"	HMDB0035220	-	-	-	496348	CC1COC2=C1C(=O)C(=O)C1=C2C=CC2=C1CCCC2(C)C	GVKKJJOMQCNPGB-UHFFFAOYSA-N	3.55632e+06	920464	571995	187222	2.56783e+06	4.20665e+06	410755	836404	1.96645e+06	5.41335e+06	2.85638e+06	682606	2.81863e+06	2.12482e+06	2.32545e+06
Com_2709_pos	Loureirin B	龙血素B	P	C18H20O5	316.131	339.122	4.21111	[M+Na]+	5.728	0.61	1	C18	Phenylpropanoids and polyketides	苯丙素类和聚酮类	Linear 1,3-diarylpropanoids	直链 1,3-二芳基丙烷	Chalcones and dihydrochalcones	查尔酮和二氢查尔酮	"119425-90-0"	HMDB0254175	-	-	LMPK12120604	189670	COC1=CC(OC)=C(CCC(=O)C2=CC=C(O)C=C2)C(OC)=C1	ZPFRAPVRYLGYEC-UHFFFAOYSA-N	2.30727e+07	4.0298e+06	5.60364e+06	5.72092e+06	6.75592e+06	3.44907e+07	1.46631e+07	4.84528e+06	1.8071e+07	1.79224e+07	1.44062e+07	1.62587e+06	1.52487e+07	1.33172e+07	1.16894e+07
Com_53_pos	2-Hydroxyacetophenone	2-羟基苯乙酮	P	C8H8O2	136.052	119.049	1.16154	[M+H-H2O]+	6.673	0.71	1	C18	Organic oxygen compounds	有机氧化合物	Organooxygen compounds	有机氧化合物	Carbonyl compounds	羰基化合物	"582-24-1"	HMDB0245150	C07189	map00642;map01120	-	-	OCC(=O)C1=CC=CC=C1	ZWVHTXAYIKBMEE-UHFFFAOYSA-N	4.2741e+07	6.58684e+07	4.78279e+07	3.50218e+07	7.14616e+07	4.86882e+07	4.61384e+07	6.67522e+07	6.31973e+07	9.09557e+07	1.02237e+08	7.98579e+07	6.98793e+07	5.75444e+07	6.76995e+07
Com_3931_pos	Soyasapogenol B	大豆甾醇B	P	C30H50O3	458.376	481.365	0.60725	[M+Na]+	8.639	1.00	1	C18	Lipids and lipid-like molecules	脂质和类脂分子	Prenol lipids	异戊烯醇脂	Triterpenoids	三萜类	"595-15-3"	HMDB0034648	C08980	-	-	115012	[H][C@@]12CC(C)(C)C[C@@H](O)[C@]1(C)CC[C@]1(C)C2=CC[C@]2([H])[C@@]3(C)CC[C@H](O)[C@](C)(CO)[C@]3([H])CC[C@@]12C	YOQAQNKGFOLRGT-UXXABWCISA-N	1.61803e+08	1.71541e+07	5.16341e+07	9.20119e+06	6.73125e+08	7.59843e+08	1.29936e+08	1.95109e+08	3.9375e+08	3.22491e+08	3.03599e+08	2.34079e+08	2.66651e+08	2.69478e+08	2.42683e+08
Com_121_pos	L-Pipecolic acid	L-哌啶酸	P	C6H11NO2	129.079	130.087	3.37872	[M+H]+	1.227	1.00	1	C18	Organic acids and derivatives	有机酸及其衍生物	Carboxylic acids and derivatives	羧酸及其衍生物	Amino acids, peptides, and analogues	氨基酸、肽和类似物	"3105-95-1"	HMDB0000716	C00408	map00310;map00960;map01060;map01064;map01100;map01110;map01120	-	439227	OC(=O)[C@@H]1CCCCN1	HXEACLLIILLPRG-YFKPBYRVSA-N	4.61742e+08	9.15858e+08	3.48089e+08	4.43628e+08	1.01418e+09	5.82011e+08	5.6e+08	5.7967e+08	4.66202e+08	5.66459e+08	4.35687e+08	4.06905e+08	4.95398e+08	5.03886e+08	4.86654e+08
Com_132_pos	L-Norleucine	L-正亮氨酸	P	C6H13NO2	131.095	132.102	1.25089	[M+H]+	2.363	0.93	1	C18	Organic acids and derivatives	有机酸及其衍生物	Carboxylic acids and derivatives	羧酸及其衍生物	Amino acids, peptides, and analogues	氨基酸、肽和类似物	"327-57-1"	HMDB0001645	C01933	-	LMFA01100042	21236	CCCC[C@H](N)C(O)=O	LRQKBLKVPFOOQJ-YFKPBYRVSA-N	7.08743e+10	6.50553e+10	4.70624e+10	6.78547e+10	7.42595e+10	6.84557e+10	6.50006e+10	6.93509e+10	5.17075e+10	6.73317e+10	5.11492e+10	5.24732e+10	6.45232e+10	6.42621e+10	6.34389e+10
Com_303_pos	Glycylproline	甘胺脯氨酸	P	C7H12N2O3	172.085	155.082	1.7819	[M+H-H2O]+	1.086	0.70	1	C18	Organic acids and derivatives	有机酸及其衍生物	Carboxylic acids and derivatives	羧酸及其衍生物	Amino acids, peptides, and analogues	氨基酸、肽和类似物	"704-15-4"	HMDB0000721	-	-	-	3013625	NCC(=O)N1CCC[C@H]1C(O)=O	KZNQNBZMBZJQJO-YFKPBYRVSA-N	7.03757e+07	8.22387e+07	7.52723e+07	6.48918e+07	7.49283e+07	8.3596e+07	7.8214e+07	7.37192e+07	8.76055e+07	8.42693e+07	8.76465e+07	7.85761e+07	7.88819e+07	8.18823e+07	7.68143e+07
Com_290_pos	4-Hydroxyproline	4-羟脯氨酸	P	C5H9NO3	131.058	154.048	1.35368	[M+Na]+	2.672	0.59	1	C18	Organic acids and derivatives	有机酸及其衍生物	Carboxylic acids and derivatives	羧酸及其衍生物	Amino acids, peptides, and analogues	氨基酸、肽和类似物	"51-35-4"	HMDB0000725	C01157	map00330;map00470;map01100;map02010	-	5810	O[C@H]1CN[C@@H](C1)C(O)=O	PMMYEEVYMWASQN-DMTCNVIQSA-N	3.36589e+07	3.89725e+07	4.13777e+07	3.20689e+07	3.71269e+07	2.9958e+07	2.80986e+07	2.91507e+07	3.56497e+07	3.0834e+07	5.9246e+07	2.88915e+07	3.56535e+07	2.90286e+07	3.68561e+07
Com_3195_pos	Apocholic acid	原胆酸	P	C24H38O4	390.277	373.274	0.46105	[M+H-H2O]+	7.456	0.94	1	C18	Lipids and lipid-like molecules	脂质和类脂分子	Steroids and steroid derivatives	类固醇和类固醇衍生物	Bile acids, alcohols and derivatives	胆汁酸、醇及其衍生物	"641-81-6"	-	C15375	-	LMST04010224	101818	CC(CCC(=O)O)C1CCC2=C3CCC4CC(CCC4(C3CC(C12C)O)C)O	XWJTYEGVQBFZHI-IMPNNSMHSA-N	4.5213e+08	1.43356e+08	2.10903e+08	1.63901e+08	6.15413e+08	5.92288e+08	4.90946e+08	1.94002e+08	1.37133e+08	9.37827e+08	7.18565e+07	2.24769e+07	3.29195e+08	3.29704e+08	3.26776e+08
Com_411_pos	Caprylic acid	辛酸	P	C8H16O2	144.115	167.104	0.95981	[M+Na]+	6.042	0.65	1	C18	Lipids and lipid-like molecules	脂质和类脂分子	Fatty Acyls	脂肪酰类	Fatty acids and conjugates	脂肪酸和结合物	"124-07-2"	HMDB0000482	C06423	map00061;map00785;map01060;map01066;map01100;map01240	LMFA01010008	379	CCCCCCCC(O)=O	WWZKQHOCKIZLMA-UHFFFAOYSA-N	1.14481e+08	1.65279e+08	1.14128e+08	7.52575e+07	1.211e+08	1.18726e+08	6.54728e+07	8.27269e+07	1.29632e+08	1.28314e+08	1.45239e+08	1.56658e+08	1.20026e+08	1.21855e+08	1.22461e+08
Com_1973_pos	cis-11-Eicosenoic acid	二十碳烯酸(顺-11)	P	C20H38O2	310.287	293.284	0.67667	[M+H-H2O]+	10.435	0.98	1	C18	Lipids and lipid-like molecules	脂质和类脂分子	Fatty Acyls	脂肪酰类	Fatty acids and conjugates	脂肪酸和结合物	"5561-99-9"	HMDB0002231	C16526	map01040	LMFA01030085	5282768	CCCCCCCC\C=C/CCCCCCCCCC(O)=O	BITHHVVYSMSWAG-KTKRTIGZSA-N	7.37332e+08	8.55513e+08	1.33363e+09	1.17547e+09	6.44938e+08	7.15437e+08	1.11827e+09	1.10876e+09	8.68928e+08	5.59266e+08	9.5739e+08	1.10085e+09	8.08866e+08	7.89372e+08	7.98035e+08
Com_2011_pos	alpha-Linolenic acid	十八碳三烯酸(顺-9,12,15)/α-亚麻酸	P	C18H30O2	278.225	296.259	0.94054	[M+NH4]+	7.857	0.88	1	C18	Lipids and lipid-like molecules	脂质和类脂分子	Fatty Acyls	脂肪酰类	Lineolic acids and derivatives	亚麻酸及其衍生物	"463-40-1"	HMDB0001388	C06427	map00592;map01040;map01060;map01070;map01100;map01110	LMFA01030152	5280934	CC\C=C/C\C=C/C\C=C/CCCCCCCC(O)=O	DTOSIQBPPRVQHS-PDBXOOCHSA-N	1.49687e+09	1.81612e+09	1.41718e+09	1.94845e+09	1.31113e+09	1.30813e+09	1.72027e+09	1.40457e+09	2.22162e+09	1.69856e+09	1.59335e+09	2.16806e+09	1.3557e+09	1.66464e+09	1.64121e+09
Com_2433_pos	cis-13,16-Docosadienoic acid	二十二碳二烯酸(顺-13,16)	P	C22H40O2	336.303	319.3	1.20829	[M+H-H2O]+	10.657	0.91	1	C18	Lipids and lipid-like molecules	脂质和类脂分子	Fatty Acyls	脂肪酰类	Fatty acids and conjugates	脂肪酸和结合物	"7370-49-2"	HMDB0062219	C16533	map01040	LMFA01030132	5282807	CCCCCC=CCC=CCCCCCCCCCCCC(=O)O	HVGRZDASOHMCSK-AVQMFFATSA-N	8.45066e+06	1.78543e+07	2.36106e+07	2.13006e+07	7.02854e+06	8.0949e+06	2.14092e+07	1.78208e+07	7.81643e+06	8.30595e+06	1.21573e+07	1.70817e+07	1.21437e+07	1.14462e+07	1.1287e+07
Com_2606_pos	cis-4,7,10,13,16-Docosapentaenoic acid	二十二碳五烯酸(顺-4,7,10,13,16)	P	C22H34O2	330.256	331.263	0.64955	[M+H]+	8.638	0.91	1	C18	Lipids and lipid-like molecules	脂质和类脂分子	Fatty Acyls	脂肪酰类	Fatty acids and conjugates	脂肪酸和结合物	"25182-74-5"	HMDB0001976	-	-	LMFA04000064	6441454	CCCCC\C=C/C\C=C/C\C=C/C\C=C/C\C=C/CCC(O)=O	AVKOENOBFIYBSA-WMPRHZDHSA-N	6.59536e+08	4.06369e+08	3.45739e+08	4.32325e+08	6.21016e+08	2.9201e+08	6.26554e+08	6.95435e+08	3.9411e+08	4.67342e+08	2.2204e+08	2.60906e+08	4.41052e+08	4.6131e+08	4.40205e+08
Com_2574_pos	cis-4,7,10,13,16,19-Docosahexaenoic acid	二十二碳六烯酸(顺-4,7,10,13,16,19)/DHA	P	C22H32O2	328.24	329.248	0.57351	[M+H]+	9.625	0.98	1	C18	Lipids and lipid-like molecules	脂质和类脂分子	Fatty Acyls	脂肪酰类	Fatty acids and conjugates	脂肪酸和结合物	"6217-54-5"	HMDB0002183	C06429	map01040	LMFA01030185	445580	CC\C=C/C\C=C/C\C=C/C\C=C/C\C=C/C\C=C/CCC(O)=O	MBMBGCFOFBJSGT-KUBAVDMBSA-N	2.68111e+09	4.16001e+08	7.77092e+08	1.27569e+09	7.00272e+08	6.73898e+08	4.67615e+08	6.74924e+08	5.29308e+08	6.14691e+08	2.08116e+08	1.91293e+08	9.47114e+08	7.85675e+08	8.88105e+08
Com_2459_pos	Ricinoleic acid	蓖麻油酸	P	C18H34O3	298.251	321.241	2.04276	[M+Na]+	8.36	0.87	1	C18	Lipids and lipid-like molecules	脂质和类脂分子	Fatty Acyls	脂肪酰类	Fatty acids and conjugates	脂肪酸和结合物	"141-22-0"	HMDB0034297	C08365	-	LMFA02000184	5282942	CCCCCCC(O)C\C=C/CCCCCCCC(O)=O	WBHHMMIMDMUBKC-XFXZXTDPSA-N	1.95037e+09	7.18179e+08	9.7684e+08	1.4711e+09	1.10488e+09	2.2573e+09	1.81534e+09	1.7978e+09	1.72644e+09	1.23581e+09	6.74027e+08	7.35095e+08	1.3884e+09	1.38282e+09	1.34657e+09
Com_482_pos	Indoleacetic acid	吲哚乙酸	P	C10H9NO2	175.063	176.071	2.87235	[M+H]+	5.877	0.74	1	C18	Organoheterocyclic compounds	有机杂环化合物	Indoles and derivatives	吲哚及其衍生物	Indolyl carboxylic acids and derivatives	吲哚基羧酸及其衍生物	"87-51-4"	HMDB0000197	C00954	map00380;map01070;map01100;map04075	-	802	OC(=O)CC1=CNC2=C1C=CC=C2	SEOVTRFCIGRIMH-UHFFFAOYSA-N	2.09314e+07	1.53083e+07	2.1744e+07	1.12569e+07	3.18951e+07	3.72983e+07	2.39418e+07	9.29965e+06	3.22691e+07	3.78246e+07	2.24319e+07	1.1911e+07	2.45621e+07	2.38377e+07	2.22202e+07
Com_436_pos	Indoleacrylic acid	3-吲哚丙烯酸	P	C11H9NO2	187.063	170.06	2.64205	[M+H-H2O]+	5.187	1.00	1	C18	Organoheterocyclic compounds	有机杂环化合物	Indoles and derivatives	吲哚及其衍生物	Indoles	吲哚	"29953-71-7"	HMDB0000734	C21283	-	-	5375048	OC(=O)\C=C\C1=CNC2=C1C=CC=C2	PLVPPLCLBIEYEA-AATRIKPKSA-N	4.47363e+08	4.1764e+08	2.94565e+08	4.08808e+08	4.75174e+08	3.98036e+08	4.27849e+08	4.08272e+08	3.52704e+08	4.99855e+08	2.76283e+08	3.56814e+08	3.98572e+08	4.17017e+08	4.21614e+08
Com_592_pos	Indolelactic acid	吲哚乳酸	P	C11H11NO3	205.074	188.071	2.36583	[M+H-H2O]+	5.187	0.99	1	C18	Organoheterocyclic compounds	有机杂环化合物	Indoles and derivatives	吲哚及其衍生物	Indolyl carboxylic acids and derivatives	吲哚基羧酸及其衍生物	"1821-52-9"	HMDB0000671	C02043	-	-	676157	O[C@@H](CC1=CNC2=C1C=CC=C2)C(O)=O	XGILAAMKEQUXLS-JTQLQIEISA-N	1.2504e+10	1.13988e+10	8.27747e+09	1.14601e+10	1.30188e+10	1.12741e+10	1.17863e+10	1.12382e+10	9.59407e+09	1.34689e+10	7.73247e+09	9.76977e+09	1.10956e+10	1.14959e+10	1.14437e+10
Com_1076_pos	N'-Formylkynurenine	N-甲酰犬尿氨酸	P	C11H12N2O4	236.08	237.087	0.17704	[M+H]+	4.873	0.72	1	C18	Organic oxygen compounds	有机氧化合物	Organooxygen compounds	有机氧化合物	Carbonyl compounds	羰基化合物	"1022-31-7"	HMDB0001200	-	-	-	910	NC(CC(=O)C1=CC=CC=C1NC=O)C(O)=O	BYHJHXPTQMMKCA-UHFFFAOYSA-N	3.13727e+06	2.96491e+06	1.03438e+06	1.12865e+06	4.8619e+06	3.71715e+07	4.68281e+06	1.22758e+07	1.15483e+07	1.16285e+07	6.64799e+06	2.40657e+06	6.44094e+06	5.98045e+06	8.00127e+06
Com_3307_pos	S-Adenosylhomocysteine	腺苷高半胱氨酸	P	C14H20N6O5S	384.122	385.129	0.78406	[M+H]+	3.347	0.88	1	C18	Nucleosides, nucleotides, and analogues	核苷、核苷酸和类似物	5'-deoxyribonucleosides	5'-脱氧核糖核苷	5'-deoxy-5'-thionucleosides	5'-脱氧-5'-硫核苷	"979-92-0"	HMDB0000939	C00021	map00270;map00670;map01100;map01230;map01240;map04981;map05208	-	439155	N[C@@H](CCSC[C@H]1O[C@H]([C@H](O)[C@@H]1O)N1C=NC2=C1N=CN=C2N)C(O)=O	ZJUKTBDSGOFHSH-WFMPWKQPSA-N	7.21931e+06	1.34432e+07	1.10608e+07	2.08504e+07	1.99086e+07	3.83243e+06	9.0189e+06	8.99099e+06	6.87887e+06	1.12581e+07	9.69643e+06	1.10332e+07	1.06577e+07	1.01629e+07	9.75256e+06
Com_1943_pos	cis-11,14-Eicosadienoic acid	二十碳二烯酸(顺-11,14)	P	C20H36O2	308.272	291.268	0.09973	[M+H-H2O]+	9.965	0.94	1	C18	Lipids and lipid-like molecules	脂质和类脂分子	Fatty Acyls	脂肪酰类	Fatty acids and conjugates	脂肪酸和结合物	"5598-38-9"	HMDB0005060	C16525	map01040	LMFA01030130	6439848	CCCCC\C=C/C\C=C/CCCCCCCCCC(O)=O	XSXIVVZCUAHUJO-HZJYTTRNSA-N	6.87843e+07	6.12557e+07	1.20705e+08	1.05972e+08	5.38597e+07	7.47944e+07	1.20916e+08	9.80893e+07	8.82932e+07	5.09366e+07	9.88881e+07	1.07301e+08	7.52907e+07	7.55834e+07	7.37885e+07
Com_1905_pos	L-Octanoylcarnitine	辛酰肉碱	P	C15H30NO4	288.217	288.217	0.4661	[M+H]+	6.211	0.76	1	C18	Lipids and lipid-like molecules	脂质和类脂分子	Fatty Acyls	脂肪酰类	Fatty acid esters	脂肪酸酯	"25243-95-2"	HMDB0000791	C02838	-	LMFA07070002	11953814	CCCCCCCC(=O)O[C@H](CC(O)=O)C[N+](C)(C)C	CXTATJFJDMJMIY-CYBMUJFWSA-O	1.04004e+07	1.0593e+07	6.2425e+06	1.14893e+07	1.45205e+07	3.23172e+06	2.83682e+06	8.12546e+06	1.06387e+07	5.8682e+06	4.45334e+06	8.30211e+06	8.37318e+06	9.17707e+06	8.74686e+06
Com_3632_pos	Linoleoylcarnitine	亚油酰基肉碱	P	C25H46NO4	424.343	424.342	0.79832	[M+H]+	8.522	0.95	1	C18	Lipids and lipid-like molecules	脂质和类脂分子	Fatty Acyls	脂肪酰类	Fatty acid esters	脂肪酸酯	"36816-10-1"	HMDB0006469	-	-	LMFA07070009	6450015	CCCCC\C=C/C\C=C/CCCCCCCC(=O)O[C@H](CC(O)=O)C[N+](C)(C)C	MJLXQSQYKZWZCB-DQFWFXSYSA-O	4.64436e+08	4.26734e+08	3.44876e+08	4.17418e+08	6.18232e+08	4.1533e+08	3.93114e+08	5.27104e+08	2.51531e+08	2.6836e+08	1.87843e+08	6.75591e+08	4.28588e+08	4.47132e+08	4.31658e+08
Com_222_pos	deoxycarnitine	丁基甜菜碱	P	C7H15NO2	145.11	146.118	1.0823	[M+H]+	1.432	0.94	1	C18	Lipids and lipid-like molecules	脂质和类脂分子	Fatty Acyls	脂肪酰类	Fatty acids and conjugates	脂肪酸和结合物	"407-64-7"	HMDB0001161	C01181	map00310;map01100;map02010	-	725	C[N+](C)(C)CCCC([O-])=O	JHPNVNIEXXLNTR-UHFFFAOYSA-N	1.01524e+09	9.22698e+08	4.26853e+08	6.21261e+08	1.46606e+09	2.87206e+09	1.93835e+09	1.63289e+09	1.47625e+09	2.01622e+09	1.28487e+09	1.91232e+09	1.28176e+09	1.316e+09	1.2584e+09
Com_480_pos	guanidinosuccinate	胍基琥珀酸	P	C5H9N3O4	175.059	176.066	2.92888	[M+H]+	2.723	0.55	1	C18	Organic acids and derivatives	有机酸及其衍生物	Carboxylic acids and derivatives	羧酸及其衍生物	Amino acids, peptides, and analogues	氨基酸、肽和类似物	"6133-30-8"	HMDB0003157	C03139	-	-	439918	NC(=N)N[C@@H](CC(O)=O)C(O)=O	VVHOUVWJCQOYGG-REOHCLBHSA-N	7.029e+07	4.97231e+07	4.2564e+07	5.12747e+07	7.48556e+07	7.37203e+07	6.77714e+07	6.51727e+07	6.66742e+07	7.89535e+07	5.77015e+07	5.50528e+07	6.92523e+07	4.09414e+07	4.08866e+07
Com_605_pos	homoarginine	高精氨酸	P	C7H16N4O2	188.127	189.135	0.80834	[M+H]+	1.405	0.64	1	C18	Organic acids and derivatives	有机酸及其衍生物	Carboxylic acids and derivatives	羧酸及其衍生物	Amino acids, peptides, and analogues	氨基酸、肽和类似物	"156-86-5"	HMDB0000670	C01924	-	-	9085	N[C@@H](CCCCNC(N)=N)C(O)=O	QUOGESRFPZDMMT-YFKPBYRVSA-N	7.11639e+07	9.07972e+07	7.45294e+07	1.00926e+08	1.07189e+08	8.302e+07	8.5677e+07	8.5068e+07	8.85111e+07	1.02577e+08	9.28845e+07	8.20465e+07	8.75963e+07	9.00559e+07	8.79725e+07
Com_1358_pos	isobutyrylcarnitine (C4)	异丁酰-L-肉碱	P	C11H22NO4	232.155	254.138	6.49277	[M+Na]+	5.006	0.51	1	C18	Lipids and lipid-like molecules	脂质和类脂分子	Fatty Acyls	脂肪酰类	Fatty acid esters	脂肪酸酯	"25518-49-4"	HMDB0000736	-	-	-	168379	CC(C)C(=O)O[C@H](CC(O)=O)C[N+](C)(C)C	LRCNOZRCYBNMEP-SECBINFHSA-O	5.98575e+06	3.36518e+06	5.20802e+06	4.14e+06	4.28279e+06	4.80619e+06	3.04084e+06	5.80705e+06	8.31729e+06	9.18027e+06	1.0356e+07	3.61623e+06	5.24524e+06	5.94465e+06	5.76514e+06
Com_440_pos	Ribonolactone	核糖内酯	P	C5H8O5	148.037	171.027	1.75023	[M+Na]+	1.263	0.62	1	C18	Organic oxygen compounds	有机氧化合物	Organooxygen compounds	有机氧化合物	Carbohydrates and carbohydrate conjugates	碳水化合物和碳水化合物结合物	"5336-08-3"	HMDB0001900	C02674	-	-	111064	OC[C@H]1OC(=O)[C@H](O)[C@@H]1O	CUOKHACJLGPRHD-BXXZVTAOSA-N	1.67251e+07	2.32843e+07	1.80025e+07	1.32797e+07	1.62033e+07	2.13461e+07	1.75829e+07	2.10918e+07	2.90755e+07	2.05878e+07	2.18307e+07	1.2737e+07	1.98466e+07	1.81785e+07	1.68681e+07
Com_1938_pos	Argininosuccinic acid	精氨基琥珀酸	P	C10H18N4O6	290.123	291.13	0.06111	[M+H]+	1.377	0.89	1	C18	Organic acids and derivatives	有机酸及其衍生物	Carboxylic acids and derivatives	羧酸及其衍生物	Amino acids, peptides, and analogues	氨基酸、肽和类似物	"918149-29-8"	HMDB0000052	C03406	map00220;map00250;map01100;map01110;map01230	-	16950	N[C@@H](CCCNC(=N)N[C@@H](CC(O)=O)C(O)=O)C(O)=O	KDZOASGQNOPSCU-WDSKDSINSA-N	2.10005e+07	8.25011e+07	5.87307e+07	2.38158e+07	6.10394e+07	2.88089e+07	4.77696e+07	5.1977e+07	1.13524e+08	4.07744e+07	8.45136e+07	1.10984e+08	5.87933e+07	5.75106e+07	5.47814e+07
Com_486_pos	2-Keto-D-Gluconic acid	2-酮-D-葡萄糖酸	P	C6H10O7	194.043	177.039	0.37848	[M+H-H2O]+	1.772	0.56	1	C18	Organic oxygen compounds	有机氧化合物	Organooxygen compounds	有机氧化合物	Carbohydrates and carbohydrate conjugates	碳水化合物和碳水化合物结合物	"669-90-9"	HMDB0011732	C06473	map00030;map01100;map01120	-	50	OCC(O)C(O)C(O)C(=O)C(O)=O	VBUYCZFBVCCYFD-UHFFFAOYSA-N	1.21473e+07	1.13646e+07	3.33117e+07	2.44565e+07	3.34587e+06	1.12512e+07	2.46187e+06	350413	6.95391e+06	1.52159e+07	3.56105e+07	1.33401e+07	1.338e+07	1.28099e+07	1.2147e+07
Com_1990_pos	gamma-Glutamylphenylalanine	糖基化苯丙氨酸	P	C14H18N2O5	294.122	295.13	4.0404	[M+H]+	5.42	1.00	1	C18	Organic acids and derivatives	有机酸及其衍生物	Carboxylic acids and derivatives	羧酸及其衍生物	Amino acids, peptides, and analogues	氨基酸、肽和类似物	"7432-24-8"	HMDB0000594	-	-	-	111299	N[C@@H](CCC(=O)N[C@@H](CC1=CC=CC=C1)C(O)=O)C(O)=O	XHHOHZPNYFQJKL-QWRGUYRKSA-N	7.04678e+08	1.43053e+08	2.7328e+08	1.15134e+08	7.89935e+08	4.44263e+09	1.30796e+09	3.11098e+09	6.94474e+08	2.24757e+09	1.67276e+08	1.11031e+08	1.20055e+09	1.192e+09	1.21347e+09
Com_602_pos	N-Alpha-acetyllysine	N-乙酰赖氨酸	P	C8H16N2O3	188.116	189.124	1.28315	[M+H]+	1.451	0.65	1	C18	Organic acids and derivatives	有机酸及其衍生物	Carboxylic acids and derivatives	羧酸及其衍生物	Amino acids, peptides, and analogues	氨基酸、肽和类似物	"1946-82-3"	HMDB0000446	C12989	-	-	92907	CC(=O)N[C@@H](CCCCN)C(O)=O	VEYYWZRYIYDQJM-ZETCQYMHSA-N	1.61134e+07	2.71237e+07	2.35316e+07	2.08108e+07	2.76257e+07	2.88537e+07	3.04685e+07	2.57582e+07	2.92595e+07	2.99314e+07	2.28934e+07	2.6304e+07	2.49524e+07	2.36609e+07	2.60677e+07
Com_709_pos	Asymmetric dimethylarginine	N5 - (二甲基氨基)亚氨基甲基鸟氨酸	P	C8H18N4O2	202.143	203.151	1.58995	[M+H]+	1.435	0.92	1	C18	Organic acids and derivatives	有机酸及其衍生物	Carboxylic acids and derivatives	羧酸及其衍生物	Amino acids, peptides, and analogues	氨基酸、肽和类似物	"30315-93-6"	HMDB0001539	C03626	-	-	123831	N[C@@H](CCC\N=C(/N)N(C)C)C(O)=O	YDGMGEXADBMOMJ-LURJTMIESA-N	6.68672e+08	9.87449e+08	7.98854e+08	8.80656e+08	1.18924e+09	1.15502e+09	9.53407e+08	9.27126e+08	9.75415e+08	1.38688e+09	1.07239e+09	7.85972e+08	9.10306e+08	9.35621e+08	8.9987e+08
Com_296_pos	Ureidopropionic acid	3-酰脲丙酸	P	C4H8N2O3	132.053	155.043	2.00251	[M+Na]+	1.325	0.75	1	C18	Organic acids and derivatives	有机酸及其衍生物	Organic carbonic acids and derivatives	有机碳酸及其衍生物	Ureas	尿素	"462-88-4"	HMDB0000026	C02642	map00240;map00410;map00770;map01100	-	-	NC(=O)NCCC(O)=O	JSJWCHRYRHKBBW-UHFFFAOYSA-N	6.42033e+07	1.04757e+08	7.68161e+07	5.88727e+07	6.46631e+07	9.6952e+07	4.85629e+07	6.31734e+07	8.23238e+07	8.7011e+07	1.38489e+08	5.90826e+07	8.21378e+07	7.84299e+07	7.68693e+07
Com_1920_pos	Ophthalmic acid	眼酸	P	C11H19N3O6	289.127	290.135	0.37569	[M+H]+	2.212	0.85	1	C18	Organic acids and derivatives	有机酸及其衍生物	Carboxylic acids and derivatives	羧酸及其衍生物	Amino acids, peptides, and analogues	氨基酸、肽和类似物	"495-27-2"	HMDB0005765	C21016	map00270;map01100	-	7018721	CC[C@H](NC(=O)CC[C@H](N)C(O)=O)C(=O)NCC(O)=O	JCMUOFQHZLPHQP-BQBZGAKWSA-N	7.15108e+07	8.5655e+07	3.78337e+07	2.3801e+07	9.12465e+07	2.57429e+07	5.03283e+07	2.38348e+07	4.1281e+07	3.46096e+07	3.28173e+07	1.06172e+08	4.94456e+07	4.52686e+07	4.75142e+07
Com_504_pos	Cysteinylglycine	半胱氨酰甘氨酸	P	C5H10N2O3S	178.041	179.049	1.33644	[M+H]+	1.965	0.56	1	C18	Organic acids and derivatives	有机酸及其衍生物	Carboxylic acids and derivatives	羧酸及其衍生物	Amino acids, peptides, and analogues	氨基酸、肽和类似物	"19246-18-5"	HMDB0000078	C01419	map00480;map01100	-	439498	N[C@@H](CS)C(=O)NCC(O)=O	ZUKPVRWZDMRIEO-VKHMYHEASA-N	1.20288e+07	2.34766e+07	2.77018e+07	1.79392e+07	1.81028e+07	8.35956e+06	1.36989e+07	4.51368e+06	8.89621e+06	9.48074e+06	3.50119e+07	2.99811e+07	1.59672e+07	1.55679e+07	1.22382e+07
Com_1918_pos	cis-11,14,17-Eicosatrienoic acid	二十碳三烯酸(顺-11,14,17)	P	C20H34O2	306.256	289.253	1.13356	[M+H-H2O]+	9.551	0.68	1	C18	Lipids and lipid-like molecules	脂质和类脂分子	Fatty Acyls	脂肪酰类	Fatty acids and conjugates	脂肪酸和结合物	"2091-27-2"	HMDB0244373	C16522	map01040	LMFA01030090	3210	CCC=CCC=CCC=CCCCCCCCCCC(O)=O	AHANXAKGNAKFSK-UHFFFAOYSA-N	4.04237e+07	2.91357e+06	2.0853e+07	4.3357e+07	6.97832e+06	1.28322e+07	2.02627e+07	2.67515e+07	1.67226e+07	1.08763e+06	3.52614e+06	3.80553e+06	1.95767e+07	1.8693e+07	1.89444e+07
Com_1174_pos	Equol	牛尿酚	P	C15H14O3	242.094	243.102	1.08627	[M+H]+	6.164	0.87	1	C18	Phenylpropanoids and polyketides	苯丙素类和聚酮类	Isoflavonoids	异黄酮类	Isoflavans	异黄烷	"531-95-3"	HMDB0002209	C14131	map00946;map01100	LMPK12080003	91469	OC1=CC=C(C=C1)[C@H]1COC2=CC(O)=CC=C2C1	ADFCQWZHKCXPAJ-GFCCVEGCSA-N	3.61202e+07	2.20276e+06	1.22844e+07	2.88011e+07	1.64015e+07	5.76699e+07	3.16968e+07	1.25253e+07	1.87778e+07	5.68965e+07	1.96701e+07	1.49421e+06	2.52187e+07	2.81246e+07	2.84455e+07
Com_10_pos	p-Cresol	对甲酚	P	C7H8O	108.058	109.065	4.55131	[M+H]+	4.81	0.84	1	C18	Benzenoids	苯类化合物	Phenols	酚类	Cresols	甲酚	"106-44-5"	HMDB0001858	C01468	map00623;map00633;map01100;map01120;map01220;map04974	-	2879	CC1=CC=C(O)C=C1	IWDCLRJOBJJRNH-UHFFFAOYSA-N	2.5882e+08	2.08587e+08	1.64937e+08	2.46076e+08	2.81458e+08	2.30609e+08	1.9374e+08	2.27995e+08	1.8889e+08	2.39941e+08	1.59372e+08	1.72107e+08	2.17295e+08	2.3905e+08	2.07555e+08
Com_3134_pos	Arachidonoyl ethanolamide	花生酰乙醇酰胺	P	C22H37NO2	347.282	370.272	1.15201	[M+Na]+	9.068	0.84	1	C18	Organic nitrogen compounds	有机氮化合物	Organonitrogen compounds	有机氮化合物	Amines	胺类	"94421-68-8"	HMDB0004080	C11695	map04080;map04361;map04714;map04723;map04750	LMFA08040056	5281969	CCCCC\C=C/C\C=C/C\C=C/C\C=C/CCCC(=O)NCCO	LGEQQWMQCRIYKG-DOFZRALJSA-N	2.92139e+07	1.61251e+07	1.68158e+07	2.22362e+07	2.44874e+07	1.33342e+07	3.15568e+07	2.37724e+07	2.25977e+07	1.77813e+07	1.22384e+07	1.34303e+07	1.99974e+07	2.04451e+07	1.84727e+07
Com_2059_pos	5'-Methylthioadenosine	5′-脱氧-5′-（甲硫基）腺苷	P	C11H15N5O3S	297.09	298.098	3.84821	[M+H]+	5.362	1.00	1	C18	Nucleosides, nucleotides, and analogues	核苷、核苷酸和类似物	5'-deoxyribonucleosides	5'-脱氧核糖核苷	5'-deoxy-5'-thionucleosides	5'-脱氧-5'-硫核苷	"2457-80-9"	HMDB0001173	C00170	map00270;map00908;map01060;map01100	-	439176	CSC[C@H]1O[C@H]([C@H](O)[C@@H]1O)N1C=NC2=C1N=CN=C2N	WUUGFSXJNOTRMR-IOSLPCCCSA-N	9.27467e+07	2.99297e+08	1.21393e+08	1.94759e+08	6.28842e+07	4.0624e+07	7.71455e+07	1.0473e+08	7.56845e+07	5.78264e+07	9.89357e+07	2.29304e+08	1.304e+08	1.34111e+08	1.36072e+08
Com_385_pos	Phosphorylethanolamine	O-磷酸乙醇胺	P	C2H8NO4P	141.019	164.009	1.85886	[M+Na]+	1.298	0.77	1	C18	Organic acids and derivatives	有机酸及其衍生物	Organic phosphoric acids and derivatives	有机磷酸及其衍生物	Phosphate esters	磷酸酯类	"1071-23-4"	HMDB0000224	C00346	map00563;map00564;map00600;map01100;map01503;map04071	-	1015	NCCOP(O)(O)=O	SUHOOTKUPISOBE-UHFFFAOYSA-N	4.32279e+07	5.39271e+07	3.99032e+07	3.04017e+07	4.70122e+07	4.58946e+07	4.35146e+07	4.94545e+07	5.85693e+07	4.44961e+07	5.37841e+07	3.00706e+07	4.7191e+07	4.69088e+07	4.74832e+07
Com_1188_pos	cytidine	胞嘧啶核苷	P	C9H13N3O5	243.086	244.093	0.95601	[M+H]+	1.83	0.91	1	C18	Nucleosides, nucleotides, and analogues	核苷、核苷酸和类似物	Pyrimidine nucleosides	嘧啶核苷	-	-	"65-46-3"	HMDB0000089	C00475	map00240;map01100;map01232;map02010	-	6175	NC1=NC(=O)N(C=C1)[C@@H]1O[C@H](CO)[C@@H](O)[C@H]1O	UHDGCWIWMRVCDJ-XVFCMESISA-N	2.05445e+08	6.76288e+07	8.71856e+07	3.02486e+08	2.62059e+08	2.33195e+08	2.11946e+08	1.4294e+08	5.64442e+07	1.76184e+08	1.5577e+08	8.58535e+07	1.46514e+08	1.93154e+08	1.87842e+08
Com_1804_pos	N1-methyladenosine	1-甲基腺苷	P	C11H15N5O4	281.112	282.12	0.43012	[M+H]+	2.071	0.94	1	C18	Nucleosides, nucleotides, and analogues	核苷、核苷酸和类似物	Purine nucleosides	嘌呤核苷	-	-	"15763-06-1"	HMDB0003331	C02494	-	-	27476	CN1C=NC2=C(N=CN2[C@@H]2O[C@H](CO)[C@@H](O)[C@H]2O)C1=N	GFYLSDSUCHVORB-IOSLPCCCSA-N	8.75567e+07	6.20191e+07	4.21933e+07	7.6096e+07	8.16971e+07	8.13598e+07	8.98234e+07	7.58909e+07	6.32117e+07	8.04653e+07	3.29749e+07	5.44988e+07	6.7187e+07	6.54281e+07	6.40718e+07
Com_168_pos	p-Octopamine	章胺	P	C8H11NO2	153.079	136.076	2.15959	[M+H-H2O]+	1.725	0.87	1	C18	Benzenoids	苯类化合物	Phenols	酚类	1-hydroxy-2-unsubstituted benzenoids	1-羟基-2-未取代苯类化合物	"104-14-3"	HMDB0004825	C04227	map04080	-	440266	NC[C@H](O)C1=CC=C(O)C=C1	QHGUCRYDKWKLMG-UHFFFAOYSA-N	1.35555e+09	2.10486e+09	1.18085e+09	1.4637e+09	2.07206e+09	1.2166e+09	1.09023e+09	1.25285e+09	1.04818e+09	1.37317e+09	8.90435e+08	1.16805e+09	1.15675e+09	1.14806e+09	1.202e+09
Com_360_pos	D-Mannosamine	D-甘露糖胺	P	C6H13NO5	179.079	162.076	1.51233	[M+H-H2O]+	1.691	0.72	1	C18	Organic oxygen compounds	有机氧化合物	Organooxygen compounds	有机氧化合物	Carbohydrates and carbohydrate conjugates	碳水化合物和碳水化合物结合物	"14307-02-9"	-	C03570	-	-	440049	C(C1C(C(C(C(O1)O)N)O)O)O	MSWZFWKMSRAUBD-CBPJZXOFSA-N	2.83956e+08	3.99033e+08	5.31414e+08	3.33816e+08	3.07501e+08	2.53795e+08	2.29003e+08	2.50012e+08	2.63751e+08	2.4709e+08	3.00339e+08	4.98076e+08	3.48742e+08	3.57445e+08	3.58089e+08
Com_3070_pos	levanbiose	黎凡比塞	P	C12H22O11	342.116	365.106	0.52908	[M+Na]+	1.655	0.83	1	C18	Organic oxygen compounds	有机氧化合物	Organooxygen compounds	有机氧化合物	Carbohydrates and carbohydrate conjugates	碳水化合物和碳水化合物结合物	"17669-60-2"	-	C01725	map00500	-	439555	C(C1C(C(C(O1)(CO)OCC2C(C(C(O2)(CO)O)O)O)O)O)O	FEXBYMWJVRXRSN-TWOHWVPZSA-N	2.1177e+07	2.27495e+07	9.29662e+06	5.55479e+06	8.11808e+06	5.1185e+07	1.78226e+07	1.32159e+07	1.82795e+07	1.68771e+07	1.20451e+07	2.84698e+07	1.78488e+07	1.99742e+07	1.64276e+07
Com_993_pos	Ergothioneine	麦角硫因	P	C9H15N3O2S	229.089	230.096	1.02999	[M+H]+	1.437	0.82	1	C18	Organic acids and derivatives	有机酸及其衍生物	Carboxylic acids and derivatives	羧酸及其衍生物	Amino acids, peptides, and analogues	氨基酸、肽和类似物	"497-30-3"	HMDB0003045	C05570	map00340;map01100	-	5351619	C[N+](C)(C)[C@@H](CC1=CNC(=S)N1)C([O-])=O	SSISHJJTAXXQAX-ZETCQYMHSA-N	1.70277e+07	3.19886e+07	3.7382e+07	2.57207e+07	3.15163e+07	1.51345e+07	2.42426e+07	1.91685e+07	2.57946e+07	2.25233e+07	4.498e+07	3.88646e+07	2.70114e+07	2.70204e+07	2.85841e+07
Com_479_pos	L-Cysteinesulfinic acid	L-半胱氨酸亚磺酸	P	C3H7NO4S	153.01	175.999	1.76403	[M+Na]+	1.553	0.52	1	C18	Organic acids and derivatives	有机酸及其衍生物	Carboxylic acids and derivatives	羧酸及其衍生物	Amino acids, peptides, and analogues	氨基酸、肽和类似物	"1115-65-7"	HMDB0060179	C00606	map00270;map00430;map01100	-	1549098	C(C(C(=O)O)N)S(=O)O	ADVPTQAUNPRNPO-REOHCLBHSA-N	5.30884e+07	5.10561e+07	4.15342e+07	5.57692e+07	4.68901e+07	5.16183e+07	4.60315e+07	3.24884e+07	3.78831e+07	5.17072e+07	3.99244e+07	5.12471e+07	4.67897e+07	4.89917e+07	4.58305e+07
Com_339_pos	Hydroxyectoine	5-羟基依克多因	P	C6H10N2O3	158.069	159.077	0.99058	[M+H]+	1.653	0.58	1	C18	Organic acids and derivatives	有机酸及其衍生物	Carboxylic acids and derivatives	羧酸及其衍生物	Amino acids, peptides, and analogues	氨基酸、肽和类似物	"165542-15-4"	-	C16432	map00260;map01100;map01120	-	12011795	CC1=NCC(C(N1)C(=O)O)O	KIIBBJKLKFTNQO-WHFBIAKZSA-N	1.81951e+07	2.43734e+07	2.18224e+07	1.81546e+07	3.95336e+07	5.32729e+07	5.96776e+07	3.79136e+07	4.1656e+07	4.51102e+07	3.68974e+07	3.27863e+07	3.40319e+07	3.47267e+07	3.3571e+07
Com_308_pos	Iminodiacetic acid	亚氨基二乙酸	P	C4H7NO4	133.038	156.027	2.00461	[M+Na]+	1.579	0.58	1	C18	Organic acids and derivatives	有机酸及其衍生物	Carboxylic acids and derivatives	羧酸及其衍生物	Amino acids, peptides, and analogues	氨基酸、肽和类似物	"142-73-4"	HMDB0011753	C19911	-	-	8897	OC(=O)CNCC(O)=O	NBZBKCUXIYYUSX-UHFFFAOYSA-N	5.01548e+07	1.2716e+08	7.53238e+07	4.39541e+07	5.74131e+07	5.72561e+07	7.30971e+07	6.42606e+07	1.03811e+08	6.65577e+07	8.14602e+07	4.844e+07	6.4021e+07	6.37549e+07	6.96761e+07
Com_1779_pos	3-Methyluridine	3-甲基尿苷	P	C10H14N2O6	258.085	281.075	0.66627	[M+Na]+	4.554	0.51	1	C18	Nucleosides, nucleotides, and analogues	核苷、核苷酸和类似物	Pyrimidine nucleosides	嘧啶核苷	-	-	"2140-69-4"	HMDB0004813	-	-	-	316991	CN1C(=O)C=CN(C2OC(CO)C(O)C2O)C1=O	UTQUILVPBZEHTK-UHFFFAOYSA-N	4.79251e+06	3.3166e+06	2.11562e+06	6.48442e+06	4.72645e+06	5.95239e+06	5.67395e+06	3.62936e+06	2.40639e+06	4.75045e+06	770485	2.095e+06	4.60354e+06	4.27529e+06	3.53912e+06
Com_1783_pos	Aspartylphenylalanine	L-天冬氨酰-L-苯丙氨酸	P	C13H16N2O5	280.106	281.114	3.89177	[M+H]+	5.334	0.75	1	C18	Organic acids and derivatives	有机酸及其衍生物	Carboxylic acids and derivatives	羧酸及其衍生物	Amino acids, peptides, and analogues	氨基酸、肽和类似物	"13433-09-5"	HMDB0000706	-	-	-	93078	N[C@@H](CC(O)=O)C(=O)N[C@@H](CC1=CC=CC=C1)C(O)=O	YZQCXOFQZKCETR-UWVGGRQHSA-N	2.72413e+07	1.17963e+07	1.69912e+07	2.27176e+07	1.43736e+07	2.74144e+07	2.34495e+07	1.34671e+07	1.08153e+07	2.72204e+07	1.84387e+07	1.67553e+07	2.72617e+07	2.37214e+07	1.3453e+07
Com_437_pos	1-Methylhistidine	1-甲基-L-组氨酸	P	C7H11N3O2	169.085	170.093	1.48535	[M+H]+	1.329	0.86	1	C18	Organic acids and derivatives	有机酸及其衍生物	Carboxylic acids and derivatives	羧酸及其衍生物	Amino acids, peptides, and analogues	氨基酸、肽和类似物	"332-80-9"	HMDB0000001	C01152	map00340;map01100	-	92105	CN1C=NC(C[C@H](N)C(O)=O)=C1	BRMWTNUJHUMWMS-LURJTMIESA-N	3.72072e+07	1.01373e+08	7.44303e+07	8.37647e+07	9.8487e+07	1.39704e+08	1.37039e+08	1.09769e+08	7.16739e+07	4.94209e+07	1.11709e+08	1.30001e+08	9.59256e+07	9.50596e+07	9.18028e+07
Com_1847_pos	L-Glycyl-L-Tryptophan	甘氨酰-L-色氨酸	P	C13H15N3O3	261.111	284.103	9.85466	[M+Na]+	4.954	0.61	1	C18	Organic acids and derivatives	有机酸及其衍生物	Carboxylic acids and derivatives	羧酸及其衍生物	Amino acids, peptides, and analogues	氨基酸、肽和类似物	"2390-74-1"	HMDB0028852	-	-	-	102763	NCC(=O)NC(CC1=CNC2=CC=CC=C12)C(O)=O	AJHCSUXXECOXOY-UHFFFAOYSA-N	6.26143e+06	8.69442e+06	5.73242e+06	6.38928e+06	7.84507e+06	2.72064e+06	3.68168e+06	3.15853e+06	4.40542e+06	3.97048e+06	4.9955e+06	6.49275e+06	4.73575e+06	4.65283e+06	5.16938e+06
Com_960_pos	Panthenol	D-泛醇	P	C9H19NO4	205.131	228.122	5.28224	[M+Na]+	5.078	0.67	1	C18	Lipids and lipid-like molecules	脂质和类脂分子	Fatty Acyls	脂肪酰类	Fatty amides	脂肪酰胺	"81-13-0"	HMDB0004231	C05944	map00770	LMFA08020198	131204	CC(C)(CO)[C@@H](O)C(=O)NCCCO	SNPLKNRPJHDVJA-ZETCQYMHSA-N	5.87287e+06	1.50652e+07	1.09639e+07	9.67223e+06	9.46534e+06	1.71451e+06	4.84899e+06	7.08387e+06	7.6336e+06	1.76656e+07	7.79499e+06	1.40934e+07	8.37208e+06	7.99452e+06	7.80866e+06
Com_1814_pos	Oleamide	油酸酰胺	P	C18H35NO	281.272	282.279	0.35233	[M+H]+	9.697	1.00	1	C18	Lipids and lipid-like molecules	脂质和类脂分子	Fatty Acyls	脂肪酰类	Fatty amides	脂肪酰胺	"301-02-0"	HMDB0002117	C19670	-	LMFA08010004	5283387	CCCCCCCC\C=C/CCCCCCCC(N)=O	FATBGEAMYMYZAF-KTKRTIGZSA-N	9.89028e+10	1.40416e+11	1.48151e+11	1.21429e+11	1.25581e+11	1.40396e+11	1.56063e+11	1.37679e+11	1.61603e+11	1.38415e+11	1.76867e+11	1.66081e+11	1.36111e+11	1.35922e+11	1.39315e+11
Com_2158_pos	Linoleic acid amide	亚油酰胺	P	C18H33NO	279.256	302.246	0.42979	[M+Na]+	9.242	1.00	1	C18	Lipids and lipid-like molecules	脂质和类脂分子	Fatty Acyls	脂肪酰类	Fatty amides	脂肪酰胺	"3999-01-7"	HMDB0062656	-	-	LMFA08010008	6435901	[H]\C(CCCCC)=C(/[H])C\C([H])=C(\[H])CCCCCCCC(O)=N	SFIHQZFZMWZOJV-HZJYTTRNSA-N	8.35565e+10	9.86976e+10	1.28211e+11	1.21757e+11	8.37367e+10	9.41631e+10	1.17706e+11	9.96654e+10	1.21453e+11	1.06358e+11	1.36956e+11	1.28957e+11	1.0021e+11	1.00005e+11	1.03926e+11
Com_580_pos	Bicine	N,N-双(2-羟乙基)甘氨酸	P	C6H13NO4	163.084	186.073	5.20547	[M+Na]+	1.263	0.55	1	C18	Organic acids and derivatives	有机酸及其衍生物	Carboxylic acids and derivatives	羧酸及其衍生物	Amino acids, peptides, and analogues	氨基酸、肽和类似物	"150-25-4"	HMDB0011727	-	-	-	8761	OCCN(CCO)CC(O)=O	FSVCELGFZIQNCK-UHFFFAOYSA-N	2.86487e+06	2.21935e+06	1.92242e+06	3.15967e+06	3.37264e+06	2.76302e+06	2.41988e+06	2.53199e+06	1.36865e+06	2.40117e+06	1.23751e+06	2.19132e+06	2.51599e+06	2.21317e+06	2.84289e+06
Com_2061_pos	6-O-Methyl Guanosine	6-O-甲基鸟苷	P	C11H15N5O5	297.107	298.115	0.70176	[M+H]+	4.84	0.77	1	C18	Nucleosides, nucleotides, and analogues	核苷、核苷酸和类似物	Purine nucleosides	嘌呤核苷	-	-	"7803-88-5"	-	-	-	-	96312	COC1=NC(=NC2=C1N=CN2C3C(C(C(O3)CO)O)O)N	IXOXBSCIXZEQEQ-UHTZMRCNSA-N	5.78649e+07	3.80053e+07	2.53412e+07	4.30942e+07	6.17389e+07	4.00559e+07	7.03219e+07	7.18876e+07	5.45663e+07	5.97251e+07	1.84267e+07	2.96959e+07	4.85678e+07	5.42408e+07	4.89117e+07
Com_117_pos	5-oxoproline	5-氧化脯氨酸	P	C5H7NO3	129.043	130.05	2.54208	[M+H]+	1.354	1.00	1	C18	Organic acids and derivatives	有机酸及其衍生物	Carboxylic acids and derivatives	羧酸及其衍生物	Amino acids, peptides, and analogues	氨基酸、肽和类似物	"149-87-1"	HMDB0000267	C01879	map00480;map01100	-	499	C1CC(=O)NC1C(=O)O	ODHCTXKNWHHXJC-UHFFFAOYSA-N	2.00091e+08	4.07574e+08	4.00127e+08	1.5997e+08	2.71119e+08	3.35876e+08	3.09608e+08	3.16961e+08	6.92717e+08	3.75967e+08	6.26542e+08	5.24266e+08	3.57428e+08	3.64678e+08	3.55914e+08
Com_1440_pos	acadesine	阿卡地辛	P	C9H14N4O5	258.096	259.104	5e-05	[M+H]+	2.369	0.61	1	C18	Nucleosides, nucleotides, and analogues	核苷、核苷酸和类似物	Imidazole ribonucleosides and ribonucleotides	咪唑核糖核苷和核糖核苷酸	-	-	"2627-69-2"	HMDB0062179	C04663	-	-	17513	NC(=O)C1=C(N)N(C=N1)[C@@H]1O[C@H](CO)[C@@H](O)[C@H]1O	RTRQQBHATOEIAF-UUOKFMHZSA-N	1.92389e+07	9.10289e+06	5.48296e+06	8.32592e+06	5.84939e+06	2.03811e+06	8.55245e+06	3.59877e+06	96806.8	1.89543e+06	5.07792e+06	1.23826e+07	5.78758e+06	5.46785e+06	6.46932e+06
Com_1537_pos	Phenylalanylvaline	苯丙氨酰缬氨酸	P	C14H20N2O3	264.147	265.153	4.64962	[M+H]+	5.128	0.67	1	C18	Organic acids and derivatives	有机酸及其衍生物	Carboxylic acids and derivatives	羧酸及其衍生物	Amino acids, peptides, and analogues	氨基酸、肽和类似物	"3918-90-9"	HMDB0029008	-	-	-	7359121	CC(C)[C@H](NC(=O)[C@@H](N)CC1=CC=CC=C1)C(O)=O	IEHDJWSAXBGJIP-RYUDHWBXSA-N	1.13474e+08	7.88689e+07	6.67621e+07	1.8397e+08	1.18994e+08	3.41382e+07	4.38395e+07	6.47684e+07	5.22482e+07	4.20224e+07	6.30676e+07	5.72251e+07	7.9345e+07	8.1613e+07	8.00551e+07
Com_2247_pos	Glutathione	谷胱甘肽	P	C10H17N3O6S	307.084	308.091	0.20125	[M+H]+	1.98	1.00	1	C18	Organic acids and derivatives	有机酸及其衍生物	Carboxylic acids and derivatives	羧酸及其衍生物	Amino acids, peptides, and analogues	氨基酸、肽和类似物	"70-18-8"	HMDB0000125	C00051	map00270;map00480;map01100;map01240;map02010;map04216;map04918;map04976;map05208;map05415	-	124886	N[C@@H](CCC(=O)N[C@@H](CS)C(=O)NCC(O)=O)C(O)=O	RWSXRVCMGQZWBV-WDSKDSINSA-N	7.99309e+08	1.2145e+09	1.22934e+09	9.68514e+08	5.57293e+08	4.47838e+08	7.78346e+08	3.8859e+08	5.99971e+08	7.8779e+08	1.74961e+09	9.48163e+08	6.35477e+08	9.04467e+08	9.45746e+08
Com_88_pos	Niacin acid VB3	烟酸VB3	P	C6H5NO2	123.032	124.04	2.54628	[M+H]+	1.956	1.00	1	C18	Organoheterocyclic compounds	有机杂环化合物	Pyridines and derivatives	吡啶及其衍生物	Pyridinecarboxylic acids and derivatives	吡啶羧酸及其衍生物	"59-67-6"	HMDB0001488	C00253	map00760;map00960;map01060;map01064;map01100;map01110;map01120;map01240;map05133	-	938	OC(=O)C1=CN=CC=C1	PVNIIMVLHYAWGP-UHFFFAOYSA-N	7.38992e+09	9.93121e+08	1.40243e+09	4.3774e+08	4.88232e+09	3.06491e+10	1.93645e+10	7.77368e+09	3.03825e+09	1.60737e+10	2.70896e+09	2.11819e+09	8.11878e+09	8.08734e+09	7.97595e+09
Com_607_pos	Kynurenic acid	犬尿喹啉酸	P	C10H7NO3	189.043	190.05	2.72907	[M+H]+	5.028	0.76	1	C18	Organoheterocyclic compounds	有机杂环化合物	Quinolines and derivatives	喹啉及其衍生物	Quinoline carboxylic acids	喹啉羧酸	"492-27-3"	HMDB0000715	C01717	map00380;map01100	-	3845	OC(=O)C1=CC(=O)C2=CC=CC=C2N1	HCZHHEIFKROPDY-UHFFFAOYSA-N	7.25452e+07	2.85391e+07	4.07918e+07	2.47285e+07	4.49081e+07	8.7547e+07	6.61462e+07	4.74058e+07	1.31592e+08	4.85342e+07	5.38234e+07	2.46489e+07	4.91326e+07	5.55107e+07	5.7954e+07
Com_2117_pos	Cinnavalininate	朱砂精酸	P	C14H8N2O6	300.038	301.048	9.41147	[M+H]+	6.187	0.53	1	C18	Organoheterocyclic compounds	有机杂环化合物	Benzoxazines	苯并恶嗪类	Phenoxazines	吩恶嗪类	"606-59-7"	HMDB0004078	C05640	map00380;map01100	-	114918	NC1=C(C(O)=O)C2=NC3=C(C=CC=C3OC2=CC1=O)C(O)=O	FSBKJYLVDRVPTK-UHFFFAOYSA-N	3.27854e+06	9.57913e+06	9.13333e+06	4.36517e+06	5.35765e+06	4.21838e+06	2.67391e+06	4.884e+06	4.65906e+06	6.26178e+06	1.0459e+07	1.05992e+07	5.87385e+06	6.1792e+06	6.5661e+06
Com_618_pos	5-Hydroxyindole-3-acetic acid	5-羟吲哚乙酸	P	C10H9NO3	191.058	192.066	3.95569	[M+H]+	5.254	0.92	1	C18	Organoheterocyclic compounds	有机杂环化合物	Indoles and derivatives	吲哚及其衍生物	Indolyl carboxylic acids and derivatives	吲哚基羧酸及其衍生物	"54-16-0"	HMDB0000763	C05635	map00380;map01100;map04726	-	1826	OC(=O)CC1=CNC2=C1C=C(O)C=C2	DUUGKQCEGZLZNO-UHFFFAOYSA-N	4.36223e+08	6.86711e+08	3.18919e+08	3.72101e+08	3.07474e+08	1.10233e+08	2.6231e+08	2.45091e+08	2.5954e+08	2.82016e+08	1.03368e+08	6.74414e+08	3.51234e+08	3.49895e+08	2.92673e+08
Com_499_pos	5-Hydroxytryptophol	5-羟基吲哚-3-乙醇	P	C10H11NO2	177.079	178.087	2.6428	[M+H]+	5.202	0.98	1	C18	Organoheterocyclic compounds	有机杂环化合物	Indoles and derivatives	吲哚及其衍生物	Hydroxyindoles	羟基吲哚	"154-02-9"	HMDB0001855	-	-	-	9061	OCCC1=CNC2=CC=C(O)C=C12	KQROHCSYOGBQGJ-UHFFFAOYSA-N	1.42576e+08	2.04972e+08	1.43811e+08	8.87105e+07	1.95941e+08	3.60546e+08	1.86707e+08	2.62465e+08	1.55479e+08	3.11259e+08	1.21583e+08	1.20629e+08	1.92216e+08	1.9966e+08	1.91305e+08
Com_833_pos	D-Pinitol	D-松醇	P	C7H14O6	194.079	217.069	1.62776	[M+Na]+	1.514	0.70	1	C18	Organic oxygen compounds	有机氧化合物	Organooxygen compounds	有机氧化合物	Alcohols and polyols	醇和多元醇	"12084-63-6"	HMDB0034219	C03844	-	-	-	CO[C@@H]1[C@@H](O)[C@@H](O)[C@H](O)[C@H](O)[C@H]1O	DSCFFEYYQKSRSV-KLJZZCKASA-N	1.37065e+08	1.42456e+08	7.06547e+07	9.90426e+07	5.78499e+07	1.48564e+08	9.94097e+07	6.59632e+07	7.39207e+07	6.72878e+07	6.83858e+07	1.10193e+08	1.23164e+08	1.27951e+08	1.1296e+08
Com_1477_pos	gamma-Linolenic acid	十八碳三烯酸(顺-6,9,12)/gamma-亚麻酸	P	C18H30O2	278.225	261.221	0.6798	[M+H-H2O]+	7.861	0.93	1	C18	Lipids and lipid-like molecules	脂质和类脂分子	Fatty Acyls	脂肪酰类	Lineolic acids and derivatives	亚麻酸及其衍生物	"506-26-3"	HMDB0003073	C06426	map00591;map01040;map01100	LMFA01030141	5280933	CCCCC\C=C/C\C=C/C\C=C/CCCCC(O)=O	VZCCETWTMQHEPK-QNEBEIHSSA-N	3.59923e+08	3.46529e+08	3.34364e+08	4.31843e+08	3.5026e+08	3.32052e+08	3.96279e+08	3.39486e+08	4.06513e+08	4.30718e+08	3.57069e+08	4.49117e+08	3.74802e+08	3.8351e+08	3.72792e+08
Com_1899_pos	Arachidonic acid	二十碳四烯酸(顺-5,8,11,14)/花生四烯酸	P	C20H32O2	304.24	287.237	0.02127	[M+H-H2O]+	9.768	0.97	1	C18	Lipids and lipid-like molecules	脂质和类脂分子	Fatty Acyls	脂肪酰类	Fatty acids and conjugates	脂肪酸和结合物	"506-32-1"	HMDB0001043	C00219	map00590;map00591;map01040;map01100;map04216;map04217;map04270;map04611;map04664;map04666;map04723;map04726;map04730;map04745;map04750;map04912;map04913;map04921;map04923;map04925;map05140;map05146;map07034	LMFA01030001	444899	CCCCC\C=C/C\C=C/C\C=C/C\C=C/CCCC(O)=O	YZXBAPSDXZZRGB-DOFZRALJSA-N	3.27006e+08	3.69404e+07	1.30175e+08	1.52076e+08	6.10601e+07	4.84319e+07	3.40805e+07	8.29512e+07	6.69508e+07	5.25148e+07	9.33612e+06	8.56678e+06	1.19004e+08	9.7867e+07	9.7403e+07
Com_212_pos	Indole-3-carboxylic acid	吲哚-3-羧酸	P	C9H7NO2	161.048	144.045	3.73961	[M+H-H2O]+	5.179	0.68	1	C18	Organoheterocyclic compounds	有机杂环化合物	Indoles and derivatives	吲哚及其衍生物	Indolecarboxylic acids and derivatives	吲哚羧酸及其衍生物	"771-50-6"	HMDB0003320	C19837	-	-	69867	OC(=O)C1=CNC2=CC=CC=C12	KMAKOBLIOCQGJP-UHFFFAOYSA-N	3.00463e+07	2.38493e+07	1.75378e+07	2.44659e+07	2.83081e+07	2.33117e+07	3.24703e+07	2.68789e+07	2.88075e+07	3.19038e+07	2.3702e+07	1.98213e+07	2.6981e+07	2.87147e+07	2.82802e+07
Com_363_pos	L-Carnitine	左旋肉碱	P	C7H16NO3	162.113	162.113	0.98332	[M+H]+	1.399	1.00	1	C18	Organic nitrogen compounds	有机氮化合物	Organonitrogen compounds	有机氮化合物	Quaternary ammonium salts	季铵盐	"541-15-1"	HMDB0000062	C00318	map04714;map04976;map05415	-	10917	C[N+](C)(C)C[C@H](O)CC(O)=O	PHIQHXFUZVPYII-ZCFIWIBFSA-O	6.95913e+09	7.46958e+09	7.17781e+09	7.12765e+09	7.61498e+09	6.92294e+09	7.09466e+09	6.06851e+09	6.62057e+09	5.76014e+09	7.79679e+09	9.73318e+09	7.19273e+09	7.52025e+09	7.05202e+09
Com_7_pos	Choline	胆碱	P	C5H14NO	104.108	104.108	5.08085	[M+H]+	1.386	1.00	1	C18	Organic nitrogen compounds	有机氮化合物	Organonitrogen compounds	有机氮化合物	Quaternary ammonium salts	季铵盐	"62-49-7"	HMDB0000097	C00114	map00260;map00552;map00564;map00670;map01100;map02010;map04725;map04976;map04981;map05231	-	305	C[N+](C)(C)CCO	OEYIOHPDSNJKLS-UHFFFAOYSA-N	2.71603e+10	1.46098e+10	1.99447e+10	2.43321e+10	1.69173e+10	1.71883e+10	1.31116e+10	1.99487e+10	1.80212e+10	1.87403e+10	1.43938e+10	1.61316e+10	1.9643e+10	2.05616e+10	1.98081e+10
Com_46_pos	Betaine	甜菜碱	P	C5H12NO2	118.087	118.087	3.53448	[M+H]+	1.421	1.00	1	C18	Organic acids and derivatives	有机酸及其衍生物	Carboxylic acids and derivatives	羧酸及其衍生物	Amino acids, peptides, and analogues	氨基酸、肽和类似物	"107-43-7"	HMDB0000043	C00719	map00260;map00670;map01100;map02010;map04981	-	248	C[N+](C)(C)CC(O)=O	KWIUHFFTVRNATP-UHFFFAOYSA-O	2.16917e+09	2.77755e+09	2.74485e+09	2.65434e+09	3.3457e+09	3.30318e+09	4.51546e+09	3.50427e+09	4.59465e+09	4.13811e+09	4.12095e+09	3.29037e+09	3.55294e+09	3.60168e+09	3.32335e+09
Com_90_pos	Histidinol	组氨醇	P	C6H11N3O	141.09	124.087	3.83252	[M+H-H2O]+	1.327	0.71	1	C18	Organic nitrogen compounds	有机氮化合物	Organonitrogen compounds	有机氮化合物	Amines	胺类	"4836-52-6"	HMDB0003431	C00860	map00340;map01100;map01110;map01230	-	165271	N[C@H](CO)CC1=CNC=N1	ZQISRDCJNBUVMM-YFKPBYRVSA-N	1.42139e+06	7.28251e+06	3.32818e+06	2.73295e+06	6.64265e+06	1.40664e+07	1.29462e+07	8.49386e+06	4.92876e+06	5.87776e+06	9.71041e+06	9.81019e+06	5.52005e+06	7.43963e+06	4.48699e+06
Com_468_pos	Isocitrate	异柠檬酸	P	C6H8O7	192.027	175.023	5.16894	[M+H-H2O]+	1.648	0.51	1	C18	Organic acids and derivatives	有机酸及其衍生物	Carboxylic acids and derivatives	羧酸及其衍生物	Tricarboxylic acids and derivatives	三羧酸及其衍生物	"320-77-4"	HMDB0000193	C00311	map00020;map00630;map00720;map01060;map01061;map01062;map01063;map01064;map01065;map01066;map01070;map01100;map01110;map01120;map01200;map01210;map01230;map01240;map04922;map05230	-	1198	OC(C(CC(O)=O)C(O)=O)C(O)=O	ODBLHEXUDAPZAU-UHFFFAOYSA-N	4.75169e+07	6.22227e+07	3.89356e+07	3.68126e+07	7.29647e+07	7.18581e+07	6.65053e+07	7.81709e+07	6.22849e+07	6.46723e+07	4.03073e+07	4.49974e+07	5.73036e+07	5.57059e+07	5.61179e+07
Com_470_pos	Ribitol	侧金盏花醇	P	C5H12O5	152.068	175.058	2.11609	[M+Na]+	1.375	0.60	1	C18	Organic oxygen compounds	有机氧化合物	Organooxygen compounds	有机氧化合物	Carbohydrates and carbohydrate conjugates	碳水化合物和碳水化合物结合物	"488-81-3"	HMDB0000508	C00474	map00040;map00740;map01100	-	-	OC[C@H](O)[C@H](O)[C@H](O)CO	HEBKCHPVOIAQTA-ZXFHETKHSA-N	4.63039e+06	1.98183e+07	5.88204e+06	5.32118e+06	9.41655e+06	1.0642e+07	9.73992e+06	8.9014e+06	9.71734e+06	1.18081e+07	9.76192e+06	1.01127e+07	8.88763e+06	9.02797e+06	1.15773e+07
Com_86_pos	Nicotinamide	烟酰胺	P	C6H6N2O	122.048	123.056	2.5972	[M+H]+	2.941	1.00	1	C18	Organoheterocyclic compounds	有机杂环化合物	Pyridines and derivatives	吡啶及其衍生物	Pyridinecarboxylic acids and derivatives	吡啶羧酸及其衍生物	"98-92-0"	HMDB0001406	C00153	map00760;map01100;map01240;map04212;map04977	-	936	NC(=O)C1=CC=CN=C1	DFPAKSUCGFBDDF-UHFFFAOYSA-N	4.15593e+10	4.09128e+10	3.19724e+10	4.79248e+10	4.25442e+10	1.02945e+10	1.57275e+10	3.46995e+10	2.61014e+10	2.33047e+10	2.64113e+10	3.40363e+10	3.0723e+10	3.14858e+10	3.32791e+10
Com_71_pos	Purine	嘌呤	P	C5H4N4	120.044	121.051	3.775	[M+H]+	3.205	0.70	1	C18	Organoheterocyclic compounds	有机杂环化合物	Imidazopyrimidines	咪唑并嘧啶类	Purines and purine derivatives	嘌呤和嘌呤衍生物	"120-73-0"	HMDB0001366	C15587	-	-	1044	N1C=NC2=C1C=NC=N2	KDCGOANMDULRCW-UHFFFAOYSA-N	4.92438e+07	2.89904e+07	2.23222e+07	3.74426e+07	6.10271e+07	1.33904e+08	5.00236e+07	4.92629e+07	4.24898e+07	1.12984e+08	2.50506e+07	2.8574e+07	5.82549e+07	5.53846e+07	3.77856e+07
Com_15_pos	Citraconic acid	柠康酸	P	C5H6O4	130.027	113.024	4.11296	[M+H-H2O]+	1.977	0.63	1	C18	Lipids and lipid-like molecules	脂质和类脂分子	Fatty Acyls	脂肪酰类	Fatty acids and conjugates	脂肪酸和结合物	"498-23-7"	HMDB0000634	C02226	map00290;map00660;map01100;map01210	LMFA01170099	643798	C\C(=C\C(O)=O)C(O)=O	HNEGQIOMVPPMNR-IHWYPQMZSA-N	8.37266e+07	1.18525e+08	1.01903e+08	7.34822e+07	1.03129e+08	1.10205e+08	1.04382e+08	9.6132e+07	1.25354e+08	1.07598e+08	1.19774e+08	9.74441e+07	1.1296e+08	1.05578e+08	8.91158e+07
Com_2831_pos	oleoyl ethanolamide	油酰乙醇酰胺	P	C20H39NO2	325.298	348.288	1.12439	[M+Na]+	8.353	0.90	1	C18	Organic nitrogen compounds	有机氮化合物	Organonitrogen compounds	有机氮化合物	Amines	胺类	"111-58-0"	HMDB0002088	C20792	map04024	LMFA08040015	5283454	CCCCCCCC\C=C/CCCCCCCC(=O)NCCO	BOWVQLFMWHZBEF-KTKRTIGZSA-N	5.64344e+08	5.68642e+08	5.98893e+08	7.08819e+08	5.15048e+08	5.50313e+08	9.51176e+08	5.85645e+08	6.51335e+08	8.74121e+08	6.81797e+08	6.68633e+08	7.37287e+08	6.55793e+08	5.53554e+08
Com_225_pos	Spermidine	亚精胺	P	C7H19N3	145.158	146.166	2.08637	[M+H]+	1.308	0.80	1	C18	Organic nitrogen compounds	有机氮化合物	Organonitrogen compounds	有机氮化合物	Amines	胺类	"124-20-9"	HMDB0001257	C00315	map00330;map00410;map00480;map00940;map01053;map01100;map01110;map02010;map04976	-	1102	NCCCCNCCCN	ATHGHQPFGPMSJY-UHFFFAOYSA-N	6.35785e+07	1.01899e+08	1.47415e+08	7.98926e+07	9.39958e+07	8.6416e+07	1.13358e+08	8.40323e+07	1.39464e+08	1.56004e+08	2.69553e+08	1.21551e+08	1.05409e+08	8.42676e+07	1.08304e+08
Com_1511_pos	Linoleic acid	十八碳二烯酸(顺-9,12)/亚油酸	P	C18H32O2	280.24	263.237	1.00914	[M+H-H2O]+	8.304	0.93	1	C18	Lipids and lipid-like molecules	脂质和类脂分子	Fatty Acyls	脂肪酰类	Lineolic acids and derivatives	亚麻酸及其衍生物	"60-33-3"	HMDB0000673	C01595	map00591;map01040;map01060;map01100	LMFA01030120	5280450	CCCCC\C=C/C\C=C/CCCCCCCC(O)=O	OYHQOLUKZRVURQ-HZJYTTRNSA-N	1.01021e+08	7.19554e+07	8.66874e+07	1.10549e+08	8.59735e+07	1.30906e+08	1.14841e+08	1.22432e+08	1.20718e+08	1.1046e+08	8.80066e+07	8.61297e+07	9.86167e+07	1.01226e+08	9.53128e+07
Com_2467_pos	Palmitoylethanolamide	棕榈酰乙醇酰胺	P	C18H37NO2	299.282	322.272	0.26649	[M+Na]+	9.342	0.86	1	C18	Organic acids and derivatives	有机酸及其衍生物	Carboximidic acids and derivatives	甲酰亚胺酸及其衍生物	Carboximidic acids	甲酰亚胺酸	"544-31-0"	HMDB0002100	C16512	map04080	LMFA08040057	4671	CCCCCCCCCCCCCCCC(=O)NCCO	HXYVTAGFYLMHSO-UHFFFAOYSA-N	1.57132e+07	1.13632e+07	2.81482e+07	2.46398e+07	1.69135e+07	1.7388e+07	2.79874e+07	2.89025e+07	3.62373e+07	3.13308e+07	1.59378e+07	1.04398e+07	2.04822e+07	1.71649e+07	2.32502e+07
Com_770_pos	Myristoleic acid	十四碳烯酸(顺-9)/肉豆蔻烯酸	P	C14H26O2	226.193	209.19	0.93796	[M+H-H2O]+	9.718	0.51	1	C18	Lipids and lipid-like molecules	脂质和类脂分子	Fatty Acyls	脂肪酰类	Fatty acids and conjugates	脂肪酸和结合物	"544-64-9"	HMDB0002000	C08322	-	LMFA01030051	5281119	CCCC\C=C/CCCCCCCC(O)=O	YWWVWXASSLXJHU-WAYWQWQTSA-N	5.69981e+07	9.64e+07	9.29666e+07	7.7546e+07	8.27089e+07	9.53194e+07	1.0703e+08	8.8595e+07	1.15125e+08	8.8784e+07	1.23913e+08	1.16953e+08	8.8455e+07	9.03747e+07	8.95512e+07
Com_4082_pos	Maltotriose	麦芽三糖	P	C18H32O16	504.169	527.158	0.67346	[M+Na]+	1.427	0.78	1	C18	Organic oxygen compounds	有机氧化合物	Organooxygen compounds	有机氧化合物	Carbohydrates and carbohydrate conjugates	碳水化合物和碳水化合物结合物	"1109-28-0"	HMDB0001262	C01835	map02010;map04973	-	439586	OC[C@H]1O[C@H](O[C@H]2[C@H](O)[C@@H](O)[C@@H](O[C@H]3[C@H](O)[C@@H](O)C(O)O[C@@H]3CO)O[C@@H]2CO)[C@H](O)[C@@H](O)[C@@H]1O	FYGDTMLNYKFZSV-DZOUCCHMSA-N	1.6365e+07	1.24625e+07	373396	439137	4.87147e+06	3.63513e+07	1.17495e+07	1.49733e+07	9.30586e+06	1.54413e+07	7.46973e+06	1.08673e+07	8.75573e+06	1.03943e+07	1.00911e+07
Com_1581_pos	Adenosine	腺苷	P	C10H13N5O4	267.097	268.104	0.94676	[M+H]+	4.707	1.00	1	C18	Nucleosides, nucleotides, and analogues	核苷、核苷酸和类似物	Purine nucleosides	嘌呤核苷	-	-	"58-61-7"	HMDB0000050	C00212	map00230;map00670;map01100;map01232;map02010;map04022;map04024;map04071;map04080;map04270;map04923;map04924;map05012;map05032;map05034	-	60961	NC1=C2N=CN([C@@H]3O[C@H](CO)[C@@H](O)[C@H]3O)C2=NC=N1	OIRDTQYFTABQOQ-KQYNXXCUSA-N	5.50613e+08	1.53623e+09	9.30884e+08	3.03485e+08	1.37492e+09	1.50103e+09	1.50814e+09	1.06242e+09	4.64687e+08	1.37039e+09	8.37953e+08	1.3659e+09	1.05744e+09	9.74296e+08	1.02295e+09
Com_1092_pos	Palmitoleic acid	十六碳烯酸(顺-9)/棕榈油酸	P	C16H30O2	254.225	237.221	0.71238	[M+H-H2O]+	8.947	0.89	1	C18	Lipids and lipid-like molecules	脂质和类脂分子	Fatty Acyls	脂肪酰类	Fatty acids and conjugates	脂肪酸和结合物	"373-49-9"	HMDB0003229	C08362	map00061;map01100	LMFA01030056	445638	CCCCCC\C=C/CCCCCCCC(O)=O	SECPZKHBENQXJG-FPLPWBNLSA-N	4.446e+08	4.20765e+08	5.84796e+08	5.309e+08	3.86395e+08	4.31492e+08	4.92147e+08	4.93375e+08	5.87633e+08	4.39654e+08	5.46904e+08	6.67427e+08	4.71686e+08	4.72532e+08	4.74133e+08
Com_402_pos	L-Phenylalanine	L-苯丙氨酸	P	C9H11NO2	165.079	166.086	0.90601	[M+H]+	4.802	1.00	1	C18	Organic acids and derivatives	有机酸及其衍生物	Carboxylic acids and derivatives	羧酸及其衍生物	Amino acids, peptides, and analogues	氨基酸、肽和类似物	"63-91-2"	HMDB0000159	C00079	map00360;map00400;map00460;map00470;map00940;map00960;map00966;map00970;map00996;map00997;map00999;map01060;map01061;map01063;map01064;map01070;map01100;map01110;map01210;map01230;map02010;map04974;map04978;map05230	-	6140	N[C@@H](CC1=CC=CC=C1)C(O)=O	COLNVLDHVKWLRT-QMMMGPOBSA-N	5.33921e+10	4.35435e+10	3.26085e+10	5.02499e+10	5.79047e+10	4.70115e+10	3.72787e+10	4.76246e+10	3.27904e+10	4.88359e+10	2.82192e+10	3.04042e+10	4.80697e+10	5.01649e+10	4.42148e+10
Com_478_pos	L-Arginine	L-精氨酸	P	C6H14N4O2	174.112	175.119	1.72189	[M+H]+	1.35	1.00	1	C18	Organic acids and derivatives	有机酸及其衍生物	Carboxylic acids and derivatives	羧酸及其衍生物	Amino acids, peptides, and analogues	氨基酸、肽和类似物	"74-79-3"	HMDB0000517	C00062	map00220;map00261;map00330;map00331;map00470;map00970;map00998;map01060;map01064;map01100;map01110;map01230;map02010;map04148;map04150;map04974;map05014;map05022;map05142;map05146;map05230	-	6322	N[C@@H](CCCNC(N)=N)C(O)=O	ODKSFYDXXFIFQN-BYPYZUCNSA-N	6.76159e+09	7.90354e+09	6.16308e+09	6.50221e+09	9.26279e+09	7.39772e+09	8.02173e+09	8.32882e+09	7.97839e+09	8.36082e+09	7.73441e+09	7.17541e+09	7.59163e+09	7.7319e+09	7.3957e+09
Com_238_pos	L-Glutamic acid	L-谷氨酸	P	C5H9NO4	147.053	148.061	0.98527	[M+H]+	1.377	0.98	1	C18	Organic acids and derivatives	有机酸及其衍生物	Carboxylic acids and derivatives	羧酸及其衍生物	Amino acids, peptides, and analogues	氨基酸、肽和类似物	"56-86-0"	HMDB0000148	C00025	map00220;map00250;map00330;map00332;map00340;map00430;map00470;map00480;map00524;map00630;map00650;map00660;map00860;map00910;map00970;map00997;map00998;map01060;map01064;map01100;map01110;map01120;map01200;map01210;map01230;map01240;map02010;map02020;map04068;map04072;map04080;map04216;map04540;map04713;map04720;map04721;map04723;map04724;map04727;map04730;map04742;map04964;map04974;map05014;map…	-	33032	N[C@@H](CCC(O)=O)C(O)=O	WHUUTDBJXJRKMK-VKHMYHEASA-N	2.16524e+08	8.31866e+08	9.48095e+08	2.95829e+08	4.95681e+08	5.46808e+08	5.2153e+08	4.92689e+08	1.26117e+09	6.72957e+08	1.11661e+09	1.07838e+09	5.69354e+08	6.10775e+08	5.21796e+08
Com_130_pos	Creatine	肌酸	P	C4H9N3O2	131.069	132.077	1.41872	[M+H]+	1.426	0.98	1	C18	Organic acids and derivatives	有机酸及其衍生物	Carboxylic acids and derivatives	羧酸及其衍生物	Amino acids, peptides, and analogues	氨基酸、肽和类似物	"57-00-1"	HMDB0000064	C00300	map00260;map00330;map01100	-	586	CN(CC(O)=O)C(N)=N	CVSVTCORWBXHQV-UHFFFAOYSA-N	3.3016e+10	4.57317e+10	4.31351e+10	4.16491e+10	4.14292e+10	4.28767e+10	3.85168e+10	3.29115e+10	4.16885e+10	3.32704e+10	5.11089e+10	4.0343e+10	4.13379e+10	3.75749e+10	4.07189e+10
Com_27_pos	L-Proline	L-脯氨酸	P	C5H9NO2	115.063	116.071	3.65969	[M+H]+	1.437	1.00	1	C18	Organic acids and derivatives	有机酸及其衍生物	Carboxylic acids and derivatives	羧酸及其衍生物	Amino acids, peptides, and analogues	氨基酸、肽和类似物	"147-85-3"	HMDB0000162	C00148	map00330;map00332;map00333;map00401;map00404;map00470;map00970;map01100;map01110;map01230;map02010;map04974;map04978;map05230	-	145742	OC(=O)[C@@H]1CCCN1	ONIBWKKTOPOVIA-BYPYZUCNSA-N	1.6631e+09	4.64772e+09	3.97394e+09	2.09978e+09	3.20726e+09	2.6044e+09	3.07641e+09	3.50872e+09	3.98921e+09	3.42719e+09	4.74418e+09	4.80183e+09	2.89393e+09	3.05426e+09	2.67552e+09
Com_604_pos	Glycyl-L-leucine	甘氨酰-L-亮氨酸	P	C8H16N2O3	188.116	189.124	3.38151	[M+H]+	5.069	0.77	1	C18	Organic acids and derivatives	有机酸及其衍生物	Carboxylic acids and derivatives	羧酸及其衍生物	Amino acids, peptides, and analogues	氨基酸、肽和类似物	"688-13-1"	HMDB0028929	C02155	-	-	79070	CC(C)CC(N)C(=O)NCC(O)=O	DKEXFJVMVGETOO-ZCFIWIBFSA-N	1.68589e+08	2.50891e+07	5.26479e+07	1.49656e+08	2.72008e+07	5.21277e+07	1.48792e+07	2.44485e+07	1.17805e+07	3.07757e+07	3.08668e+07	1.67626e+07	5.23698e+07	5.35845e+07	5.31211e+07
Com_311_pos	L-Histidine	L-组氨酸	P	C6H9N3O2	155.069	156.077	2.18201	[M+H]+	1.311	1.00	1	C18	Organic acids and derivatives	有机酸及其衍生物	Carboxylic acids and derivatives	羧酸及其衍生物	Amino acids, peptides, and analogues	氨基酸、肽和类似物	"71-00-1"	HMDB0000177	C00135	map00340;map00404;map00410;map00470;map00970;map01060;map01065;map01100;map01110;map01230;map02010;map04974;map05230	-	6274	N[C@@H](CC1=CN=CN1)C(O)=O	HNDVDQJCIGZPNO-YFKPBYRVSA-N	8.8316e+08	2.17681e+09	1.57896e+09	9.41378e+08	2.646e+09	2.09151e+09	2.43388e+09	1.29716e+09	2.31715e+09	2.23475e+09	1.98601e+09	2.20525e+09	2.02409e+09	2.04254e+09	1.94737e+09
Com_732_pos	L-Tryptophan	L-色氨酸	P	C11H12N2O2	204.09	205.098	2.5899	[M+H]+	5.187	0.99	1	C18	Organoheterocyclic compounds	有机杂环化合物	Indoles and derivatives	吲哚及其衍生物	Indolyl carboxylic acids and derivatives	吲哚基羧酸及其衍生物	"73-22-3"	HMDB0000929	C00078	map00260;map00380;map00400;map00404;map00901;map00966;map00970;map00996;map00997;map00999;map01060;map01061;map01063;map01070;map01100;map01110;map01210;map01230;map01240;map04361;map04726;map04974;map04978;map05143;map05230	-	6305	N[C@@H](CC1=CNC2=C1C=CC=C2)C(O)=O	QIVBCDIJIAJPQS-VIFPVBQESA-N	7.89183e+09	7.10529e+09	5.16906e+09	7.08719e+09	8.26376e+09	7.22695e+09	7.48263e+09	7.05012e+09	5.88921e+09	8.39233e+09	4.7879e+09	6.10792e+09	7.0641e+09	7.15976e+09	7.21587e+09
Com_136_pos	L-Asparagine	L-天冬酰胺	P	C4H8N2O3	132.053	133.061	1.77616	[M+H]+	1.343	0.67	1	C18	Organic acids and derivatives	有机酸及其衍生物	Carboxylic acids and derivatives	羧酸及其衍生物	Amino acids, peptides, and analogues	氨基酸、肽和类似物	"70-47-3"	HMDB0000168	C00152	map00250;map00460;map00970;map01060;map01100;map01110;map01230;map04974;map04978;map05230	-	6267	N[C@@H](CC(N)=O)C(O)=O	DCXYFEDJOCDNAF-REOHCLBHSA-N	1.5161e+07	3.22028e+07	3.42765e+07	1.53291e+07	1.78497e+07	2.41316e+07	1.34321e+07	1.79979e+07	2.65301e+07	2.50818e+07	5.43534e+07	2.98491e+07	2.14465e+07	2.51922e+07	2.51873e+07
Com_261_pos	L-Methionine	L-蛋氨酸	P	C5H11NO2S	149.051	150.059	1.23089	[M+H]+	1.734	0.99	1	C18	Organic acids and derivatives	有机酸及其衍生物	Carboxylic acids and derivatives	羧酸及其衍生物	Amino acids, peptides, and analogues	氨基酸、肽和类似物	"63-68-3"	HMDB0000696	C00073	map00270;map00470;map00670;map00966;map00970;map00999;map01060;map01070;map01100;map01110;map01210;map01230;map01240;map01523;map04148;map04974;map04978;map04980;map04981;map05230	-	6137	CSCC[C@H](N)C(O)=O	FFEARJCKVFRZRR-BYPYZUCNSA-N	1.33949e+10	1.21407e+10	9.58318e+09	1.48013e+10	1.57584e+10	1.14583e+10	9.07043e+09	1.09934e+10	9.93254e+09	1.24696e+10	1.04996e+10	8.69067e+09	1.21841e+10	1.22894e+10	1.17431e+10
Com_762_pos	L-Kynurenine	L-犬尿氨酸	P	C10H12N2O3	208.085	209.092	1.23273	[M+H]+	4.657	0.96	1	C18	Organic oxygen compounds	有机氧化合物	Organooxygen compounds	有机氧化合物	Carbonyl compounds	羰基化合物	"2922-83-0"	HMDB0000684	C00328	map00380;map01100;map01240;map05143	-	161166	N[C@@H](CC(=O)C1=CC=CC=C1N)C(O)=O	YGPSJZOEDVAXAB-QMMMGPOBSA-N	9.59415e+07	1.05532e+08	3.01819e+07	6.55319e+07	4.85402e+08	1.568e+09	3.96606e+08	1.32399e+09	1.51398e+08	4.16201e+08	2.89641e+08	1.12885e+08	3.08443e+08	2.99782e+08	3.19082e+08
Com_214_pos	Tryptophol	色醇	P	C10H11NO	161.084	144.081	2.91049	[M+H-H2O]+	5.185	0.90	1	C18	Organoheterocyclic compounds	有机杂环化合物	Indoles and derivatives	吲哚及其衍生物	Indoles	吲哚	"526-55-6"	HMDB0003447	C00955	map00380	-	10685	OCCC1=CNC2=C1C=CC=C2	MBBOMCVGYCRMEA-UHFFFAOYSA-N	1.12903e+09	1.03797e+09	7.3515e+08	1.02213e+09	1.1774e+09	1.0075e+09	1.04707e+09	1.02668e+09	8.7169e+08	1.25416e+09	7.0204e+08	8.85219e+08	9.98862e+08	1.02578e+09	1.04989e+09
Com_1379_pos	Melatonine	褪黑素	P	C13H16N2O2	232.121	255.108	8.6094	[M+Na]+	5.966	0.63	1	C18	Organoheterocyclic compounds	有机杂环化合物	Indoles and derivatives	吲哚及其衍生物	Indoles	吲哚	"73-31-4"	HMDB0001389	C01598	map00380;map01100;map01110;map04080;map04713	-	896	COC1=CC2=C(NC=C2CCNC(C)=O)C=C1	DRLFMBDRBRZALE-UHFFFAOYSA-N	2.24387e+06	818169	2.86564e+06	1.87837e+06	1.62228e+06	4.35304e+06	4.79654e+06	3.04706e+06	1.09639e+06	5.14997e+06	1.30376e+06	55436.1	3.12961e+06	3.08798e+06	3.11549e+06
Com_464_pos	Quinoline-4-carboxylic acid	喹啉-4-羧酸	P	C10H7NO2	173.048	174.055	0.40126	[M+H]+	4.651	0.69	1	C18	Organoheterocyclic compounds	有机杂环化合物	Quinolines and derivatives	喹啉及其衍生物	Quinoline carboxylic acids	喹啉羧酸	"486-74-8"	HMDB0257047	C06414	-	-	-	OC(=O)C1=CC=NC2=CC=CC=C12	VQMSRUREDGBWKT-UHFFFAOYSA-N	1.66978e+07	1.67317e+07	1.15233e+07	1.08911e+07	3.17623e+07	5.66768e+07	2.93902e+07	5.86234e+07	2.38173e+07	3.1604e+07	2.81848e+07	1.83189e+07	2.26975e+07	3.1893e+07	2.32138e+07
Com_233_pos	L-Lysine	L-赖氨酸	P	C6H14N2O2	146.106	147.113	2.16884	[M+H]+	1.232	1.00	1	C18	Organic acids and derivatives	有机酸及其衍生物	Carboxylic acids and derivatives	羧酸及其衍生物	Amino acids, peptides, and analogues	氨基酸、肽和类似物	"56-87-1"	HMDB0000182	C00047	map00300;map00310;map00470;map00780;map00960;map00970;map00997;map01060;map01064;map01100;map01110;map01120;map01210;map01230;map02010;map04974	-	5962	NCCCC[C@H](N)C(O)=O	KDXKERNSBIXSRK-YFKPBYRVSA-N	9.04181e+08	8.84839e+08	6.5306e+08	8.27961e+08	1.11592e+09	1.12168e+09	1.08758e+09	1.07126e+09	1.49726e+09	1.09919e+09	8.51077e+08	7.79962e+08	9.34515e+08	9.73867e+08	9.43294e+08
Com_231_pos	L-Glutamine	L-谷氨酰胺	P	C5H10N2O3	146.069	147.077	1.44048	[M+H]+	1.348	0.95	1	C18	Organic acids and derivatives	有机酸及其衍生物	Carboxylic acids and derivatives	羧酸及其衍生物	Amino acids, peptides, and analogues	氨基酸、肽和类似物	"56-85-9"	HMDB0000641	C00064	map00220;map00230;map00240;map00250;map00470;map00630;map00750;map00910;map00970;map01060;map01100;map01110;map01120;map01230;map01232;map01240;map02010;map02020;map04724;map04727;map04964;map04974;map04978;map05230	-	5961	N[C@@H](CCC(N)=O)C(O)=O	ZDXPYRJPNDTMRX-VKHMYHEASA-N	1.65385e+08	3.83009e+08	2.86977e+08	1.66498e+08	2.4293e+08	2.54194e+08	3.01871e+08	3.01451e+08	6.20096e+08	2.76878e+08	5.69228e+08	4.73127e+08	2.87243e+08	2.71526e+08	2.36966e+08
Com_302_pos	L-Ornithine	L-鸟氨酸	P	C5H12N2O2	132.09	155.079	1.61946	[M+Na]+	1.253	0.69	1	C18	Organic acids and derivatives	有机酸及其衍生物	Carboxylic acids and derivatives	羧酸及其衍生物	Amino acids, peptides, and analogues	氨基酸、肽和类似物	"70-26-8"	HMDB0000214	C00077	map00220;map00330;map00470;map00480;map00997;map00998;map01060;map01064;map01100;map01110;map01210;map01230;map02010;map04148	-	6262	NCCC[C@H](N)C(O)=O	AHLPHDHHMVZTML-BYPYZUCNSA-N	6.50189e+06	9.70374e+06	6.69815e+06	4.59686e+06	1.17782e+07	1.15475e+07	9.22353e+06	1.33662e+07	1.74641e+07	1.5046e+07	6.04436e+06	6.19814e+06	1.03638e+07	9.60407e+06	9.58994e+06
Com_2383_pos	Decanoylcarnitine	癸酰基肉碱	P	C17H33NO4	315.241	316.248	0.19934	[M+H]+	6.8	0.67	1	C18	Lipids and lipid-like molecules	脂质和类脂分子	Fatty Acyls	脂肪酰类	Fatty acid esters	脂肪酸酯	"3992-45-8"	HMDB0000651	C03299	-	LMFA07070059	11953821	CCCCCCCCCC(=O)O[C@H](CC([O-])=O)C[N+](C)(C)C	LZOSYCMHQXPBFU-OAHLLOKOSA-N	1.03134e+07	1.4543e+07	6.58653e+06	1.42246e+07	1.58624e+07	1.82517e+06	4.54597e+06	6.52272e+06	4.41543e+06	2.62425e+06	2.17727e+06	1.3447e+07	8.3974e+06	8.529e+06	7.87655e+06
Com_3651_pos	Oleylcarnitine	油烯基肉碱	P	C25H48NO4	426.358	426.358	0.27518	[M+H]+	9.003	0.97	1	C18	Lipids and lipid-like molecules	脂质和类脂分子	Fatty Acyls	脂肪酰类	Fatty acid esters	脂肪酸酯	"38677-66-6"	HMDB0005065	-	-	-	46907933	CCCCCCCC\C=C/CCCCCCCC(=O)O[C@H](CC(O)=O)C[N+](C)(C)C	IPOLTUVFXFHAHI-WHIOSMTNSA-O	1.32597e+09	9.14039e+08	8.34864e+08	1.24782e+09	1.73075e+09	1.0493e+09	1.32844e+09	1.52008e+09	5.24878e+08	6.18524e+08	4.91383e+08	1.50228e+09	1.12178e+09	1.13848e+09	1.15496e+09
Com_3662_pos	Stearylcarnitine	硬脂酰肉碱	P	C25H50NO4	428.374	428.374	0.56191	[M+H]+	9.573	0.98	1	C18	Lipids and lipid-like molecules	脂质和类脂分子	Fatty Acyls	脂肪酰类	Fatty acid esters	脂肪酸酯	"25597-09-5"	HMDB0000848	-	-	LMFA07070008	52922056	CCCCCCCCCCCCCCCCCC(=O)O[C@H](CC(O)=O)C[N+](C)(C)C	FNPHNLNTJNMAEE-HSZRJFAPSA-O	8.09352e+08	1.87132e+09	1.82033e+09	7.49151e+08	3.45058e+09	1.48194e+09	2.26567e+09	2.17729e+09	7.76373e+08	9.50633e+08	1.128e+09	2.17788e+09	1.78991e+09	1.81413e+09	1.90199e+09
Com_2776_pos	Dodecanoylcarnitine	十二酰左旋肉碱	P	C19H38NO4	344.28	344.28	0.34673	[M+H]+	7.415	0.95	1	C18	Lipids and lipid-like molecules	脂质和类脂分子	Fatty Acyls	脂肪酰类	Fatty acid esters	脂肪酸酯	"25518-54-1"	HMDB0002250	-	-	LMFA07070090	168381	CCCCCCCCCCCC(=O)O[C@H](CC(O)=O)C[N+](C)(C)C	FUJLYHJROOYKRA-QGZVFWFLSA-O	5.96975e+07	4.53386e+07	3.18918e+07	5.083e+07	5.56237e+07	2.58238e+07	2.58727e+07	3.29677e+07	2.67578e+07	2.4729e+07	1.32297e+07	4.55823e+07	3.78552e+07	3.83833e+07	3.71879e+07
Com_3169_pos	Tetradecanoylcarnitine	十四酰基肉碱	P	C21H42NO4	372.311	372.311	0.35739	[M+H]+	8.078	0.98	1	C18	Lipids and lipid-like molecules	脂质和类脂分子	Fatty Acyls	脂肪酰类	Fatty acid esters	脂肪酸酯	"25597-07-3"	HMDB0005066	-	-	LMFA07070107	53477791	CCCCCCCCCCCCCC(=O)O[C@H](CC(O)=O)C[N+](C)(C)C	PSHXNVGSVNEJBD-LJQANCHMSA-O	6.39578e+08	4.53465e+08	3.74462e+08	5.27918e+08	6.28133e+08	2.42845e+08	2.74398e+08	3.08807e+08	2.0066e+08	2.31784e+08	1.87886e+08	5.58035e+08	3.96842e+08	4.09147e+08	4.0329e+08
Com_714_pos	Spermine	精胺	P	C10H26N4	202.216	203.223	1.57435	[M+H]+	4.437	0.70	1	C18	Organic nitrogen compounds	有机氮化合物	Organonitrogen compounds	有机氮化合物	Amines	胺类	"71-44-3"	HMDB0001256	C00750	map00330;map00410;map00480;map00770;map01100;map01240;map04976	-	1103	NCCCNCCCCNCCCN	PFNFFQXMRSDOHW-UHFFFAOYSA-N	8.66224e+07	1.04302e+08	8.83301e+07	4.91934e+07	3.0819e+07	4.03109e+07	4.1831e+07	3.08984e+07	3.47989e+07	4.83166e+07	8.09995e+07	1.04563e+08	4.48671e+07	4.99549e+07	6.13439e+07
Com_42_pos	Indole	吲哚	P	C8H7N	117.058	118.066	4.8905	[M+H]+	5.185	1.00	1	C18	Organoheterocyclic compounds	有机杂环化合物	Indoles and derivatives	吲哚及其衍生物	Indoles	吲哚	"120-72-9"	HMDB0000738	C00463	map00380;map00400;map00402;map00999;map01100;map01110;map04974	-	798	N1C=CC2=C1C=CC=C2	SIKJAQJRHWYJAI-UHFFFAOYSA-N	1.12393e+09	1.06286e+09	7.48427e+08	1.057e+09	1.18694e+09	9.84272e+08	1.05818e+09	1.04186e+09	8.91063e+08	1.26879e+09	7.00736e+08	9.0728e+08	1.1586e+09	1.03835e+09	1.04918e+09
Com_1420_pos	19-Nortestosterone	诺龙	P	C18H26O2	274.193	257.19	0.72922	[M+H-H2O]+	8.148	0.78	1	C18	Lipids and lipid-like molecules	脂质和类脂分子	Steroids and steroid derivatives	类固醇和类固醇衍生物	Estrane steroids	雌激素类固醇	"434-22-0"	HMDB0002725	C07254	-	LMST02010044	9904	CC12CCC3C(C1CCC2O)CCC4=CC(=O)CCC34	NPAGDVCDWIYMMC-IZPLOLCNSA-N	4.63834e+07	3.48981e+07	2.69917e+07	3.55935e+07	4.09921e+07	3.57647e+07	3.67537e+07	3.6187e+07	3.49371e+07	3.45556e+07	1.76928e+07	2.90698e+07	3.44265e+07	3.56393e+07	3.51486e+07
Com_1344_pos	17beta-Trenbolone	孕三烯酮	P	C18H22O2	270.162	253.16	6.42861	[M+H-H2O]+	6.343	0.72	1	C18	Lipids and lipid-like molecules	脂质和类脂分子	Steroids and steroid derivatives	类固醇和类固醇衍生物	Estrane steroids	雌激素类固醇	"10161-33-8"	-	C14261	-	-	25015	CC12C=CC3=C4CCC(=O)C=C4CCC3C1CCC2O	MEHHPFQKXOUFFV-OWSLCNJRSA-N	4.82006e+06	5.55512e+06	7.14207e+06	3.58328e+06	3.6602e+06	5.50622e+06	6.61208e+06	4.96896e+06	4.15802e+06	7.10546e+06	4.73274e+06	4.1906e+06	5.35746e+06	5.57618e+06	5.54985e+06
Com_2901_pos	13,14-DIHYDROPROSTAGLANDIN E1	6-酮前列腺素	P	C20H34O6	370.236	353.23	6.49381	[M+H-H2O]+	6.645	0.97	1	C18	Lipids and lipid-like molecules	脂质和类脂分子	Fatty Acyls	脂肪酰类	Eicosanoids	类二十烷酸	"58962-34-8"	HMDB0002886	C05961	map00590;map01100	LMFA03010001	5280888	CCCCCC(C=CC1C(CC(C1CC(=O)CCCCC(=O)O)O)O)O	KFGOFTHODYBSGM-ZUNNJUQCSA-N	1.39039e+08	2.20565e+07	6.47878e+07	3.43024e+07	2.36479e+08	1.05706e+08	1.55416e+08	1.25002e+08	2.64389e+08	7.69251e+07	3.97923e+07	4.46039e+07	7.72289e+07	5.90824e+07	6.12732e+07
Com_1604_pos	Loxoprofen	洛索洛芬	P	C15H18O3	246.126	269.117	9.47518	[M+Na]+	6.155	0.69	1	C18	Phenylpropanoids and polyketides	苯丙素类和聚酮类	Phenylpropanoic acids	苯丙酸类	-	-	"68767-14-6"	HMDB0041920	D08149	-	-	3965	CC(C1=CC=C(C=C1)CC2CCCC2=O)C(=O)O	YMBXTVYHTMGZDW-UHFFFAOYSA-N	1.08707e+07	683908	2.26382e+06	1.90121e+06	4.0657e+06	1.83178e+07	1.35677e+07	3.49027e+06	5.5215e+06	9.14646e+06	3.88682e+06	677864	7.15765e+06	7.01365e+06	6.74426e+06
Com_1401_pos	N-Methyldioctylamine	双辛烷基甲基叔胺	P	C17H37N	255.293	256.3	0.01189	[M+H]+	8.214	0.78	1	C18	Organic nitrogen compounds	有机氮化合物	Organonitrogen compounds	有机氮化合物	Amines	胺类	"4455-26-9"	-	-	-	-	78202	CCCCCCCCN(C)CCCCCCCC	YJLYANLCNIKXMG-UHFFFAOYSA-N	1.39135e+07	3.4545e+07	3.11074e+07	2.07491e+07	3.49352e+07	3.66787e+07	3.54065e+07	2.96499e+07	5.99152e+07	2.96021e+07	4.04649e+07	4.46321e+07	4.09731e+07	3.87668e+07	3.62532e+07
Com_1960_pos	17a-Ethynyl-1,3,5(10)-estratriene-3,17b-diol 3-methyl ether	美雌醇	P	C21H26O2	310.193	293.192	6.69522	[M+H-H2O]+	6.185	0.53	1	C18	Lipids and lipid-like molecules	脂质和类脂分子	Steroids and steroid derivatives	类固醇和类固醇衍生物	Estrane steroids	雌激素类固醇	"72-33-3"	HMDB0015446	C07618	-	-	6291	CC12CCC3C(C1CCC2(C#C)O)CCC4=C3C=CC(=C4)OC	IMSSROKUHAOUJS-MJCUULBUSA-N	1.53929e+06	1.79049e+06	8.01009e+06	1.05544e+06	1.51887e+06	523908	1.22054e+06	3.22941e+06	2.44676e+06	2.11286e+06	4.12025e+06	2.13574e+06	2.32954e+06	2.68168e+06	2.22553e+06
Com_956_pos	Celestolide	4-乙酰基-6-叔丁基-1,1-二甲基茚满	P	C17H24O	244.183	227.18	0.72066	[M+H-H2O]+	7.55	0.67	1	C18	Benzenoids	苯类化合物	Indanes	茚满	-	-	"13171-00-1"	HMDB0031867	-	-	-	61585	CC(=O)C1=C2CCC(C2=CC(=C1)C(C)(C)C)(C)C	IKTHMQYJOWTSJO-UHFFFAOYSA-N	3.67176e+07	2.11768e+07	2.03377e+07	2.86996e+07	3.3258e+07	3.07636e+07	3.46456e+07	3.05212e+07	2.1107e+07	3.87662e+07	1.07238e+07	1.27625e+07	2.57505e+07	2.88064e+07	2.46843e+07
Com_797_pos	L-Tryptophanol	L-色氨醇	P	C11H14N2O	190.111	213.099	5.33675	[M+Na]+	6.014	0.56	1	C18	Organoheterocyclic compounds	有机杂环化合物	Indoles and derivatives	吲哚及其衍生物	Indoles	吲哚	"2899-29-8"	-	-	-	-	6951149	C1=CC=C2C(=C1)C(=CN2)CC(CO)N	UDQCRUSSQAXPJY-VIFPVBQESA-N	1.29738e+06	1.41108e+06	1.08696e+06	425665	502039	1.46435e+06	2.66545e+06	1.38436e+06	3.28907e+06	250242	1.57793e+06	79981.8	1.3838e+06	1.09588e+06	1.28287e+06
Com_2317_pos	N2,N2-dimethylguanosine	N2,N2-二甲基鸟苷	P	C12H17N5O5	311.123	312.128	8.01729	[M+H]+	4.869	0.60	1	C18	Nucleosides, nucleotides, and analogues	核苷、核苷酸和类似物	Purine nucleosides	嘌呤核苷	-	-	"2140-67-2"	HMDB0004824	-	-	-	135501639	CN(C)C1=NC2=C(C(=O)N1)N=CN2C3C(C(C(O3)CO)O)O	RSPURTUNRHNVGF-IOSLPCCCSA-N	2.93517e+07	7.15946e+06	1.08606e+07	1.13322e+07	3.86585e+07	1.62249e+08	5.22932e+07	1.38351e+08	2.89454e+07	1.04529e+08	6.35338e+06	9.46883e+06	5.88467e+07	5.96309e+07	5.80176e+07
Com_3006_pos	N-linoleoylglycine	亚油酰甘氨酸	P	C20H35NO3	337.262	360.252	3.90422	[M+Na]+	7.602	0.64	1	C18	Organic acids and derivatives	有机酸及其衍生物	Carboxylic acids and derivatives	羧酸及其衍生物	Amino acids, peptides, and analogues	氨基酸、肽和类似物	"2764-03-6"	-	-	-	-	6433346	CCCCCC=CCC=CCCCCCCCC(=O)NCC(=O)O	YCRHZEHWEYAHCO-HZJYTTRNSA-N	1.14111e+07	2.36288e+07	1.24322e+07	2.22788e+07	2.74349e+07	1.36005e+07	2.0161e+07	1.75209e+07	1.38056e+07	1.5958e+07	1.40499e+07	2.12372e+07	1.7214e+07	1.91725e+07	1.79944e+07
Com_1577_pos	Retinal	视黄醛	P	C20H28O	284.214	267.211	0.12314	[M+H-H2O]+	8.157	0.78	1	C18	Lipids and lipid-like molecules	脂质和类脂分子	Prenol lipids	异戊烯醇脂	Retinoids	类视黄醇	"116-31-4"	HMDB0001358	C00376	map00830;map01100;map01240;map04744;map04977	LMPR01090002	638015	CC1=C(C(CCC1)(C)C)C=CC(=CC=CC(=CC=O)C)C	NCYCYZXNIZJOKI-OVSJKPMPSA-N	1.6958e+08	1.07057e+08	7.93198e+07	1.12478e+08	1.34867e+08	6.97458e+07	1.2703e+08	1.37902e+08	9.5432e+07	9.24894e+07	5.0914e+07	8.51628e+07	1.11297e+08	1.0756e+08	1.02002e+08
Com_3066_pos	C2 CERAMIDE	N-乙酰基神经鞘氨醇	P	C20H39NO3	341.293	364.282	0.36002	[M+Na]+	7.774	0.69	1	C18	Lipids and lipid-like molecules	脂质和类脂分子	Sphingolipids	鞘脂类	Ceramides	神经酰胺	"3102-57-6"	-	-	-	LMSP02010014	5497136	CCCCCCCCCCCCCC=CC(C(CO)NC(=O)C)O	BLTCBVOJNNKFKC-QUDYQQOWSA-N	5.80728e+07	8.44061e+07	7.2958e+07	8.71901e+07	6.47725e+07	7.30779e+07	1.06112e+08	7.17576e+07	1.02574e+08	6.37557e+07	9.09986e+07	9.28983e+07	8.80042e+07	6.47482e+07	8.56329e+07
Com_2345_pos	phenylalanylphenylalanine	L-苯丙氨酸-L-苯丙氨酸	P	C18H20N2O3	312.147	313.154	1.21837	[M+H]+	5.696	0.63	1	C18	Organic acids and derivatives	有机酸及其衍生物	Carboxylic acids and derivatives	羧酸及其衍生物	Amino acids, peptides, and analogues	氨基酸、肽和类似物	"2577-40-4"	HMDB0013302	-	-	-	6993090	C1=CC=C(C=C1)CC(C(=O)NC(CC2=CC=CC=C2)C(=O)O)N	GKZIWHRNKRBEOH-HOTGVXAUSA-N	3.98872e+06	939536	2.35718e+06	4.90712e+06	2.25134e+06	4.38528e+06	1.75035e+06	1.00246e+06	1.56651e+06	2.58153e+06	1.38251e+06	1.27921e+06	3.20692e+06	2.21699e+06	2.55612e+06
Com_3736_pos	Calcitriol	骨化三醇	P	C27H44O3	416.329	439.317	3.23085	[M+Na]+	6.422	0.80	1	C18	Lipids and lipid-like molecules	脂质和类脂分子	Steroids and steroid derivatives	类固醇和类固醇衍生物	Vitamin D and derivatives	维生素D及其衍生物	"32222-06-3"	HMDB0001903	C01673	map00100;map01100;map04928;map04961;map04978;map05152	LMST03020258	5280453	CC(CCCC(C)(C)O)C1CCC2C1(CCCC2=CC=C3CC(CC(C3=C)O)O)C	GMRQFYUYWCNGIN-NKMMMXOESA-N	1.48256e+07	579239	1.80376e+06	2.57229e+06	5.69647e+06	3.75601e+07	1.71068e+07	7.92779e+06	8.41893e+06	8.9932e+06	6.41888e+06	682189	9.92388e+06	9.40764e+06	8.60793e+06
Com_3878_pos	Vitamin K2	维生素K2	P	C31H40O2	444.303	467.296	9.04718	[M+Na]+	9.035	0.70	1	C18	Lipids and lipid-like molecules	脂质和类脂分子	Prenol lipids	异戊烯醇脂	Quinone and hydroquinone lipids	醌和氢醌脂质	"11032-49-8"	HMDB0030017	D00100	-	LMPR02030042	5282367	CC1=C(C(=O)C2=CC=CC=C2C1=O)CC=C(C)CCC=C(C)CCC=C(C)CCC=C(C)C	DKHGMERMDICWDU-GHDNBGIDSA-N	174642	4.32825e+06	966578	242833	3.20508e+06	6.90555e+06	2.28342e+06	2.00127e+06	1.22507e+06	2.15152e+06	2.55756e+06	8.94815e+06	4.25538e+06	3.10529e+06	3.03693e+06
Com_1568_pos	threonylphenylalanine	苏氨酰苯丙氨酸	P	C13H18N2O4	266.127	267.135	3.29282	[M+H]+	5.247	0.89	1	C18	Organic acids and derivatives	有机酸及其衍生物	Carboxylic acids and derivatives	羧酸及其衍生物	Amino acids, peptides, and analogues	氨基酸、肽和类似物	"16875-27-7"	HMDB0029068	-	-	-	7010580	CC(C(C(=O)NC(CC1=CC=CC=C1)C(=O)O)N)O	IQHUITKNHOKGFC-MIMYLULJSA-N	2.15602e+07	7.84031e+06	1.37269e+07	2.89452e+07	1.60315e+07	2.03203e+07	1.10679e+07	1.16682e+07	6.91263e+06	8.37017e+06	6.43261e+06	5.67373e+06	1.28293e+07	1.22991e+07	1.49823e+07
Com_3533_pos	3,7-DIKETO-5BETA-CHOLAN-24-OIC ACID	脱氢鹅去氧胆酸	P	C24H36O4	388.261	411.25	0.36194	[M+Na]+	7.198	0.86	1	C18	Lipids and lipid-like molecules	脂质和类脂分子	Steroids and steroid derivatives	类固醇和类固醇衍生物	Bile acids, alcohols and derivatives	胆汁酸、醇及其衍生物	"859-97-2"	-	-	-	LMST04010136	94192	CC(CCC(=O)O)C1CCC2C1(CCC3C2C(=O)CC4C3(CCC(=O)C4)C)C	IOOKJGQHLHXYEF-FFFIEFPASA-N	1.77359e+08	7.6813e+06	3.45174e+07	2.74966e+07	8.86974e+07	6.5847e+08	5.99065e+08	1.63718e+08	5.66519e+07	6.46714e+08	3.31032e+07	3.37991e+06	1.87695e+08	2.17784e+08	1.95928e+08
Com_2400_pos	Prostaglandin J2	前列腺素 J2	P	C20H30O4	334.214	317.211	0.67318	[M+H-H2O]+	6.673	0.96	1	C18	Lipids and lipid-like molecules	脂质和类脂分子	Fatty Acyls	脂肪酰类	Eicosanoids	类二十烷酸	"60203-57-8"	HMDB0002710	C05957	map00590;map01100;map04726	LMFA03010019	5280884	CCCCCC(C=CC1C(C=CC1=O)CC=CCCCC(=O)O)O	UQOQENZZLBSFKO-POPPZSFYSA-N	1.41772e+09	1.57398e+09	9.11093e+08	1.44934e+09	2.63549e+09	1.51611e+09	1.30501e+09	1.50104e+09	1.27474e+09	1.31073e+09	8.19652e+08	1.13189e+09	1.59447e+09	1.34145e+09	1.32626e+09
Com_2425_pos	Coenzyme Q2	辅酶 Q2	P	C19H26O4	318.183	319.188	7.70172	[M+H]+	7.093	0.70	1	C18	Lipids and lipid-like molecules	脂质和类脂分子	Prenol lipids	异戊烯醇脂	Quinone and hydroquinone lipids	醌和氢醌脂质	"606-06-4"	HMDB0006709	C00399	map00130;map01100;map01110;map01240;map02020	-	5280346	CC1=C(C(=O)C(=C(C1=O)OC)OC)CC=C(C)CCC=C(C)C	SQQWBSBBCSFQGC-JLHYYAGUSA-N	1.20398e+08	6.08185e+07	4.89264e+07	5.66504e+07	1.24234e+08	8.69712e+07	1.05059e+08	1.27657e+08	1.00621e+08	7.8159e+07	1.95434e+07	5.33293e+07	6.43479e+07	8.50964e+07	5.62111e+07
Com_725_pos	alpha-glutamylglycine	(S)-4-氨基-5-((羧甲基)氨基)-5-氧代戊酸	P	C7H12N2O5	204.075	205.082	1.3246	[M+H]+	1.404	0.52	1	C18	Organic acids and derivatives	有机酸及其衍生物	Carboxylic acids and derivatives	羧酸及其衍生物	Amino acids, peptides, and analogues	氨基酸、肽和类似物	"13716-89-7"	HMDB0028819	-	-	-	6427052	C(CC(=O)O)C(C(=O)NCC(=O)O)N	LSPKYLAFTPBWIL-BYPYZUCNSA-N	4.32514e+06	1.07174e+07	1.53817e+07	6.07805e+06	1.47022e+07	2.70424e+07	1.47741e+07	2.74282e+07	1.87151e+07	1.78615e+07	1.66566e+07	1.30779e+07	1.89653e+07	1.74765e+07	1.72827e+07
Com_213_pos	glutamate, gamma-methyl ester	L-谷氨酸-5-甲酯	P	C6H11NO4	161.069	144.066	5.20976	[M+H-H2O]+	5.254	0.51	1	C18	Organic acids and derivatives	有机酸及其衍生物	Carboxylic acids and derivatives	羧酸及其衍生物	Amino acids, peptides, and analogues	氨基酸、肽和类似物	"1499-55-4"	HMDB0061715	-	-	-	68662	COC(=O)CCC(C(=O)O)N	ZGEYCCHDTIDZAE-BYPYZUCNSA-N	1.08663e+08	9.67304e+07	8.53505e+07	6.30649e+07	9.10469e+07	7.31799e+07	7.99317e+07	8.30735e+07	9.96077e+07	1.04082e+08	1.06274e+08	8.58586e+07	9.31045e+07	1.03002e+08	1.00705e+08
Com_3695_pos	Diflorasone	二氟拉松	P	C22H28F2O5	410.19	433.183	7.89267	[M+Na]+	6.456	0.85	1	C18	Lipids and lipid-like molecules	脂质和类脂分子	Steroids and steroid derivatives	类固醇和类固醇衍生物	Hydroxysteroids	羟基类固醇	"2557-49-5"	HMDB0014368	D07827	-	-	71415	CC1CC2C3CC(C4=CC(=O)C=CC4(C3(C(CC2(C1(C(=O)CO)O)C)O)F)C)F	WXURHACBFYSXBI-XHIJKXOTSA-N	8.3892e+06	2.67711e+06	3.77355e+06	4.16354e+06	7.27386e+06	1.42643e+07	1.22635e+07	1.32549e+07	2.95241e+06	1.30887e+07	3.87288e+06	2.74334e+06	7.71601e+06	7.70908e+06	9.7074e+06
Com_1616_pos	Vitamin A	视黄醇	P	C20H30O	286.23	269.226	0.47635	[M+H-H2O]+	9.261	0.77	1	C18	Lipids and lipid-like molecules	脂质和类脂分子	Prenol lipids	异戊烯醇脂	Retinoids	类视黄醇	"68-26-8"	HMDB0000305	C00473	map00830;map01100;map01240;map04977	LMPR01090001	445354	CC1=C(C(CCC1)(C)C)C=CC(=CC=CC(=CCO)C)C	FPIPGXGPPPQFEQ-OVSJKPMPSA-N	7.0702e+07	1.0622e+07	4.71701e+07	3.40961e+07	2.29985e+07	2.79533e+07	4.27846e+07	4.2951e+07	2.87783e+07	7.0103e+06	3.25387e+06	1.31394e+07	3.21429e+07	2.80207e+07	2.9244e+07
Com_965_pos	n-Tetradecanamide	正十四烷基铵	P	C14H29NO	227.225	228.232	1.16557	[M+H]+	8.698	1.00	1	C18	Lipids and lipid-like molecules	脂质和类脂分子	Fatty Acyls	脂肪酰类	Fatty amides	脂肪酰胺	"638-58-4"	-	-	-	LMFA01100064	69492	CCCCCCCCCCCCCC(=O)N	QEALYLRSRQDCRA-UHFFFAOYSA-N	1.94852e+09	2.54034e+09	3.47027e+09	3.09214e+09	2.11922e+09	2.67025e+09	3.39694e+09	2.85705e+09	3.32024e+09	2.52101e+09	3.76325e+09	4.552e+09	2.63756e+09	2.81756e+09	2.6723e+09
Com_3443_pos	Estradiol Benzoate	苯甲酸雌二醇	P	C25H28O3	376.204	399.193	1.03023	[M+Na]+	7.427	0.92	1	C18	Lipids and lipid-like molecules	脂质和类脂分子	Steroids and steroid derivatives	类固醇和类固醇衍生物	Estrane steroids	雌激素类固醇	"50-50-0"	-	D01953	-	-	222757	CC12CCC3C(C1CCC2O)CCC4=C3C=CC(=C4)OC(=O)C5=CC=CC=C5	UYIFTLBWAOGQBI-BZDYCCQFSA-N	1.22098e+07	3.23794e+06	1.68543e+06	4.87629e+06	9.96757e+06	2.88457e+06	7.69615e+06	7.92457e+06	2.43846e+06	5.76197e+06	807153	2.46946e+06	4.44446e+06	3.91804e+06	3.86659e+06
Com_491_pos	alpha-D-Methylglucoside	甲基葡萄糖苷	P	C7H14O6	194.079	177.076	1.96887	[M+H-H2O]+	0.636	0.54	1	C18	Organic oxygen compounds	有机氧化合物	Organooxygen compounds	有机氧化合物	Carbohydrates and carbohydrate conjugates	碳水化合物和碳水化合物结合物	"97-30-3"	HMDB0246173	-	-	-	64947	COC1C(C(C(C(O1)CO)O)O)O	HOVAGTYPODGVJG-ZFYZTMLRSA-N	3.24778e+07	4.21906e+07	3.69897e+07	3.03431e+07	3.64868e+07	2.29904e+07	3.44606e+07	3.32173e+07	3.93056e+07	3.70493e+07	3.88253e+07	3.1169e+07	3.62943e+07	3.64448e+07	2.8317e+07
Com_97_pos	4-Amino-5-methyl-2(1H)-pyrimidinone	5-甲基胞嘧啶	P	C5H7N3O	125.059	126.067	2.36755	[M+H]+	2.02	0.78	1	C18	Organoheterocyclic compounds	有机杂环化合物	Diazines	二嗪类	Pyrimidines and pyrimidine derivatives	嘧啶和嘧啶衍生物	"554-01-8"	HMDB0002894	C02376	map00240;map01100	-	65040	CC1=C(NC(=O)N=C1)N	LRSASMSXMSNRBT-UHFFFAOYSA-N	2.68257e+07	1.99374e+07	2.24047e+07	1.97484e+07	2.81953e+07	3.01881e+07	3.15333e+07	2.46724e+07	2.17523e+07	2.78905e+07	1.63722e+07	2.69897e+07	2.30556e+07	2.55238e+07	3.58884e+07
Com_3465_pos	2-arachidonoylglycerol	2-花生酰基甘油	P	C23H38O4	378.277	401.266	0.41026	[M+Na]+	9.255	1.00	1	C18	Lipids and lipid-like molecules	脂质和类脂分子	Endocannabinoids	内源性大麻素	-	-	"53847-30-6"	HMDB0004666	C13856	map04080;map04714;map04723	LMGL01010023	5282280	CCCCCC=CCC=CCC=CCC=CCCCC(=O)OC(CO)CO	RCRCTBLIHCHWDZ-DOFZRALJSA-N	8.67648e+09	1.49048e+09	6.15662e+09	4.83226e+09	2.18118e+09	3.12689e+09	4.98943e+09	5.59375e+09	4.23885e+09	1.18059e+09	1.00828e+09	2.15902e+09	3.864e+09	3.8196e+09	3.78798e+09
Com_2639_pos	gamma-glutamyltryptophan	gamma-谷氨酰色氨酸	P	C16H19N3O5	333.132	334.141	4.38981	[M+H]+	5.468	0.99	1	C18	Organic acids and derivatives	有机酸及其衍生物	Carboxylic acids and derivatives	羧酸及其衍生物	Amino acids, peptides, and analogues	氨基酸、肽和类似物	"66471-20-3"	HMDB0029160	-	-	-	3038501	C1=CC=C2C(=C1)C(=CN2)CC(C(=O)O)NC(=O)CCC(C(=O)O)N	CATMPQFFVNKDEY-AAEUAGOBSA-N	6.16919e+07	3.39718e+07	2.69804e+07	2.56907e+07	1.10553e+08	3.56192e+08	1.2069e+08	2.17377e+08	6.3196e+07	1.98266e+08	2.23725e+07	3.06863e+07	1.11429e+08	1.0469e+08	1.06628e+08
Com_2962_pos	3-Oxo-5beta-cholanoic acid	3-氧代-5beta-胆酸	P	C24H38O3	374.282	357.279	0.47568	[M+H-H2O]+	8.133	0.97	1	C18	Lipids and lipid-like molecules	脂质和类脂分子	Steroids and steroid derivatives	类固醇和类固醇衍生物	Bile acids, alcohols and derivatives	胆汁酸、醇及其衍生物	"1553-56-6"	-	C03070	-	LMST04010127	5283906	CC(CCC(=O)O)C1CCC2C1(CCC3C2CCC4C3(CCC(=O)C4)C)C	KIQFUORWRVZTHT-OPTMKGCMSA-N	7.46698e+09	3.37634e+08	2.2265e+09	2.47262e+09	3.16109e+09	3.84595e+09	5.57999e+09	5.70713e+08	3.45417e+09	7.72192e+09	9.5275e+08	5.38628e+07	3.3538e+09	3.40502e+09	3.30942e+09
Com_3640_pos	Dehydrocholic acid	去氢胆酸	P	C24H34O5	402.241	425.227	6.60758	[M+Na]+	7.079	0.54	1	C18	Lipids and lipid-like molecules	脂质和类脂分子	Steroids and steroid derivatives	类固醇和类固醇衍生物	Bile acids, alcohols and derivatives	胆汁酸、醇及其衍生物	"81-23-2"	-	D01693	-	LMST04010106	6674	CC(CCC(=O)O)C1CCC2C1(C(=O)CC3C2C(=O)CC4C3(CCC(=O)C4)C)C	OHXPGWPVLFPUSM-KLRNGDHRSA-N	5.14397e+07	5.39016e+07	3.9497e+07	4.62664e+07	7.0547e+07	3.51547e+07	6.28464e+07	6.37735e+07	5.81774e+07	3.26452e+07	2.77081e+07	3.87585e+07	5.4695e+07	5.36127e+07	5.67409e+07
Com_785_pos	isoleucylglycine	L-异亮酰胺-甘氨酸	P	C8H16N2O3	188.116	211.106	4.79585	[M+Na]+	6.007	0.74	1	C18	Organic acids and derivatives	有机酸及其衍生物	Carboxylic acids and derivatives	羧酸及其衍生物	Amino acids, peptides, and analogues	氨基酸、肽和类似物	"868-28-0"	-	-	-	-	6992869	CCC(C)C(C(=O)NCC(=O)O)N	UCGDDTHMMVWVMV-FSPLSTOPSA-N	1.46159e+06	604030	175787	597051	76297.1	1.62059e+06	3.09388e+06	1.60242e+06	3.72578e+06	637825	2.2401e+06	445122	1.74274e+06	1.60433e+06	1.64306e+06
Com_3159_pos	Cholan-24-oic acid,3,12-dioxo-, (5b)-	胆烷-24-酸, 3,12-二氧-, (5b)-	P	C24H36O4	388.261	371.258	0.13054	[M+H-H2O]+	7.195	0.95	1	C18	Lipids and lipid-like molecules	脂质和类脂分子	Steroids and steroid derivatives	类固醇和类固醇衍生物	Bile acids, alcohols and derivatives	胆汁酸、醇及其衍生物	"2958-05-6"	-	-	-	LMST04010138	94248	CC(CCC(=O)O)C1CCC2C1(C(=O)CC3C2CCC4C3(CCC(=O)C4)C)C	XNTYYYINMGRBQW-ZEZONBOOSA-N	6.68576e+07	6.2334e+06	1.60863e+07	1.08127e+07	5.47459e+07	2.1879e+08	1.77085e+08	5.6886e+07	2.44119e+07	1.64051e+08	1.35651e+07	756771	6.31834e+07	6.80593e+07	6.39146e+07
Com_1644_pos	Testosterone	睾酮	P	C19H28O2	288.209	271.205	0.95776	[M+H-H2O]+	6.672	0.88	1	C18	Lipids and lipid-like molecules	脂质和类脂分子	Steroids and steroid derivatives	类固醇和类固醇衍生物	Androstane steroids	雄甾烷类固醇	"58-22-0"	HMDB0000234	C00535	map00140;map00984;map01100;map01120;map01522;map04913;map04929;map05200;map05215;map07226	LMST02020002	6013	[H][C@@]12CC[C@H](O)[C@@]1(C)CC[C@@]1([H])[C@@]2([H])CCC2=CC(=O)CC[C@]12C	MUMGGOZAMZWBJJ-DYKIIFRCSA-N	1.01822e+08	1.00242e+08	5.47543e+07	8.81648e+07	1.13784e+08	9.53375e+07	8.44172e+07	7.08483e+07	7.69514e+07	7.89633e+07	6.86377e+07	7.16675e+07	7.974e+07	7.96977e+07	8.04699e+07
Com_1916_pos	5alpha-Androstanedione	5α-雄甾烷二酮	P	C19H28O2	288.209	289.216	1.54084	[M+H]+	6.671	0.81	1	C18	Lipids and lipid-like molecules	脂质和类脂分子	Steroids and steroid derivatives	类固醇和类固醇衍生物	Androstane steroids	雄甾烷类固醇	"846-46-8"	HMDB0000899	C00674	map00140;map00984;map01100;map01120	LMST02020085	222865	[H][C@@]12CCC(=O)[C@@]1(C)CC[C@@]1([H])[C@@]2([H])CC[C@@]2([H])CC(=O)CC[C@]12C	RAJWOBJTTGJROA-WZNAKSSCSA-N	7.57316e+07	9.47433e+07	5.01438e+07	8.04345e+07	1.1564e+08	6.43145e+07	8.96547e+07	7.09496e+07	8.42371e+07	7.75713e+07	5.87576e+07	6.2788e+07	7.61006e+07	9.28708e+07	7.44084e+07
Com_2815_pos	Corticosterone	肾上腺酮	P	C21H30O4	346.214	347.221	1.38628	[M+H]+	6.541	0.85	1	C18	Lipids and lipid-like molecules	脂质和类脂分子	Steroids and steroid derivatives	类固醇和类固醇衍生物	Hydroxysteroids	羟基类固醇	"50-22-6"	HMDB0001547	C02140	map00140;map01100;map04923;map04925;map05020	LMST02030186	5753	[H][C@@]1(CC[C@@]2([H])[C@]3([H])CCC4=CC(=O)CC[C@]4(C)[C@@]3([H])[C@@]([H])(O)C[C@]12C)C(=O)CO	OMFXVFTZEKFJBZ-HJTSIMOOSA-N	1.88744e+07	1.27516e+07	1.08597e+07	1.8588e+07	2.84586e+07	4.93186e+07	2.56901e+07	2.55032e+07	2.12378e+07	1.43289e+07	2.73868e+07	9.56017e+07	2.66737e+07	2.78655e+07	2.92062e+07
Com_2759_pos	Cortisone	可的松	P	C21H28O5	360.194	343.188	7.06087	[M+H-H2O]+	6.907	0.80	1	C18	Lipids and lipid-like molecules	脂质和类脂分子	Steroids and steroid derivatives	类固醇和类固醇衍生物	Hydroxysteroids	羟基类固醇	"53-06-5"	HMDB0002802	C00762	map00140;map01100;map04960;map05200;map05215;map07225	LMST02030090	222786	[H][C@@]12CC[C@](O)(C(=O)CO)[C@@]1(C)CC(=O)[C@@]1([H])[C@@]2([H])CCC2=CC(=O)CC[C@]12C	MFYSYFVPBJMHGN-ZPOLXVRWSA-N	3.3e+07	3.42187e+07	3.45161e+07	4.10101e+07	4.88309e+07	5.13573e+07	2.43441e+07	3.23906e+07	3.23248e+07	1.89784e+07	1.64664e+07	2.10557e+07	4.19257e+07	4.02802e+07	3.96567e+07
Com_2180_pos	Pregnanediol	孕甾二醇	P	C21H36O2	320.272	303.269	3.37719	[M+H-H2O]+	9.236	0.73	1	C18	Lipids and lipid-like molecules	脂质和类脂分子	Steroids and steroid derivatives	类固醇和类固醇衍生物	Pregnane steroids	妊娠类固醇	"80-92-2"	HMDB0004025	C05484	map00140;map01100	LMST02030264	219833	[H][C@@]1(CC[C@@]2([H])[C@]3([H])CC[C@]4([H])C[C@H](O)CC[C@]4(C)[C@@]3([H])CC[C@]12C)[C@H](C)O	YWYQTGBBEZQBGO-BERLURQNSA-N	1.04437e+08	1.22083e+08	1.56447e+08	1.43621e+08	9.3873e+07	9.84512e+07	1.19848e+08	8.07485e+07	1.41709e+08	1.21074e+08	1.55703e+08	1.33301e+08	1.18595e+08	1.15775e+08	8.76271e+07
Com_3626_pos	7alpha-Hydroxy-Cholestenone	7α-羟基胆甾烯酮	P	C27H44O2	400.334	423.324	1.0862	[M+Na]+	10.833	0.57	1	C18	Lipids and lipid-like molecules	脂质和类脂分子	Steroids and steroid derivatives	类固醇和类固醇衍生物	Cholestane steroids	胆甾烷类固醇	"3862-25-7"	HMDB0001993	C05455	map00120;map01100	LMST04030123	123743	[H][C@@]1(CC[C@@]2([H])[C@]3([H])[C@H](O)CC4=CC(=O)CC[C@]4(C)[C@@]3([H])CC[C@]12C)[C@H](C)CCCC(C)C	IOIZWEJGGCZDOL-RQDYSCIWSA-N	4.68066e+07	3.25781e+07	1.88276e+07	1.30898e+07	2.47072e+07	1.44016e+07	5.60051e+07	4.79897e+07	1.47086e+07	9.8078e+06	1.59496e+07	1.28554e+07	1.47202e+07	1.8232e+07	1.05126e+07
Com_3020_pos	Idebenone	艾地苯醌	P	C19H30O5	338.209	361.198	1.39226	[M+Na]+	6.532	0.95	1	C18	Lipids and lipid-like molecules	脂质和类脂分子	Prenol lipids	异戊烯醇脂	Quinone and hydroquinone lipids	醌和氢醌脂质	"58186-27-9"	HMDB0253376	-	-	-	3686	CC1=C(C(=O)C(=C(C1=O)OC)OC)CCCCCCCCCCO	JGPMMRGNQUBGND-UHFFFAOYSA-N	3.57355e+07	2.08214e+07	1.56443e+07	1.75381e+07	3.12808e+07	2.60563e+07	2.19898e+07	2.48809e+07	2.16821e+07	2.23543e+07	9.08518e+06	1.48685e+07	2.21106e+07	2.51117e+07	2.28274e+07
Com_3438_pos	S-adenosyl-L-methionine	S-腺苷蛋氨酸	P	C15H22N6O5S	398.137	399.145	0.02427	[M+H]+	1.437	0.95	1	C18	Nucleosides, nucleotides, and analogues	核苷、核苷酸和类似物	5'-deoxyribonucleosides	5'-脱氧核糖核苷	5'-deoxy-5'-thionucleosides	5'-脱氧-5'-硫核苷	"97540-22-2"	HMDB0001185	C00019	map00261;map00270;map00330;map00670;map00908;map00999;map01060;map01070;map01100;map01110;map01230;map01240;map04122;map04148;map04981;map05208	-	34756	C[S+](CCC(C(=O)O)N)CC1C(C(C(O1)N2C=NC3=C(N=CN=C32)N)O)O	MEFKEPWMEQBLKI-AIRLBKTGSA-O	7.36813e+07	2.79578e+08	1.31466e+08	1.41589e+08	4.78717e+07	1.40081e+07	3.38512e+07	4.49335e+07	4.91913e+07	2.40366e+07	6.21953e+07	3.2186e+08	8.89348e+07	9.06566e+07	8.84651e+07
Com_2266_pos	Boldenone	宝丹酮	P	C19H26O2	286.193	309.181	4.80328	[M+Na]+	7.738	0.65	1	C18	Lipids and lipid-like molecules	脂质和类脂分子	Steroids and steroid derivatives	类固醇和类固醇衍生物	Androstane steroids	雄甾烷类固醇	"846-48-0"	HMDB0249339	C14502	-	LMST02020018	13308	CC12CCC3C(C1CCC2O)CCC4=CC(=O)C=CC34C	RSIHSRDYCUFFLA-DYKIIFRCSA-N	3.62875e+06	8.55563e+06	4.28941e+06	5.7679e+06	6.09559e+06	2.48312e+06	2.98643e+06	3.98425e+06	4.44994e+06	3.78131e+06	2.37956e+06	4.40783e+06	5.36757e+06	3.84408e+06	4.71697e+06
Com_972_pos	Pherocon (4-(4-Acetoxyphenyl)-2-butanone)	4-(4-乙酰氧基苯基)-2-丁酮	P	C12H14O3	206.094	229.082	8.64395	[M+Na]+	6.08	0.65	1	C18	Benzenoids	苯类化合物	Phenol esters	苯酚酯	-	-	"3572-06-3"	HMDB0033594	-	-	-	19137	CC(=O)CCC1=CC=C(C=C1)OC(=O)C	UMIKWXDGXDJQJK-UHFFFAOYSA-N	1.30435e+06	1.99396e+06	1.76405e+06	901629	1.8151e+06	160046	1.27208e+06	1.80913e+06	2.74687e+06	1.70959e+06	423956	2.17933e+06	1.59886e+06	1.52723e+06	1.89493e+06
Com_2141_pos	Dibutyl phthalate	邻苯二甲酸二正丁酯	P	C16H22O4	278.152	301.141	1.16634	[M+Na]+	8.967	1.00	1	C18	Benzenoids	苯类化合物	Benzene and substituted derivatives	苯及其取代衍生物	Benzoic acids and derivatives	苯甲酸及其衍生物	"84-74-2"	HMDB0033244	C14214	-	-	3026	CCCCOC(=O)C1=CC=CC=C1C(=O)OCCCC	DOIRQSBPFJWKBE-UHFFFAOYSA-N	1.74268e+09	1.91412e+09	2.00319e+09	6.30873e+08	1.79522e+09	1.34249e+09	1.85855e+09	1.7802e+09	1.98113e+09	1.9096e+09	1.87854e+09	1.77262e+09	9.32118e+08	1.95923e+09	1.94554e+09
Com_2660_pos	Norgestrel	炔诺孕酮	P	C21H28O2	312.209	335.198	0.01791	[M+Na]+	8.009	0.85	1	C18	Lipids and lipid-like molecules	脂质和类脂分子	Steroids and steroid derivatives	类固醇和类固醇衍生物	Estrane steroids	雌激素类固醇	"6533-00-2"	HMDB0014511	C08149	-	LMST02030119	13109	CCC12CCC3C(C1CCC2(C#C)O)CCC4=CC(=O)CCC34	WWYNJERNGUHSAO-XUDSTZEESA-N	4.60674e+07	3.10395e+07	2.05137e+07	3.75859e+07	5.28352e+07	2.66063e+07	3.65327e+07	3.8675e+07	2.23182e+07	2.80069e+07	1.29289e+07	2.49973e+07	2.97345e+07	2.93118e+07	2.88003e+07
Com_6_pos	beta-Alanine methyl ester	3-氨基丙酸甲酯	P	C4H9NO2	103.063	104.071	6.70307	[M+H]+	1.396	0.73	1	C18	Organic acids and derivatives	有机酸及其衍生物	Carboxylic acids and derivatives	羧酸及其衍生物	Amino acids, peptides, and analogues	氨基酸、肽和类似物	"4138-35-6"	-	-	-	-	192794	COC(=O)CCN	UZCXPYDBYUEZCV-UHFFFAOYSA-N	1.07197e+08	3.59933e+08	1.29419e+08	1.17661e+08	3.19382e+08	1.32013e+08	3.35531e+08	3.481e+08	3.08742e+08	1.51845e+08	6.13151e+07	4.52142e+08	2.62341e+08	2.79319e+08	2.584e+08
Com_176_pos	trans-2-Methyl-2-pentenoic Acid	反式-2-甲基-2-戊烯酸	P	C6H10O2	114.068	137.058	3.18136	[M+Na]+	5.054	0.80	1	C18	Lipids and lipid-like molecules	脂质和类脂分子	Fatty Acyls	脂肪酰类	Fatty acids and conjugates	脂肪酸和结合物	"16957-70-3"	-	-	-	-	5365909	CCC=C(C)C(=O)O	JJYWRQLLQAKNAD-SNAWJCMRSA-N	5.15728e+06	1.02113e+07	6.80423e+06	3.59636e+06	7.02194e+06	5.13173e+06	3.08805e+06	3.84485e+06	8.49753e+06	7.4659e+06	9.53088e+06	9.54913e+06	7.14623e+06	7.29034e+06	6.65801e+06
Com_3012_pos	Licochalcone A	甘草查尔酮A	P	C21H22O4	338.152	361.14	1.90648	[M+Na]+	5.888	0.57	1	C18	Phenylpropanoids and polyketides	苯丙素类和聚酮类	Linear 1,3-diarylpropanoids	直链 1,3-二芳基丙烷	Chalcones and dihydrochalcones	查尔酮和二氢查尔酮	"58749-22-7"	-	-	-	LMPK12120424	5318998	CC(C)(C=C)C1=C(C=C(C(=C1)C=CC(=O)C2=CC=C(C=C2)O)OC)O	KAZSKMJFUPEHHW-DHZHZOJOSA-N	2.13964e+06	2.37138e+06	1.97466e+06	1.07316e+06	2.12605e+06	1.23428e+07	5.76055e+06	2.49919e+06	2.93798e+06	2.09569e+06	2.11484e+06	4.12702e+06	4.1444e+06	3.1623e+06	3.31757e+06
Com_1027_pos	Butyrylcarnitine	丁酰肉碱	P	C11H21NO4	231.147	232.155	3.60903	[M+H]+	4.996	1.00	1	C18	Lipids and lipid-like molecules	脂质和类脂分子	Fatty Acyls	脂肪酰类	Fatty acid esters	脂肪酸酯	"25576-40-3"	HMDB0002013	C02862	-	LMFA07070054	213144	CCCC(=O)O[C@H](CC([O-])=O)C[N+](C)(C)C	QWYFHHGCZUCMBN-SECBINFHSA-N	7.00373e+09	1.98714e+09	3.10792e+09	4.39375e+09	4.16263e+09	3.14504e+09	1.37569e+09	4.28471e+09	4.26767e+09	6.41847e+09	6.76304e+09	1.30451e+09	4.15733e+09	4.21608e+09	4.16629e+09
Com_1487_pos	3-Hydroxylisovalerylcarnitine	3-羟基异戊酰肉碱	P	C12H23NO5	261.158	262.165	1.22287	[M+H]+	4.433	0.86	1	C18	Lipids and lipid-like molecules	脂质和类脂分子	Fatty Acyls	脂肪酰类	Fatty acid esters	脂肪酸酯	"99159-87-2"	HMDB0061189	-	-	LMFA07070073	53915061	CC(C)(O)CC(=O)O[C@H](CC([O-])=O)C[N+](C)(C)C	IGLHHSKNBDXCEY-SECBINFHSA-N	2.8384e+08	7.80401e+07	1.15144e+08	2.77257e+08	2.72882e+08	1.45196e+08	1.17153e+08	7.75554e+07	6.79216e+07	1.25154e+08	9.37482e+07	7.06237e+07	1.32785e+08	8.93177e+07	1.32997e+08
Com_99_pos	Thymine	胸腺嘧啶	P	C5H6N2O2	126.043	127.051	2.72231	[M+H]+	4.876	0.78	1	C18	Organoheterocyclic compounds	有机杂环化合物	Diazines	二嗪类	Pyrimidines and pyrimidine derivatives	嘧啶和嘧啶衍生物	"65-71-4"	HMDB0000262	C00178	map00240;map01100;map01232	-	1135	CC1=CNC(=O)NC1=O	RWQNBRDOKXIBIV-UHFFFAOYSA-N	5.48707e+07	6.3678e+07	4.73507e+07	5.96577e+07	7.57161e+07	1.83043e+08	1.19779e+08	6.18266e+07	1.02206e+08	5.56722e+07	4.76624e+07	4.22924e+07	7.5055e+07	8.43609e+07	7.85536e+07
Com_1185_pos	N-Acetyl-D-galactosamine	N-乙酰-D-半乳糖胺	P	C8H15NO6	221.09	244.079	1.29959	[M+Na]+	1.428	0.79	1	C18	Organic oxygen compounds	有机氧化合物	Organooxygen compounds	有机氧化合物	Carbohydrates and carbohydrate conjugates	碳水化合物和碳水化合物结合物	"1811-31-0"	HMDB0000853	C01132	map00052;map00520;map01100;map01250;map02060	-	440552	CC(=O)N[C@H]1[C@H](O)O[C@H](CO)[C@H](O)[C@@H]1O	OVRNDRQMDRJTHS-JAJWTYFOSA-N	1.95074e+08	1.63661e+08	1.23805e+08	2.06994e+08	2.03986e+08	8.81802e+08	4.61413e+08	2.75461e+08	4.05782e+08	2.79794e+08	2.42648e+08	1.35528e+08	2.71804e+08	2.90199e+08	2.71418e+08
Com_3397_pos	docosahexaenoyl ethanolamide	二十二碳六烯酰基乙醇酰胺	P	C24H37NO2	371.282	394.272	0.5622	[M+Na]+	9.019	0.78	1	C18	Organic nitrogen compounds	有机氮化合物	Organonitrogen compounds	有机氮化合物	Amines	胺类	"162758-94-3"	HMDB0013658	-	-	LMFA08040009	5283451	CCC=CCC=CCC=CCC=CCC=CCC=CCCC(=O)NCCO	GEEHOLRSGZPBSM-KUBAVDMBSA-N	3.40758e+07	2.92853e+07	2.54125e+07	2.42508e+07	3.5571e+07	5.42104e+07	4.30359e+07	4.80719e+07	3.23672e+07	2.53918e+07	1.26903e+07	3.16785e+07	3.34401e+07	3.24424e+07	3.15223e+07
Com_387_pos	L-threo-3-Phenylserine	L-苏-苯基丝氨酸	P	C9H11NO3	181.074	164.071	1.98546	[M+H-H2O]+	1.009	0.80	1	C18	Organic acids and derivatives	有机酸及其衍生物	Carboxylic acids and derivatives	羧酸及其衍生物	Amino acids, peptides, and analogues	氨基酸、肽和类似物	"6254-48-4"	-	C03290	-	-	111178	C1=CC=C(C=C1)C(C(C(=O)O)N)O	VHVGNTVUSQUXPS-JGVFFNPUSA-N	3.60229e+07	4.44321e+07	3.86929e+07	3.52185e+07	4.04307e+07	4.82173e+07	4.30875e+07	4.11812e+07	5.04724e+07	4.64886e+07	5.07486e+07	4.36857e+07	3.7223e+07	4.61059e+07	4.04502e+07
Com_824_pos	Methylhippuric acid	2-苯甲酰胺基乙酸甲酯	P	C10H11NO3	193.074	216.064	5.17319	[M+Na]+	5.554	0.62	1	C18	Organic acids and derivatives	有机酸及其衍生物	Carboxylic acids and derivatives	羧酸及其衍生物	Amino acids, peptides, and analogues	氨基酸、肽和类似物	"1205-08-9"	HMDB0000859	-	-	-	14566	COC(=O)CNC(=O)C1=CC=CC=C1	XTKVNQKOTKPCKM-UHFFFAOYSA-N	1.32831e+07	9.20942e+06	7.77566e+06	8.56856e+06	6.00099e+06	5.80053e+06	639962	2.0906e+06	4.60076e+06	1.12357e+07	7.32261e+06	1.12396e+06	8.95868e+06	8.30707e+06	5.5135e+06
Com_186_pos	4-Hydroxy-2,6-dimethylaniline	3,5-二甲基-4-氨基苯酚	P	C8H11NO	137.084	138.091	0.86262	[M+H]+	1.083	0.74	1	C18	Benzenoids	苯类化合物	Phenols	酚类	Cresols	甲酚	"3096-70-6"	HMDB0060681	C16570	map00982	-	76543	CC1=CC(=CC(=C1N)C)O	GCWYXRHXGLFVFE-UHFFFAOYSA-N	2.24399e+07	2.53734e+07	2.37123e+07	2.03513e+07	2.36949e+07	2.62618e+07	1.23469e+07	2.3388e+07	2.61959e+07	2.68771e+07	1.53782e+07	2.39917e+07	2.39536e+07	2.52469e+07	2.25373e+07
Com_2853_pos	Cortolone	b-皮甾酮四醇	P	C21H34O5	366.241	349.235	6.4194	[M+H-H2O]+	7.922	0.51	1	C18	Lipids and lipid-like molecules	脂质和类脂分子	Steroids and steroid derivatives	类固醇和类固醇衍生物	Hydroxysteroids	羟基类固醇	"516-42-7"	HMDB0041809	C19574	map00980;map05204	-	160499	CC12CCC(CC1CCC3C2C(=O)CC4(C3CCC4(C(CO)O)O)C)O	JXCOSKURGJMQSG-AZQJGLEESA-N	5.26755e+08	3.55029e+08	3.83961e+08	2.97752e+08	4.1338e+08	5.4525e+08	1.98558e+08	4.757e+08	3.99432e+08	1.73861e+08	1.16161e+08	2.76722e+08	3.50417e+08	3.50079e+08	3.47625e+08
Com_1871_pos	19-Hydroxyandrost-4-ene-3,17-dione	19-羟基雄烯二酮	P	C19H26O3	302.188	285.183	7.89097	[M+H-H2O]+	7.554	0.75	1	C18	Lipids and lipid-like molecules	脂质和类脂分子	Steroids and steroid derivatives	类固醇和类固醇衍生物	Androstane steroids	雄甾烷类固醇	"510-64-5"	HMDB0003955	C05290	map00140;map01100	LMST02020067	252379	CC12CCC3C(C1CCC2=O)CCC4=CC(=O)CCC34CO	XGUHPTGEXRHMQQ-BGJMDTOESA-N	1.2578e+08	9.74444e+07	8.9763e+07	1.09202e+08	1.18764e+08	8.72906e+07	8.36993e+07	1.17805e+08	9.05047e+07	1.19057e+08	4.53178e+07	5.85506e+07	9.55374e+07	9.42364e+07	9.37577e+07
Com_1895_pos	11beta,17beta-Dihydroxy-4-androsten-3-one	11beta-羟睾酮	P	C19H28O3	304.204	287.198	7.69071	[M+H-H2O]+	7.746	0.76	1	C18	Lipids and lipid-like molecules	脂质和类脂分子	Steroids and steroid derivatives	类固醇和类固醇衍生物	Androstane steroids	雄甾烷类固醇	"1816-85-9"	HMDB0060339	C18075	map00140	LMST02020124	114920	CC12CCC(=O)C=C1CCC3C2C(CC4(C3CCC4O)C)O	YQDZGFAYWGWSJK-SLMGBJJTSA-N	1.97126e+07	2.34491e+07	1.43928e+07	1.90128e+07	3.03881e+07	2.16285e+07	2.18104e+07	2.38399e+07	2.09176e+07	2.0634e+07	8.66305e+06	1.63204e+07	1.95751e+07	2.02701e+07	2.01149e+07
Com_138_pos	Indanone	1-二氢茚酮	P	C9H8O	132.058	133.065	1.80495	[M+H]+	6.082	0.90	1	C18	Benzenoids	苯类化合物	Indanes	茚满	Indanones	茚满酮类	"83-33-0"	HMDB0059602	C01504	map00624;map01120	-	6735	C1CC(=O)C2=CC=CC=C21	QNXSIUBBGPHDDE-UHFFFAOYSA-N	3.29279e+07	1.89897e+07	2.34745e+07	2.41869e+07	1.7853e+07	3.43043e+07	3.08243e+07	1.917e+07	2.60923e+07	3.14393e+07	2.15158e+07	1.99556e+07	2.59023e+07	2.72394e+07	2.56102e+07
Com_72_pos	3-Acetyl-2,5-dimethylfuran	3-乙酰基-2,5-二甲呋喃	P	C8H10O2	138.068	121.065	1.36911	[M+H-H2O]+	6.678	0.84	1	C18	Organic oxygen compounds	有机氧化合物	Organooxygen compounds	有机氧化合物	Carbonyl compounds	羰基化合物	"10599-70-9"	HMDB0029563	-	-	-	61527	CC1=CC(=C(O1)C)C(=O)C	KBSVBCHYXYXDAG-UHFFFAOYSA-N	4.0401e+08	6.12862e+08	5.03197e+08	3.54309e+08	5.11821e+08	4.87068e+08	4.20531e+08	4.81633e+08	5.82372e+08	6.1906e+08	6.27701e+08	6.09892e+08	5.00358e+08	5.30816e+08	5.17498e+08
Com_1418_pos	Levalbuterol	左旋沙丁胺醇	P	C13H21NO3	239.152	257.187	3.22918	[M+NH4]+	5.295	0.58	1	C18	Benzenoids	苯类化合物	Benzene and substituted derivatives	苯及其取代衍生物	Benzyl alcohols	苯甲醇	"34391-04-3"	-	C11770	-	-	123600	CC(C)(C)NC[C@@H](C1=CC(=C(C=C1)O)CO)O	NDAUXUAQIAJITI-LBPRGKRZSA-N	2.53236e+06	1.06101e+06	1.18288e+06	1.95336e+06	1.25477e+06	193828	556604	392746	789779	571295	211804	549861	976832	887603	1.14609e+06
Com_697_pos	Isonicotinylglycine	2-(异烟酰基氨基)乙酸	P	C8H8N2O3	180.053	203.042	3.03213	[M+Na]+	1.282	0.61	1	C18	Organic acids and derivatives	有机酸及其衍生物	Carboxylic acids and derivatives	羧酸及其衍生物	Amino acids, peptides, and analogues	氨基酸、肽和类似物	"2015-20-5"	HMDB0041912	C16623	map00983	-	160607	C1=CN=CC=C1C(=O)NCC(=O)O	HKCLSDCBERVTCT-UHFFFAOYSA-N	3.0797e+06	7.00141e+06	2.84833e+06	2.14846e+06	1.66068e+06	1.91034e+07	3.80882e+06	4.16643e+06	6.49335e+06	4.63116e+06	6.80629e+06	5.05361e+06	4.37988e+06	3.77286e+06	3.06408e+06
Com_515_pos	Phenacetin	非那西丁	P	C10H13NO2	179.095	180.102	0.75635	[M+H]+	6.28	0.69	1	C18	Benzenoids	苯类化合物	Benzene and substituted derivatives	苯及其取代衍生物	Anilides	酰苯胺类	"62-44-2"	HMDB0256387	C07591	-	-	4754	CCOC1=CC=C(C=C1)NC(=O)C	CPJSUEIXXCENMM-UHFFFAOYSA-N	8.28836e+07	6.80822e+07	6.73397e+07	5.52068e+07	7.53313e+07	5.4955e+08	1.62089e+08	1.188e+08	8.5669e+07	1.16226e+08	8.2781e+07	3.22437e+07	1.29417e+08	1.38259e+08	1.17433e+08
Com_465_pos	1,2,5,6-Tetrahydro-4H-pyrrolo[3,2,1-ij]quinolin-4-one	咯喹酮	P	C11H11NO	173.084	174.092	1.47083	[M+H]+	5.188	0.51	1	C18	Organoheterocyclic compounds	有机杂环化合物	Quinolines and derivatives	喹啉及其衍生物	Quinolones and derivatives	喹诺酮类及其衍生物	"57369-32-1"	HMDB0037113	C18487	-	-	91665	C1CC(=O)N2CCC3=CC=CC1=C32	XRJLAOUDSILTFT-UHFFFAOYSA-N	2.14131e+07	2.72785e+07	1.83963e+07	1.89447e+07	2.41572e+07	2.10246e+07	2.45826e+07	2.28882e+07	2.73363e+07	2.97443e+07	2.06475e+07	2.14014e+07	2.64506e+07	2.32764e+07	2.48215e+07
Com_720_pos	Triethyl phosphate	磷酸三乙酯	P	C6H15O4P	182.071	205.061	3.46662	[M+Na]+	6.036	0.68	1	C18	Organic acids and derivatives	有机酸及其衍生物	Organic phosphoric acids and derivatives	有机磷酸及其衍生物	Phosphate esters	磷酸酯类	"78-40-0"	HMDB0259191	-	-	-	6535	CCOP(=O)(OCC)OCC	DQWPFSLDHJDLRL-UHFFFAOYSA-N	1.14166e+06	1.7826e+06	1.12733e+06	1.20774e+06	2.20162e+06	1.15666e+06	1.67182e+06	1.23311e+06	1.61649e+06	1.61919e+06	1.56262e+06	1.66316e+06	1.70248e+06	1.7281e+06	1.56377e+06
Com_76_pos	Cumene	异丙苯	P	C9H12	120.094	121.102	2.58241	[M+H]+	8.128	0.81	1	C18	Benzenoids	苯类化合物	Benzene and substituted derivatives	苯及其取代衍生物	Cumenes	异丙苯	"98-82-8"	HMDB0034029	C14396	-	-	7406	CC(C)C1=CC=CC=C1	RWGFKTVRMDUZSP-UHFFFAOYSA-N	7.00084e+07	5.93778e+07	6.02908e+07	6.6468e+07	7.42805e+07	5.73848e+07	6.3036e+07	6.60521e+07	5.80514e+07	1.16359e+08	5.21769e+07	5.59297e+07	5.27979e+07	1.07963e+08	7.48698e+07
Com_1360_pos	N-Dodecanoyl-N-methylglycine	N-十二烷酰基肌氨酸	P	C15H29NO3	271.215	254.211	0.77469	[M+H-H2O]+	6.927	0.59	1	C18	Organic acids and derivatives	有机酸及其衍生物	Carboxylic acids and derivatives	羧酸及其衍生物	Amino acids, peptides, and analogues	氨基酸、肽和类似物	"97-78-9"	HMDB0255165	-	-	-	7348	CCCCCCCCCCCC(=O)N(C)CC(=O)O	BACYUWVYYTXETD-UHFFFAOYSA-N	1.45824e+07	1.46875e+07	2.46766e+07	1.56739e+07	1.21547e+07	7.61671e+06	1.46086e+07	1.32131e+07	1.77082e+07	1.40647e+07	1.89047e+07	1.8537e+07	1.47616e+07	1.83014e+07	1.56071e+07
Com_899_pos	Monoisobutyl phthalate	邻苯二甲酸单异丁酯	P	C12H14O4	222.089	223.096	0.33328	[M+H]+	6.542	0.79	1	C18	Benzenoids	苯类化合物	Benzene and substituted derivatives	苯及其取代衍生物	Benzoic acids and derivatives	苯甲酸及其衍生物	"30833-53-5"	HMDB0002056	-	-	-	92272	CC(C)COC(=O)C1=CC=CC=C1C(=O)O	RZJSUWQGFCHNFS-UHFFFAOYSA-N	1.96096e+07	2.08711e+07	1.39452e+07	1.44365e+07	1.73578e+07	1.89297e+07	1.90885e+07	1.55959e+07	2.14398e+07	1.69124e+07	2.24137e+07	1.99716e+07	1.38435e+07	1.45115e+07	1.31209e+07
Com_4137_pos	1,2-Didecanoyl-sn-glycero-3-phosphocholine Solution in Acetonitrile	L-A-癸酰磷脂酰胆碱	P	C28H56NO8P	565.374	566.382	0.23765	[M+H]+	10.144	0.95	1	C18	Lipids and lipid-like molecules	脂质和类脂分子	Glycerophospholipids	甘油磷脂	Glycerophosphocholines	甘油磷酸胆碱	"3436-44-0"	-	-	-	LMGP01010380	16219892	CCCCCCCCCC(=O)OCC(COP(=O)(O)OCC[N+](C)(C)C)OC(=O)CCCCCCCCC	MLKLDGSYMHFAOC-AREMUKBSSA-O	2.29216e+06	6.71406e+06	1.67776e+07	697178	2.67074e+07	3.36778e+07	2.8602e+07	1.8125e+07	2.15433e+07	4.97913e+07	5.0058e+07	4.49986e+06	2.27152e+07	2.02728e+07	1.91573e+07
Com_3385_pos	Octaethylene glycol	八乙二醇	P	C16H34O9	370.22	393.21	0.97915	[M+Na]+	5.427	0.66	1	C18	Organic oxygen compounds	有机氧化合物	Organooxygen compounds	有机氧化合物	Ethers	醚类	"5117-19-1"	HMDB0094680	-	-	-	78798	C(COCCOCCOCCOCCOCCOCCOCCO)O	GLZWNFNQMJAZGY-UHFFFAOYSA-N	1.55508e+07	1.60053e+07	1.76335e+07	1.2635e+07	1.38555e+07	1.36042e+07	1.32474e+07	1.36498e+07	1.27291e+07	1.67918e+07	1.68592e+07	8.34239e+06	1.78424e+07	1.54967e+07	1.49603e+07
Com_3447_pos	4,7,13,16,21,24-Hexaoxa-1,10-diazabicyclo[8.8.8]hexacosane	4,7,13,16,21,24-六氧-1,10-二氮双环[8.8.8]二十六烷	P	C18H36N2O6	376.257	399.245	5.10217	[M+Na]+	6.65	0.90	1	C18	Organic nitrogen compounds	有机氮化合物	Organonitrogen compounds	有机氮化合物	Amines	胺类	"23978-09-8"	HMDB0245653	-	-	-	72801	C1COCCOCCN2CCOCCOCCN1CCOCCOCC2	AUFVJZSDSXXFOI-UHFFFAOYSA-N	3.87421e+08	5.24469e+08	9.11384e+08	1.13681e+09	3.80858e+08	4.55879e+08	7.14729e+08	5.01277e+08	5.05079e+08	7.90497e+08	3.97934e+08	7.02916e+08	1.2702e+08	1.28659e+08	1.31737e+08
Com_584_pos	Dodecylamine	十二烷基伯胺	P	C12H27N	185.214	186.222	0.74976	[M+H]+	7.313	0.76	1	C18	Organic nitrogen compounds	有机氮化合物	Organonitrogen compounds	有机氮化合物	Amines	胺类	"124-22-1"	HMDB0251571	-	-	-	13583	CCCCCCCCCCCCN	JRBPAEWTRLWTQC-UHFFFAOYSA-N	2.27481e+07	3.19162e+07	5.17604e+07	2.37184e+07	4.00018e+07	3.31974e+07	3.35637e+07	3.83046e+07	5.02151e+07	4.37581e+07	5.63675e+07	3.9558e+07	3.82184e+07	4.05169e+07	4.08134e+07
Com_1116_pos	Pentaethylene glycol	五甘醇	P	C10H22O6	238.142	239.15	3.12338	[M+H]+	5.178	0.76	1	C18	Organic oxygen compounds	有机氧化合物	Organooxygen compounds	有机氧化合物	Ethers	醚类	"4792-15-8"	HMDB0256256	-	-	-	62551	C(COCCOCCOCCOCCO)O	JLFNLZLINWHATN-UHFFFAOYSA-N	2.83379e+07	3.40858e+07	3.08176e+07	2.04436e+07	3.1018e+07	2.843e+07	2.22511e+07	2.54901e+07	3.31065e+07	2.67356e+07	3.34404e+07	2.76495e+07	3.01135e+07	3.1559e+07	3.07139e+07
Com_189_pos	cis-1,2-Cyclohexanediol	1,2-环己二醇	P	C6H12O2	116.084	139.073	3.25101	[M+Na]+	5.229	0.56	1	C18	Organic oxygen compounds	有机氧化合物	Organooxygen compounds	有机氧化合物	Alcohols and polyols	醇和多元醇	"931-17-9"	HMDB0244061	-	-	-	13601	C1CCC(C(C1)O)O	PFURGBBHAOXLIO-UHFFFAOYSA-N	2.8955e+07	3.37885e+07	4.41349e+07	4.26243e+06	2.00081e+07	1.00838e+08	1.26359e+08	1.87514e+08	4.28237e+07	1.06644e+08	3.36611e+07	1.06005e+08	7.49152e+07	7.11263e+07	7.07673e+07
Com_3638_pos	Acetyl tributyl citrate	乙酰柠檬酸三丁酯	P	C20H34O8	402.225	425.215	0.20457	[M+Na]+	8.095	0.80	1	C18	Organic acids and derivatives	有机酸及其衍生物	Carboxylic acids and derivatives	羧酸及其衍生物	Tetracarboxylic acids and derivatives	四羧酸及其衍生物	"77-90-7"	HMDB0034159	-	-	-	6505	CCCCOC(=O)CC(CC(=O)OCCCC)(C(=O)OCCCC)OC(=O)C	QZCLKYGREBVARF-UHFFFAOYSA-N	1.14923e+08	1.31161e+08	1.21303e+08	1.01415e+08	1.2207e+08	1.29292e+08	1.26757e+08	1.1477e+08	1.38094e+08	1.33889e+08	1.3531e+08	1.2548e+08	1.22476e+08	1.28516e+08	1.19063e+08
Com_1594_pos	9-Octadecen-1-amine	油胺	P	C18H37N	267.293	268.3	0.38947	[M+H]+	10.443	0.79	1	C18	Organic nitrogen compounds	有机氮化合物	Organonitrogen compounds	有机氮化合物	Amines	胺类	"112-90-3"	-	-	-	-	5356789	CCCCCCCCC=CCCCCCCCCN	QGLWBTPVKHMVHM-KTKRTIGZSA-N	1.11972e+07	1.3726e+07	1.85389e+07	1.89884e+07	9.57515e+06	1.06654e+07	2.07641e+07	1.80267e+07	1.32411e+07	8.03078e+06	1.58584e+07	1.85979e+07	1.02851e+07	1.23254e+07	1.23862e+07
Com_839_pos	Tetraethylene glycol	三缩四乙二醇	P	C8H18O5	194.115	217.106	4.44061	[M+Na]+	5.016	0.61	1	C18	Organic oxygen compounds	有机氧化合物	Organooxygen compounds	有机氧化合物	Ethers	醚类	"112-60-7"	HMDB0094708	-	-	-	8200	C(COCCOCCOCCO)O	UWHCKJMYHZGTIT-UHFFFAOYSA-N	1.03625e+08	2.73473e+08	2.56044e+08	7.99362e+07	1.1654e+08	1.8742e+08	7.19136e+07	1.00804e+08	2.23323e+08	1.02066e+08	1.42572e+08	1.28098e+08	1.32021e+08	1.32865e+08	1.36911e+08
Com_2308_pos	Spiculisporic Acid	4,5-二羧基-Γ-十五内酯	P	C17H28O6	328.189	311.185	1.74948	[M+H-H2O]+	6.881	0.70	1	C18	Organic acids and derivatives	有机酸及其衍生物	Carboxylic acids and derivatives	羧酸及其衍生物	Tricarboxylic acids and derivatives	三羧酸及其衍生物	"469-77-2"	-	-	-	-	316426	CCCCCCCCCCC(C(=O)O)C1(CCC(=O)O1)C(=O)O	TUXHHVJPGQUPCF-UHFFFAOYSA-N	1.17616e+07	1.23995e+07	1.38594e+07	9.91336e+06	1.02426e+07	1.50296e+07	1.06422e+07	1.13116e+07	1.34803e+07	1.30412e+07	1.34172e+07	1.14054e+07	1.29675e+07	1.20655e+07	1.19928e+07
Com_244_pos	Phthalic anhydride	苯酐	P	C8H4O3	148.016	149.023	0.30363	[M+H]+	6.901	0.98	1	C18	Organoheterocyclic compounds	有机杂环化合物	Benzofurans	苯并呋喃类	Benzofuranones	苯并呋喃酮类	"85-44-9"	HMDB0256501	-	-	-	6811	C1=CC=C2C(=C1)C(=O)OC2=O	LGRFSURHDFAFJT-UHFFFAOYSA-N	4.23521e+08	9.62665e+08	5.28952e+08	4.59618e+08	5.3283e+08	5.9051e+08	5.39407e+08	5.22821e+08	5.93639e+08	6.01158e+08	6.73397e+08	5.6024e+08	5.51374e+08	5.67626e+08	5.24772e+08
Com_3258_pos	Glycerylmonooleate	单油酸甘油酯	P	C21H40O4	356.293	379.282	0.79804	[M+Na]+	9.858	1.00	1	C18	Lipids and lipid-like molecules	脂质和类脂分子	Glycerolipids	甘油脂	Monoradylglycerols	单酰基甘油	"25496-72-4"	-	-	-	LMGL01010005	5283468	CCCCCCCCC=CCCCCCCCC(=O)OCC(CO)O	RZRNAYUHWVFMIP-KTKRTIGZSA-N	8.32482e+09	2.18957e+09	3.15979e+09	2.22818e+09	3.9799e+09	5.54426e+09	5.45256e+09	6.74234e+09	6.74898e+09	1.37646e+09	1.22728e+09	2.9925e+09	5.3716e+09	3.86268e+09	4.01312e+09
Com_3623_pos	Marinobufagenin	南美蟾毒精	P	C24H32O5	400.225	423.214	0.75987	[M+Na]+	6.564	0.77	1	C18	Lipids and lipid-like molecules	脂质和类脂分子	Steroids and steroid derivatives	类固醇和类固醇衍生物	Steroid lactones	类固醇内酯	"470-42-8"	-	C20036	-	LMST01130078	11969465	CC12CCC(CC1(CCC3C2CCC4(C35C(O5)CC4C6=COC(=O)C=C6)C)O)O	JMNQTHQLNRILMH-OBBGIPBRSA-N	4.93718e+07	3.4958e+07	1.34873e+07	5.08435e+07	4.30977e+07	3.05548e+07	2.97086e+07	3.37489e+07	1.62118e+07	3.33863e+07	3.9357e+06	1.39239e+07	2.4222e+07	3.3334e+07	2.79575e+07
Com_3086_pos	N-Acetylsphinganine	N-乙酰基-D-赤型-鞘氨醇	P	C20H41NO3	343.309	366.298	0.63541	[M+Na]+	7.848	0.65	1	C18	Lipids and lipid-like molecules	脂质和类脂分子	Sphingolipids	鞘脂类	Ceramides	神经酰胺	"13031-64-6"	-	-	-	-	6610273	CCCCCCCCCCCCCCCC(C(CO)NC(=O)C)O	CRJGESKKUOMBCT-VQTJNVASSA-N	4.84366e+07	4.79854e+07	3.3996e+07	5.9308e+07	4.68015e+07	4.01543e+07	7.10532e+07	3.79989e+07	6.75534e+07	5.08458e+07	6.4193e+07	7.86245e+07	4.83934e+07	4.43033e+07	5.79786e+07
Com_3766_pos	6-Ethylchenodeoxycholic acid	奥贝胆酸	P	C26H44O4	420.324	443.314	1.08188	[M+Na]+	9.061	0.74	1	C18	Lipids and lipid-like molecules	脂质和类脂分子	Steroids and steroid derivatives	类固醇和类固醇衍生物	Bile acids, alcohols and derivatives	胆汁酸、醇及其衍生物	"459789-99-2"	-	C15636	-	-	447715	CCC1C2CC(CCC2(C3CCC4(C(C3C1O)CCC4C(C)CCC(=O)O)C)C)O	ZXERDUOLZKYMJM-ZWECCWDJSA-N	6.44852e+06	177255	2.50751e+06	368862	1.34928e+07	2.42405e+07	9.06292e+06	1.29974e+06	3.33715e+06	2.03327e+07	199164	1.28987e+06	6.8121e+06	5.94824e+06	6.14168e+06
Com_4020_pos	LPC(15:0)	1-戊二酰基-2-羟基-sn-甘油-3-磷酸胆碱	P	C23H49NO7P+	482.325	504.306	0.53675	[M+Na]+	9.028	0.95	1	C18	Lipids and lipid-like molecules	脂质和类脂分子	Glycerophospholipids	甘油磷脂	Glycerophosphocholines	甘油磷酸胆碱	"108273-89-8"	-	-	-	-	5313977	CCCCCCCCCCCCCCC(=O)OCC(COP(=O)(O)OCC[N+](C)(C)C)O	RJZVWDTYEWCUAR-JOCHJYFZSA-O	3.01192e+08	1.60754e+09	3.71494e+08	2.8735e+08	1.20218e+09	2.4693e+09	1.38161e+09	9.83286e+08	6.28509e+08	1.34273e+09	8.68009e+08	1.43778e+09	1.05076e+09	1.06144e+09	1.04726e+09
Com_4255_pos	1-oleoyl-2-myristoyl-sn-glycero-3-phosphocholine	1-油酰基-2-肉豆蔻酰基-sn-甘油-3-磷酸胆碱	P	C40H79NO8P+	732.554	732.554	0.35308	[M+H]+	10.589	0.95	1	C18	Lipids and lipid-like molecules	脂质和类脂分子	Glycerophospholipids	甘油磷脂	Glycerophosphocholines	甘油磷酸胆碱	"95896-56-3"	-	-	-	-	5313467	CCCCCCCCCCCCCC(=O)OC(COC(=O)CCCCCCCC=CCCCCCCCC)COP(=O)(O)OCC[N+](C)(C)C	KIVAJCJTVPWSRJ-OQHNRNOKSA-O	1.40007e+07	2.87412e+09	1.20168e+09	2.69248e+09	1.55233e+09	1.24017e+09	2.15725e+07	2.7244e+09	2.95298e+09	1.86332e+09	1.91758e+09	1.56966e+09	1.76858e+09	2.57608e+09	3.54014e+09
Com_2614_pos	Hexadecanoylpyrrolidine	1-（吡咯烷-1-基）十六烷-1-酮	P	C20H39NO	309.303	332.293	0.65917	[M+Na]+	10.435	1.00	1	C18	Organoheterocyclic compounds	有机杂环化合物	Pyrrolidines	吡咯烷类	N-acylpyrrolidines	N-酰基吡咯烷	"70974-48-0"	HMDB0032740	-	-	-	247220	CCCCCCCCCCCCCCCC(=O)N1CCCC1	ULDNZNZTSYZQKK-UHFFFAOYSA-N	3.88377e+10	4.36949e+10	6.11612e+10	5.4172e+10	2.78377e+10	3.2716e+10	4.96199e+10	5.33537e+10	3.80028e+10	2.45789e+10	4.16469e+10	4.53045e+10	3.57085e+10	3.54511e+10	3.4549e+10
Com_313_pos	1-Deoxy-D-xylulose	1-脱氧-D-木酮糖	P	C5H10O4	134.058	157.046	9.21269	[M+Na]+	1.386	0.69	1	C18	Organic oxygen compounds	有机氧化合物	Organooxygen compounds	有机氧化合物	Carbohydrates and carbohydrate conjugates	碳水化合物和碳水化合物结合物	"60299-43-6"	-	C06257	-	-	9548569	CC(=O)C(C(CO)O)O	IGUZJYCAXLYZEE-RFZPGFLSSA-N	8.03711e+07	2.36497e+07	4.36026e+07	6.12619e+07	8.67263e+07	3.53727e+07	8.79586e+07	3.01748e+07	2.67759e+07	6.85782e+07	4.53202e+07	4.30938e+07	6.35333e+07	5.55013e+07	6.17841e+07
Com_3705_pos	Bisindolylmaleimide I	双吲哚马来酰亚胺 I	P	C25H24N4O2	412.19	435.178	1.82701	[M+Na]+	7.363	1.00	1	C18	Organoheterocyclic compounds	有机杂环化合物	Indoles and derivatives	吲哚及其衍生物	N-alkylindoles	N-烷基吲哚	"133052-90-1"	HMDB0249269	C11238	-	-	2396	CN(C)CCCN1C=C(C2=CC=CC=C21)C3=C(C(=O)NC3=O)C4=CNC5=CC=CC=C54	QMGUOJYZJKLOLH-UHFFFAOYSA-N	1.01453e+06	1.82881e+06	2.04657e+06	1.27388e+06	1.82113e+06	857659	934435	1.60727e+06	2.10645e+06	1.75895e+06	2.03518e+06	1.96493e+06	1.65578e+06	1.71935e+06	1.68237e+06
Com_1699_pos	L-Alanyl-L-tryptophan	L-丙氨酰-L-色氨酸	P	C14H17N3O3	275.127	276.135	4.15031	[M+H]+	5.341	0.50	1	C18	Organic acids and derivatives	有机酸及其衍生物	Carboxylic acids and derivatives	羧酸及其衍生物	Amino acids, peptides, and analogues	氨基酸、肽和类似物	"16305-75-2"	HMDB0013209	-	-	-	85362	CC(C(=O)NC(CC1=CNC2=CC=CC=C21)C(=O)O)N	WUGMRIBZSVSJNP-UFBFGSQYSA-N	2.84628e+06	939906	1.44013e+06	3.90361e+06	1.55358e+06	1.9848e+06	1.3857e+06	960079	231407	787968	460748	638722	1.94251e+06	1.80093e+06	1.85391e+06
Com_4025_pos	1-Oleoyl-sn-glycero-3-phosphocholine	1 - 油酰-SN-甘油-3 - 磷酸胆碱	P	C26H52NO7P	521.348	504.345	0.10304	[M+H-H2O]+	9.603	0.97	1	C18	Lipids and lipid-like molecules	脂质和类脂分子	Glycerophospholipids	甘油磷脂	Glycerophosphocholines	甘油磷酸胆碱	"19420-56-5"	HMDB0002815	-	-	LMGP01050032	16081932	CCCCCCCCC=CCCCCCCCC(=O)OCC(COP(=O)(O)OCC[N+](C)(C)C)O	YAMUFBLWGFFICM-PTGWMXDISA-O	8.74831e+08	1.17236e+08	3.46773e+08	4.85707e+08	1.43392e+08	1.35795e+08	1.03683e+08	1.99884e+08	1.17998e+08	1.17937e+08	7.08317e+07	9.89735e+07	2.11957e+08	2.03372e+08	2.01085e+08
Com_2755_pos	Diprotin A	抑二肽素A	P	C17H31N3O4	341.231	342.24	2.95524	[M+H]+	5.685	0.86	1	C18	Organic acids and derivatives	有机酸及其衍生物	Carboxylic acids and derivatives	羧酸及其衍生物	Amino acids, peptides, and analogues	氨基酸、肽和类似物	"90614-48-5"	-	-	-	-	94701	CCC(C)C(C(=O)N1CCCC1C(=O)NC(C(C)CC)C(=O)O)N	JNTMAZFVYNDPLB-PEDHHIEDSA-N	3.10087e+07	1.02466e+07	1.23176e+07	2.71549e+07	1.67884e+07	1.53856e+07	3.77954e+06	4.33437e+06	7.02258e+06	9.78936e+06	6.58669e+06	6.90804e+06	1.4611e+07	1.31266e+07	1.09622e+07
Com_843_pos	Efetaal	风信子素	P	C12H18O2	194.131	217.122	9.5906	[M+Na]+	8.103	0.66	1	C18	Benzenoids	苯类化合物	Benzene and substituted derivatives	苯及其取代衍生物	-	-	"2556-10-7"	-	-	-	-	102849	CCOC(C)OCCC1=CC=CC=C1	QQDGMPOYFGNLMT-UHFFFAOYSA-N	7.7459e+06	6.3395e+06	3.24309e+06	5.1622e+06	1.02326e+07	4.08211e+06	6.81389e+06	1.04473e+07	4.97353e+06	4.22301e+06	2.06297e+06	3.91486e+06	6.22636e+06	6.36782e+06	4.43187e+06
Com_838_pos	Lycoperodine	环甲基色氨酸	P	C12H12N2O2	216.09	217.098	4.45292	[M+H]+	5.427	0.90	1	C18	Organoheterocyclic compounds	有机杂环化合物	Indoles and derivatives	吲哚及其衍生物	Pyridoindoles	吡啶并吲哚	"42438-90-4"	-	-	-	-	449440	C1C(NCC2=C1C3=CC=CC=C3N2)C(=O)O	FSNCEEGOMTYXKY-JTQLQIEISA-N	4.99746e+07	9.6884e+06	1.38832e+07	2.06479e+07	6.90573e+07	2.89788e+07	4.5154e+07	2.23889e+07	9.08829e+07	1.1578e+08	3.96804e+07	1.31667e+07	5.08805e+07	5.10901e+07	5.28274e+07
Com_1250_pos	N,N'-dicyclohexyl urea	N,N-二环己脲	P	C13H24N2O	224.189	247.178	0.15477	[M+Na]+	6.512	0.60	1	C18	Organic acids and derivatives	有机酸及其衍生物	Organic carbonic acids and derivatives	有机碳酸及其衍生物	Ureas	尿素	"2387-23-7"	HMDB0244166	-	-	-	4277	C1CCC(CC1)NC(=O)NC2CCCCC2	ADFXKUOMJKEIND-UHFFFAOYSA-N	3.79638e+06	6.98245e+06	4.01774e+06	3.91799e+06	3.17272e+06	2.55831e+06	4.42309e+06	3.47653e+06	4.75426e+06	9.8919e+06	5.81897e+06	6.19763e+06	5.73526e+06	7.75045e+06	4.75192e+06
Com_676_pos	N-(2-Hydroxyethyl)iminodiacetic acid	N-羟乙基亚胺二乙酸	P	C6H11NO5	177.064	200.052	5.75668	[M+Na]+	1.404	0.73	1	C18	Organic acids and derivatives	有机酸及其衍生物	Carboxylic acids and derivatives	羧酸及其衍生物	Amino acids, peptides, and analogues	氨基酸、肽和类似物	"93-62-9"	-	-	-	-	7152	C(CO)N(CC(=O)O)CC(=O)O	JYXGIOKAKDAARW-UHFFFAOYSA-N	9.14828e+06	2.5516e+06	2.5351e+06	7.30156e+06	3.02616e+06	5.25378e+06	3.68865e+06	2.51533e+06	909003	3.92608e+06	2.45111e+06	2.72468e+06	6.36125e+06	3.92543e+06	4.70582e+06
Com_2133_pos	Pentoxifylline	己酮可可碱	P	C13H18N4O3	278.138	301.127	1.0604	[M+Na]+	5.114	0.78	1	C18	Organoheterocyclic compounds	有机杂环化合物	Imidazopyrimidines	咪唑并嘧啶类	Purines and purine derivatives	嘌呤和嘌呤衍生物	"6493-05-6"	HMDB0014944	C07424	-	-	4740	CC(=O)CCCCN1C(=O)C2=C(N=CN2C)N(C1=O)C	BYPFEZZEUUWMEJ-UHFFFAOYSA-N	1.74211e+06	2.43325e+06	3.109e+06	2.78747e+06	1.1255e+06	1.23294e+06	1.87307e+06	2.44807e+06	4.43776e+06	6.52177e+06	2.51077e+06	1.56629e+06	2.36738e+06	3.14919e+06	2.85262e+06
Com_3764_pos	Testosterone phenylpropionate	苯丙酸睾酮	P	C28H36O3	420.266	443.253	5.30771	[M+Na]+	9.824	0.83	1	C18	Lipids and lipid-like molecules	脂质和类脂分子	Steroids and steroid derivatives	类固醇和类固醇衍生物	Steroid esters	类固醇酯	"1255-49-8"	-	C14667	-	-	14743	CC12CCC3C(C1CCC2OC(=O)CCC4=CC=CC=C4)CCC5=CC(=O)CCC35C	HHSXYDOROIURIP-FEZCWRLCSA-N	1.96869e+09	1.54635e+08	4.39944e+08	5.31515e+08	1.72516e+08	1.41961e+08	6.85555e+07	3.31368e+08	1.72129e+08	1.20618e+08	4.5263e+07	5.64187e+07	4.12778e+08	3.35546e+08	3.08029e+08
Com_3677_pos	Triheptanoin	三庚酸甘油酯	P	C24H44O6	428.314	429.319	4.74207	[M+H]+	8.345	0.64	1	C18	Lipids and lipid-like molecules	脂质和类脂分子	Glycerolipids	甘油脂	Triradylcglycerols	三酰基甘油	"620-67-7"	HMDB0259217	D11465	-	-	69286	CCCCCCC(=O)OCC(COC(=O)CCCCCC)OC(=O)CCCCCC	PJHKBYALYHRYSK-UHFFFAOYSA-N	4.84032e+08	5.45954e+08	4.66206e+08	3.48183e+08	4.70631e+08	5.97305e+08	3.33836e+08	4.13571e+08	3.89899e+08	5.3508e+08	8.32518e+08	5.48297e+08	4.9499e+08	5.21239e+08	5.14557e+08
Com_277_pos	Thioacetanilide	硫代乙酰苯胺	P	C8H9NS	151.046	152.053	1.19613	[M+H]+	6.145	0.53	1	C18	Benzenoids	苯类化合物	Benzene and substituted derivatives	苯及其取代衍生物	-	-	"637-53-6"	HMDB0258998	-	-	-	820777	CC(=S)NC1=CC=CC=C1	MWCGLTCRJJFXKR-UHFFFAOYSA-N	4.44793e+06	2.98869e+06	3.72146e+06	1.63839e+06	5.12111e+06	3.12115e+06	1.90676e+06	3.01012e+07	2.8996e+06	2.19074e+06	3.72294e+06	2.89866e+06	5.56228e+06	6.06818e+06	6.69011e+06
Com_3732_pos	Bufarenogin	伪异沙蟾毒精	P	C24H32O6	416.22	439.207	5.24023	[M+Na]+	6.579	0.83	1	C18	Lipids and lipid-like molecules	脂质和类脂分子	Steroids and steroid derivatives	类固醇和类固醇衍生物	Steroid lactones	类固醇内酯	"17008-65-0"	-	-	-	LMST01130070	167607	CC12CCC(CC1CCC3C2C(=O)C(C4(C3(CCC4C5=COC(=O)C=C5)O)C)O)O	SOGONHOGEFLVPE-PUVOGLICSA-N	3.44831e+07	2.75509e+07	1.66784e+07	2.31179e+07	3.62144e+07	1.9189e+07	4.27471e+07	5.28384e+07	3.07491e+07	2.49297e+07	8.21806e+06	2.03402e+07	2.81159e+07	3.34399e+07	2.24615e+07
Com_4101_pos	Oleaside A	夹竹桃苷A	P	C30H44O7	516.309	539.298	0.54313	[M+Na]+	6.911	0.87	1	C18	Organic oxygen compounds	有机氧化合物	Organooxygen compounds	有机氧化合物	Carbohydrates and carbohydrate conjugates	碳水化合物和碳水化合物结合物	"69686-84-6"	-	-	-	-	434211	CC1C(C(CC(O1)OC2CCC3(C(C2)CCC45C3CCC(C4=O)(C(CC5)C6=CC(=O)OC6)C)C)OC)O	DFDVWAJDFYYBAC-UHFFFAOYSA-N	2.84705e+07	3.50751e+06	3.2187e+06	3.9724e+06	1.01288e+07	1.24429e+08	4.39433e+07	1.04945e+07	4.49321e+07	3.5096e+07	7.64033e+06	942815	2.37206e+07	2.37219e+07	2.9218e+07
Com_3752_pos	Acetylarenobufagin	乙酰沙蟾毒精	P	C26H34O7	458.23	441.225	3.96151	[M+H-H2O]+	8.183	0.81	1	C18	Lipids and lipid-like molecules	脂质和类脂分子	Steroids and steroid derivatives	类固醇和类固醇衍生物	Steroid lactones	类固醇内酯	"184673-79-8"	-	-	-	-	70686672	CC(=O)O[C@H]1CC[C@]2([C@@H](C1)CC[C@@H]3[C@@H]2[C@@H](C(=O)[C@]4([C@@]3(CC[C@@H]4C5=COC(=O)C=C5)O)C)O)C	QXXMSIJXDTVQBY-VDFARBNLSA-N	2.03111e+07	227677	5.09676e+06	641693	4.96817e+06	2.25611e+07	8.93672e+06	4.39486e+07	5.01729e+06	9.22048e+06	1.16018e+06	3.72538e+06	1.00205e+07	8.64327e+06	9.34776e+06
Com_700_pos	[(2-Methoxyphenoxy)Methyl]Oxirane	愈创木酚缩水甘油醚	P	C10H12O3	180.079	203.067	2.09496	[M+Na]+	6.216	0.68	1	C18	Benzenoids	苯类化合物	Phenol ethers	苯酚醚	Anisoles	苯甲醚类	"2210-74-4"	-	-	-	-	98357	COC1=CC=CC=C1OCC2CO2	RJNVSQLNEALZLC-UHFFFAOYSA-N	6.49102e+06	8.18577e+06	8.25588e+06	4.41035e+06	4.79911e+06	5.25065e+06	4.36716e+06	8.56329e+06	8.94643e+06	6.15811e+06	1.23041e+07	7.91664e+06	7.4682e+06	7.70147e+06	7.57547e+06
Com_2723_pos	1-O-Hexadecyl-Rac-Glycerol	鲛肝醇	P	C19H40O3	316.298	339.287	1.21383	[M+Na]+	10.232	0.93	1	C18	Lipids and lipid-like molecules	脂质和类脂分子	Glycerolipids	甘油脂	Monoradylglycerols	单酰基甘油	"6145-69-3"	-	C13859	-	-	72733	CCCCCCCCCCCCCCCCOCC(CO)O	OOWQBDFWEXAXPB-UHFFFAOYSA-N	1.68373e+09	1.67016e+09	1.67225e+09	3.37525e+08	1.80571e+09	1.5859e+09	2.94596e+09	2.4851e+09	2.38292e+09	1.56881e+09	1.10484e+09	1.27823e+09	1.6204e+09	1.59026e+09	1.78074e+09
Com_2696_pos	Tiaramide	噻拉米特	P	C15H18ClN3O3S	355.076	338.075	7.4188	[M+H-H2O]+	7.334	0.53	1	C18	Organoheterocyclic compounds	有机杂环化合物	Benzothiazoles	苯并噻唑类	-	-	"32527-55-2"	HMDB0259071	-	-	-	5469	C1CN(CCN1CCO)C(=O)CN2C3=C(C=CC(=C3)Cl)SC2=O	HTJXMOGUGMSZOG-UHFFFAOYSA-N	2.02851e+07	1.78814e+07	1.47646e+07	1.08907e+07	1.82356e+07	1.63729e+07	1.57861e+07	2.10223e+07	1.70945e+07	1.71628e+07	1.75554e+07	1.88287e+07	1.72783e+08	1.89096e+08	2.09803e+08
Com_3554_pos	3-oxochenodeoxycholic acid	3β-脱氢鹅去氧胆酸	P	C24H38O4	390.277	413.266	0.46531	[M+Na]+	7.423	1.00	1	C18	Lipids and lipid-like molecules	脂质和类脂分子	Steroids and steroid derivatives	类固醇和类固醇衍生物	Bile acids, alcohols and derivatives	胆汁酸、醇及其衍生物	"4185-00-6"	HMDB0000503	-	-	LMST04010161	5283932	C[C@H](CCC(=O)O)[C@H]1CC[C@@H]2[C@@]1(CC[C@H]3[C@H]2[C@@H](C[C@H]4[C@@]3(CCC(=O)C4)C)O)C	KNVADAPHVNKTEP-CIGXQKLNSA-N	2.43318e+09	1.08123e+08	4.61083e+08	7.25736e+08	8.62641e+08	3.88176e+09	2.82872e+09	4.88011e+08	6.57295e+08	9.68524e+09	4.15232e+08	7.55918e+07	1.90933e+09	1.51252e+09	1.90192e+09
Com_3656_pos	6,7-Diketolithocholic acid	6,7-二酮石胆酸	P	C24H36O5	404.256	427.244	3.71694	[M+Na]+	7.261	0.71	1	C18	Lipids and lipid-like molecules	脂质和类脂分子	Steroids and steroid derivatives	类固醇和类固醇衍生物	Bile acids, alcohols and derivatives	胆汁酸、醇及其衍生物	"1643669-23-1"	-	-	-	LMST04010474	137333800	C[C@H](CCC(=O)O)[C@H]1CC[C@@H]2[C@@]1(CC[C@H]3[C@H]2C(=O)C(=O)[C@H]4[C@@]3(CC[C@H](C4)O)C)C	FRIRHJVKXFYECW-ZTERCDMUSA-N	1.00949e+08	5.33396e+07	5.24889e+07	6.43348e+07	8.315e+07	8.79471e+07	1.0287e+08	8.89265e+07	6.45875e+07	8.42972e+07	3.01286e+07	3.70839e+07	7.43784e+07	6.33214e+07	5.81122e+07
Com_1455_pos	L-Hexanoylcarnitine	己酰肉碱	P	C13H25NO4	259.178	260.187	3.55559	[M+H]+	5.677	0.99	1	C18	Lipids and lipid-like molecules	脂质和类脂分子	Fatty Acyls	脂肪酰类	Fatty acid esters	脂肪酸酯	"22671-29-0"	-	-	-	LMFA07070001	3246938	CCCCCC(=O)O[C@H](CC(=O)[O-])C[N+](C)(C)C	VVPRQWTYSNDTEA-LLVKDONJSA-N	7.9897e+07	3.23927e+07	3.16893e+07	4.65418e+07	6.61355e+07	1.63943e+07	5.63999e+06	8.48468e+06	4.26268e+07	4.16759e+07	3.98132e+07	2.59767e+07	4.18877e+07	3.27887e+07	2.60329e+07
Com_3796_pos	Arachidonoylcarnitine	花生四烯酸肉碱	P	C27H45NO4	447.335	448.343	0.8294	[M+H]+	8.475	0.98	1	C18	Lipids and lipid-like molecules	脂质和类脂分子	Fatty Acyls	脂肪酰类	Fatty acid esters	脂肪酸酯	"36816-11-2"	-	-	-	-	136212424	CCCCC/C=C\C/C=C\C/C=C\C/C=C\CCCC(=O)O[C@H](CC(=O)[O-])C[N+](C)(C)C	RBFQHRALHSUPIA-JTPUQHSZSA-N	5.50438e+08	4.61318e+08	3.94635e+08	5.24571e+08	5.74298e+08	3.23886e+08	3.64065e+08	4.01793e+08	3.00866e+08	3.80366e+08	3.23394e+08	4.85972e+08	4.41998e+08	4.671e+08	4.45876e+08
Com_3585_pos	3-Hydroxyhexadecanoylcarnitine	3-羟基十六烷酰基肉碱	P	C23H45NO5	415.33	416.337	0.27874	[M+H]+	8.231	0.99	1	C18	Lipids and lipid-like molecules	脂质和类脂分子	Fatty Acyls	脂肪酰类	Fatty acid esters	脂肪酸酯	"195207-76-2"	HMDB0013336	-	-	-	126456228	CCCCCCCCCCCCCC(CC(=O)O[C@H](CC(=O)[O-])C[N+](C)(C)C)O	XKAZIAFZAQAHHG-BPGUCPLFSA-N	7.08498e+08	1.25267e+09	6.35802e+08	1.0952e+09	9.07138e+08	5.89024e+08	7.765e+08	6.68745e+08	3.3808e+08	3.07145e+08	3.37305e+08	1.65658e+09	7.88833e+08	8.04722e+08	8.19099e+08
Com_3434_pos	trans-2-Hexadecenoyl-L-carnitine	十六烷基肉碱	P	C23H43NO4	397.319	398.327	0.86077	[M+H]+	8.596	0.95	1	C18	Lipids and lipid-like molecules	脂质和类脂分子	Fatty Acyls	脂肪酰类	Fatty acid esters	脂肪酸酯	"26145-55-1"	-	-	-	-	136212426	CCCCCCCCCCCCC/C=C/C(=O)O[C@H](CC(=O)[O-])C[N+](C)(C)C	SOYNLLDADLOGAM-RURFIKTLSA-N	8.66232e+07	1.11268e+08	7.08128e+07	1.13456e+08	1.00335e+08	7.73362e+07	7.51559e+07	7.09331e+07	4.48675e+07	3.53115e+07	4.72682e+07	1.63153e+08	8.74056e+07	8.86926e+07	9.06123e+07
Com_3207_pos	13,14-Dihydro-15-keto-PGE2	13,14-二氢-15-酮前列腺素e2	P	C20H32O5	352.225	375.214	0.57879	[M+Na]+	6.678	1.00	1	C18	Lipids and lipid-like molecules	脂质和类脂分子	Fatty Acyls	脂肪酰类	Eicosanoids	类二十烷酸	"363-23-5"	HMDB0002776	C04671	map00590	LMFA03010031	5280711	CCCCCC(=O)CC[C@H]1[C@@H](CC(=O)[C@@H]1C/C=C\CCCC(=O)O)O	CUJMXIQZWPZMNQ-XYYGWQPLSA-N	8.54215e+09	7.96923e+09	5.34351e+09	7.84961e+09	9.68586e+09	5.79859e+09	7.23973e+09	7.01313e+09	6.92429e+09	7.1355e+09	4.59241e+09	6.25322e+09	7.04802e+09	7.39042e+09	7.23822e+09
Com_3369_pos	19(R)-Hydroxy-prostaglandin E2	19(R)-羟基-前列腺素E2	P	C20H32O6	368.22	391.209	0.04213	[M+Na]+	6.419	1.00	1	C18	Lipids and lipid-like molecules	脂质和类脂分子	Fatty Acyls	脂肪酰类	Eicosanoids	类二十烷酸	"64625-54-3"	-	-	-	-	3246806	C[C@H](CCC[C@@H](C=C[C@H]1[C@@H](CC(=O)[C@@H]1CC=CCCCC(=O)O)O)O)O	WTJYDBMHYPQFNJ-FSNPWBFUSA-N	7.95107e+08	3.77867e+08	3.66708e+08	4.67306e+08	5.76234e+08	4.2217e+08	4.75883e+08	5.82337e+08	4.40629e+08	4.54829e+08	1.5068e+08	2.90263e+08	4.52512e+08	4.62043e+08	6.12398e+08
Com_4042_pos	1-Heptadecanoyl-2-hydroxy-sn-glycero-3-phosphocholine Solution in Isopropanol	1-十七烷酰基-2-羟基-sn-甘油-3-磷酸胆碱	P	C25H52NO7P	509.348	510.356	0.34367	[M+H]+	9.86	0.97	1	C18	Lipids and lipid-like molecules	脂质和类脂分子	Glycerophospholipids	甘油磷脂	Glycerophosphocholines	甘油磷酸胆碱	"50930-23-9"	HMDB0012108	-	-	LMGP01050024	24779463	CCCCCCCCCCCCCCCCC(=O)OC[C@H](COP(=O)([O-])OCC[N+](C)(C)C)O	SRRQPVVYXBTRQK-XMMPIXPASA-N	4.02049e+08	1.48975e+09	4.75274e+08	2.03161e+08	1.5026e+09	2.38242e+09	1.45154e+09	1.25478e+09	8.56698e+08	1.20393e+09	8.23149e+08	1.20645e+09	1.18044e+09	1.12937e+09	1.06417e+09
Com_2288_pos	10-Nitrooleate	10-硝基油酸	P	C18H33NO4	327.241	310.235	8.3821	[M+H-H2O]+	8.766	0.68	1	C18	Lipids and lipid-like molecules	脂质和类脂分子	Fatty Acyls	脂肪酰类	Fatty acids and conjugates	脂肪酸和结合物	"875685-46-4"	HMDB0062737	-	-	LMFA01120003	24836820	CCCCCCCC/C(=C\CCCCCCCC(=O)O)/[N+](=O)[O-]	WRADPCFZZWXOTI-BMRADRMJSA-N	1.28235e+06	1.7543e+06	2.11726e+06	1.10688e+06	1.77888e+06	2.61019e+06	1.0995e+06	551959	2.95306e+06	1.37582e+06	1.59147e+06	1.66132e+06	1.88788e+06	1.80902e+06	2.06704e+06
Com_2461_pos	Dihomo-gamma-linolenic acid methyl ester	顺式-8,11,14-二十碳三烯酸甲酯	P	C21H36O2	320.272	321.279	0.55906	[M+H]+	10.881	0.92	1	C18	Lipids and lipid-like molecules	脂质和类脂分子	Fatty Acyls	脂肪酰类	Fatty acid esters	脂肪酸酯	"21061-10-9"	-	-	-	-	5363092	CCCCCC=CCC=CCC=CCCCCCCC(=O)OC	QHATYOWJCAQINT-JPFHKJGASA-N	6.88196e+07	3.69761e+06	1.33626e+07	6.52787e+07	2.35073e+06	5.68884e+06	9.81385e+06	4.61206e+06	3.03892e+06	2.41916e+06	3.49503e+06	3.7786e+06	4.09348e+07	3.98837e+07	3.40276e+07
Com_3484_pos	1a,1b-Dihomo prostaglandin F2alpha	-	P	C22H38O5	382.272	405.261	0.58209	[M+Na]+	7.277	1.00	1	C18	Lipids and lipid-like molecules	脂质和类脂分子	Fatty Acyls	脂肪酰类	Eicosanoids	类二十烷酸	"57944-39-5"	-	-	-	LMFA03010157	6443812	CCCCCC(C=CC1C(CC(C1CC=CCCCCCC(=O)O)O)O)O	ZCTAOAWRUXSOQF-GWSKAPOCSA-N	6.4357e+08	3.40889e+08	2.81493e+08	3.6374e+08	6.72675e+08	4.35682e+08	5.58231e+08	6.77079e+08	3.63905e+08	5.36153e+08	8.81061e+07	2.42873e+08	4.02658e+08	4.18524e+08	4.57692e+08
Com_3370_pos	6-Keto-prostaglandin E1	6-酮前列腺素E1	P	C20H32O6	368.22	391.209	0.28018	[M+Na]+	6.877	0.78	1	C18	Lipids and lipid-like molecules	脂质和类脂分子	Fatty Acyls	脂肪酰类	Eicosanoids	类二十烷酸	"67786-53-2"	HMDB0004241	C05962	map00590;map01100	LMFA03010012	5280889	CCCCCC(C=CC1C(CC(=O)C1CC(=O)CCCCC(=O)O)O)O	ROUDCKODIMKLNO-CTBSXBMHSA-N	2.16906e+08	1.00276e+08	7.71897e+07	1.4144e+08	1.39164e+08	6.99061e+07	7.45826e+07	1.177e+08	1.24786e+08	7.65289e+07	3.29235e+07	5.40305e+07	1.02716e+08	1.09291e+08	1.07789e+08
Com_2715_pos	15-Deoxy-delta12,14 -Prostaglandin J2	15-脱氧-Δ12,14-前列腺素J2	P	C20H28O3	316.204	339.191	4.6225	[M+Na]+	8	1.00	1	C18	Lipids and lipid-like molecules	脂质和类脂分子	Fatty Acyls	脂肪酰类	Eicosanoids	类二十烷酸	"87893-55-8"	HMDB0005079	C14717	map00590	LMFA03010021	5311211	CCCCCC=CC=C1C(C=CC1=O)CC=CCCCC(=O)O	VHRUMKCAEVRUBK-GODQJPCRSA-N	1.99134e+08	1.49773e+08	1.30873e+08	1.41004e+08	2.21031e+08	2.6358e+08	1.7108e+08	2.16259e+08	1.74081e+08	1.12535e+08	5.69375e+07	1.13275e+08	1.4331e+08	1.48513e+08	1.52934e+08
Com_2534_pos	8-Cyclopentyl-1,3-dipropylxanthine	1,3-二丙基-8-环戊基黄嘌呤	P	C16H24N4O2	304.19	327.181	6.64195	[M+Na]+	7.563	0.70	1	C18	Organoheterocyclic compounds	有机杂环化合物	Imidazopyrimidines	咪唑并嘧啶类	Purines and purine derivatives	嘌呤和嘌呤衍生物	"102146-07-6"	HMDB0247432	C13709	-	-	1329	CCCN1C2=C(C(=O)N(C1=O)CCC)NC(=N2)C3CCCC3	FFBDFADSZUINTG-UHFFFAOYSA-N	1.48033e+07	1.50346e+07	1.33493e+07	1.70085e+07	1.58104e+07	1.084e+07	1.16014e+07	1.69429e+07	1.35789e+07	1.64049e+07	7.99459e+06	1.04175e+07	1.42262e+07	1.35973e+07	1.3974e+07
Com_858_pos	loliolide	地芰普内酯	P	C11H16O3	196.11	219.097	8.94525	[M+Na]+	6.091	0.61	1	C18	Organoheterocyclic compounds	有机杂环化合物	Benzofurans	苯并呋喃类	-	-	"5989-02-6"	HMDB0302428	-	-	-	100332	CC1(CC(CC2(C1=CC(=O)O2)C)O)C	XEVQXKKKAVVSMW-WRWORJQWSA-N	1.04232e+06	1.49844e+06	306303	588423	216515	731577	1.82695e+06	3.58701e+06	1.24279e+07	819652	6.63334e+06	2.63417e+06	2.29619e+06	1.53527e+06	2.67709e+06
Com_359_pos	2,8-Quinolinediol	2,8-喹啉二醇	P	C9H7NO2	161.048	162.056	3.64322	[M+H]+	5.383	0.84	1	C18	Organoheterocyclic compounds	有机杂环化合物	Quinolines and derivatives	喹啉及其衍生物	Quinolones and derivatives	喹诺酮类及其衍生物	"15450-76-7"	HMDB0240311	C06342	-	-	97250	C1=CC2=C(C(=C1)O)NC(=O)C=C2	ZXZKYYHTWHJHFT-UHFFFAOYSA-N	4.24129e+08	9.39651e+07	9.57523e+07	1.22114e+08	2.14513e+08	6.51115e+08	3.42557e+08	2.56948e+08	3.6393e+08	2.72242e+08	3.21171e+08	3.55443e+07	2.94526e+08	2.90974e+08	2.97925e+08
Com_1272_pos	2,2'-Cyclouridine	2,2'-脱水尿苷	P	C9H10N2O5	226.059	249.046	8.77297	[M+Na]+	1.39	0.55	1	C18	Organoheterocyclic compounds	有机杂环化合物	Diazines	二嗪类	Pyrimidines and pyrimidine derivatives	嘧啶和嘧啶衍生物	"3736-77-4"	-	-	-	-	806138	C1=CN2C3C(C(C(O3)CO)O)OC2=NC1=O	UUGITDASWNOAGG-CCXZUQQUSA-N	4.28186e+07	5.9912e+07	4.97166e+07	3.47298e+07	2.79349e+07	4.97344e+07	2.29465e+07	3.29564e+07	4.03258e+07	3.92087e+07	5.36129e+07	5.12929e+07	4.18305e+07	4.15154e+07	4.20557e+07
Com_57_pos	4-Propylphenol	4-丙基苯酚	P	C9H12O	136.089	119.086	1.8666	[M+H-H2O]+	7.011	0.71	1	C18	Benzenoids	苯类化合物	Benzene and substituted derivatives	苯及其取代衍生物	Phenylpropanes	苯丙烷类	"645-56-7"	HMDB0032625	C14311	-	-	12580	CCCC1=CC=C(C=C1)O	KLSLBUSXWBJMEC-UHFFFAOYSA-N	1.36021e+09	1.9076e+09	1.62762e+09	1.24919e+09	1.6955e+09	1.62655e+09	1.44913e+09	1.64421e+09	1.81143e+09	2.04025e+09	2.00336e+09	1.88311e+09	1.64005e+09	1.71744e+09	1.74674e+09
Com_35_pos	1-indanol	1-茚醇	P	C9H10O	134.073	117.07	1.96205	[M+H-H2O]+	6.666	0.76	1	C18	Benzenoids	苯类化合物	Indanes	茚满	-	-	"6351-10-6"	HMDB0059601	C01710	-	-	22819	C1CC2=CC=CC=C2C1O	YIAPLDFPUUJILH-UHFFFAOYSA-N	6.09335e+07	8.38194e+07	5.20539e+07	5.69015e+07	8.59395e+07	5.7405e+07	8.48743e+07	8.37909e+07	7.04218e+07	7.10883e+07	3.53876e+07	4.75728e+07	7.86035e+07	6.43204e+07	6.53818e+07
Com_3009_pos	Arachidonoyl serinol	-	P	C23H39NO3	377.293	360.29	0.44304	[M+H-H2O]+	10.339	0.63	1	C18	Lipids and lipid-like molecules	脂质和类脂分子	Fatty Acyls	脂肪酰类	Fatty amides	脂肪酰胺	"183718-70-9"	HMDB0013650	-	-	LMFA08020072	10595770	CCCCCC=CCC=CCC=CCC=CCCCC(=O)NC(CO)CO	QHELXIATGZYOIB-DOFZRALJSA-N	1.44547e+07	3.49025e+06	5.44291e+06	8.77692e+06	479661	1.00348e+06	7.63003e+06	1.75506e+06	3.21908e+06	1.82629e+06	1.77005e+06	1.65765e+06	2.01871e+07	2.105e+07	2.05354e+07
Com_3323_pos	Tetraethylene glycol monododecyl ether	四聚乙二醇单月桂醚	P	C20H42O5	362.303	385.293	0.49539	[M+Na]+	9.004	1.00	1	C18	Organic oxygen compounds	有机氧化合物	Organooxygen compounds	有机氧化合物	Ethers	醚类	"5274-68-0"	HMDB0246913	-	-	-	78933	CCCCCCCCCCCCOCCOCCOCCOCCO	WPMWEFXCIYCJSA-UHFFFAOYSA-N	5.65985e+08	1.20041e+09	1.05324e+09	4.33683e+08	5.42853e+08	7.75167e+08	3.96555e+08	9.48673e+08	8.43489e+08	6.32233e+08	1.01303e+09	7.62181e+08	6.33269e+08	6.48291e+08	6.26234e+08
Com_930_pos	Glutamic acid diethyl ester	谷氨酸二乙酯	P	C9H17NO4	203.116	226.106	3.35559	[M+Na]+	5.828	0.65	1	C18	Organic acids and derivatives	有机酸及其衍生物	Carboxylic acids and derivatives	羧酸及其衍生物	Amino acids, peptides, and analogues	氨基酸、肽和类似物	"16450-41-2"	-	-	-	-	73961	CCOC(=O)CC[C@@H](C(=O)OCC)N	HERPVHLYIHBEFW-ZETCQYMHSA-N	9.43968e+07	1.01711e+08	5.14564e+07	1.26183e+08	1.25618e+08	5.07164e+07	8.06878e+07	8.53008e+07	6.01127e+07	8.54111e+07	5.71907e+07	8.01426e+07	9.61494e+07	9.0763e+07	5.84213e+07
Com_56_pos	Isopropyl isothiocyanate	异硫氰酸异丙酯	P	C4H7NS	101.03	119.063	9.03374	[M+NH4]+	5.189	0.81	1	C18	Organosulfur compounds	有机硫化合物	Isothiocyanates	异硫氰酸类	-	-	"2253-73-8"	HMDB0303243	-	-	-	75263	CC(C)N=C=S	VHBFEIBMZHEWSX-UHFFFAOYSA-N	2.72639e+06	2.69042e+06	1.33477e+06	2.33426e+06	2.25649e+06	1.62494e+06	2.15462e+06	1.54541e+06	1.67589e+06	2.81839e+06	1.3064e+06	2.31124e+06	2.18957e+06	1.67802e+06	2.56491e+06
Com_3548_pos	Flibanserin	氟立班丝氨	P	C20H21F3N4O	390.167	413.158	4.55111	[M+Na]+	6.55	0.84	1	C18	Organoheterocyclic compounds	有机杂环化合物	Diazinanes	二嗪烷类	Piperazines	哌嗪类	"167933-07-5"	HMDB0252304	D02577	-	-	6918248	C1CN(CCN1CCN2C3=CC=CC=C3NC2=O)C4=CC=CC(=C4)C(F)(F)F	PPRRDFIXUUSXRA-UHFFFAOYSA-N	1.51523e+07	2.67605e+07	2.1193e+07	1.61905e+07	1.69858e+07	2.58406e+07	1.20827e+07	1.60612e+07	1.74909e+07	2.20733e+07	2.54527e+07	2.46029e+07	2.16792e+07	1.97488e+07	2.15849e+07
Com_2431_pos	Methyl arachidonate	花生四烯酸甲酯	P	C21H34O2	318.256	319.264	1.52329	[M+H]+	10.484	0.97	1	C18	Lipids and lipid-like molecules	脂质和类脂分子	Fatty Acyls	脂肪酰类	Fatty acid esters	脂肪酸酯	"2566-89-4"	-	-	-	-	6421258	CCCCCC=CCC=CCC=CCC=CCCCC(=O)OC	OFIDNKMQBYGNIW-ZKWNWVNESA-N	1.37875e+08	2.28854e+07	4.40299e+07	6.11543e+07	1.696e+07	1.70898e+07	3.25236e+07	2.8526e+07	2.29513e+07	1.92739e+07	1.55722e+07	1.6909e+07	1.0946e+08	1.01844e+08	9.72816e+07
Com_663_pos	Tenuazonic acid	细交链孢菌酮酸	P	C10H15NO3	197.105	198.113	3.87521	[M+H]+	5.4	0.62	1	C18	Organoheterocyclic compounds	有机杂环化合物	Pyrrolines	吡咯啉	-	-	"610-88-8"	HMDB0036074	-	-	-	54678599	CCC(C)C1C(=C(C(=O)N1)C(=O)C)O	CEIZFXOZIQNICU-UHFFFAOYSA-N	3.03124e+07	1.91224e+07	2.08081e+07	1.64344e+07	3.32177e+07	1.40259e+08	5.37472e+07	9.02949e+07	3.04252e+07	6.55999e+07	2.13603e+07	1.3497e+07	4.67724e+07	4.49648e+07	4.32455e+07
Com_1291_pos	Cinchophen	喹苯甲酸	P	C16H11NO2	249.079	250.087	4.46948	[M+H]+	6.09	0.58	1	C18	Organoheterocyclic compounds	有机杂环化合物	Quinolines and derivatives	喹啉及其衍生物	Phenylquinolines	苯基喹啉类	"132-60-5"	HMDB0250261	D07280	-	-	8593	C1=CC=C(C=C1)C2=NC3=CC=CC=C3C(=C2)C(=O)O	YTRMTPPVNRALON-UHFFFAOYSA-N	1.08507e+06	1.69808e+06	655714	815263	496022	1.0408e+06	1.18449e+06	727271	1.54557e+06	1.04809e+06	1.63822e+06	1.76455e+06	1.34545e+06	1.22177e+06	1.26155e+06
Com_540_pos	Betonicine	左旋水苏碱	P	C7H13NO3	159.09	182.079	2.65756	[M+Na]+	1.291	0.61	1	C18	Organic acids and derivatives	有机酸及其衍生物	Carboxylic acids and derivatives	羧酸及其衍生物	Amino acids, peptides, and analogues	氨基酸、肽和类似物	"515-25-3"	HMDB0029412	C08269	-	-	164642	C[N+]1(CC(CC1C(=O)O)O)C	MUNWAHDYFVYIKH-RITPCOANSA-O	6.81377e+07	9.32481e+07	7.04713e+07	5.14944e+07	6.81997e+07	7.66745e+07	5.3689e+07	6.89461e+07	9.57702e+07	6.65942e+07	8.08945e+07	5.50677e+07	8.22849e+07	6.25062e+07	5.50881e+07
Com_2277_pos	Methyl 16-hydroxyhexadecanoate	16-羟基-十六烷酸甲酯	P	C17H34O3	286.251	309.243	8.28499	[M+Na]+	7.98	0.87	1	C18	Lipids and lipid-like molecules	脂质和类脂分子	Fatty Acyls	脂肪酰类	Fatty alcohols	脂肪醇	"36575-67-4"	HMDB0254562	-	-	-	3496888	COC(=O)CCCCCCCCCCCCCCCO	AOTMRIXFFOGWDT-UHFFFAOYSA-N	8.14815e+07	6.20838e+07	6.3949e+07	5.97208e+07	7.96345e+07	8.25387e+07	5.17388e+07	9.12323e+07	9.293e+07	5.0936e+07	1.78274e+07	4.49698e+07	5.69131e+07	7.31369e+07	6.61487e+07
Com_125_pos	N-(3-Methylbutyl)acetamide	N-异戊基乙酰胺	P	C7H15NO	129.115	130.123	1.83464	[M+H]+	6.22	0.70	1	C18	Organic acids and derivatives	有机酸及其衍生物	Carboxylic acids and derivatives	羧酸及其衍生物	Carboxylic acid derivatives	羧酸衍生物	"13434-12-3"	-	-	-	-	98643	CC(C)CCNC(=O)C	XWDCLPNMPBQWCW-UHFFFAOYSA-N	2.30065e+07	2.50878e+07	2.68976e+07	2.37937e+07	1.73034e+07	2.00004e+07	1.69188e+07	1.67737e+07	2.30992e+07	2.18899e+07	2.79705e+07	3.45584e+07	2.32636e+07	2.44861e+07	2.31276e+07
Com_599_pos	Methyl 3-Hydroxyphenylacetate	3-羟基苯乙酸甲酯	P	C9H10O3	166.063	189.053	3.11855	[M+Na]+	5.728	0.50	1	C18	Benzenoids	苯类化合物	Phenols	酚类	1-hydroxy-4-unsubstituted benzenoids	1-羟基-4-未取代的苯类化合物	"42058-59-3"	-	-	-	-	39129	COC(=O)CC1=CC(=CC=C1)O	AMDDOQIUPAINLH-UHFFFAOYSA-N	2.17249e+06	570583	245825	313050	2.65221e+06	6.05755e+06	579704	165104	3.76033e+06	3.68269e+06	4.89743e+06	5.46219e+06	1.88367e+06	1.78897e+06	976272
Com_3079_pos	Cocamidopropyl betaine	-	P	C19H38N2O3	342.288	365.277	0.21603	[M+Na]+	7.638	0.88	1	C18	Organic acids and derivatives	有机酸及其衍生物	Carboxylic acids and derivatives	羧酸及其衍生物	Amino acids, peptides, and analogues	氨基酸、肽和类似物	"86438-79-1"	-	-	-	-	-	CCCCCCCCCCCC(=O)NCCC[N+](C)(C)CC(=O)O	MRUAUOIMASANKQ-UHFFFAOYSA-O	5.39686e+07	5.59896e+07	1.30761e+07	1.69263e+07	2.42278e+07	4.57757e+07	1.98122e+07	2.43672e+07	3.43521e+07	2.85861e+07	2.18314e+07	1.0583e+07	3.11756e+07	3.20381e+07	2.88785e+07
Com_511_pos	Dihydrocarveyl acetate	乙酸二氢香芹酯	P	C12H20O2	196.146	179.143	0.52451	[M+H-H2O]+	7.775	0.63	1	C18	Lipids and lipid-like molecules	脂质和类脂分子	Prenol lipids	异戊烯醇脂	Monoterpenoids	单萜类	"20777-49-5"	HMDB0041469	-	-	-	30248	CC1CCC(CC1OC(=O)C)C(=C)C	TUSIZTVSUSBSQI-UHFFFAOYSA-N	6.2139e+07	7.87986e+07	5.82175e+07	6.2498e+07	4.23113e+07	6.50989e+07	5.46376e+07	7.25897e+07	8.15976e+07	6.79882e+07	4.70556e+07	6.68038e+07	5.29285e+07	4.8555e+07	5.18135e+07
Com_1283_pos	8-Cyclopentyl-1,3-dimethylxanthine	A1受体拮抗剂	P	C12H16N4O2	248.127	249.135	3.05484	[M+H]+	6.022	0.54	1	C18	Organoheterocyclic compounds	有机杂环化合物	Imidazopyrimidines	咪唑并嘧啶类	Purines and purine derivatives	嘌呤和嘌呤衍生物	"35873-49-5"	HMDB0247431	-	-	-	1917	CN1C2=C(C(=O)N(C1=O)C)NC(=N2)C3CCCC3	SCVHFRLUNIOSGI-UHFFFAOYSA-N	5.20436e+06	3.59542e+06	1.94878e+06	840620	6.79811e+06	8.60203e+06	9.92696e+06	1.15167e+07	4.9883e+06	6.80664e+06	1.88915e+06	2.70835e+06	6.6345e+06	5.98501e+06	5.8409e+06
Com_1526_pos	Elenaic acid	烯醇酸	P	C11H14O6	242.079	265.07	6.67045	[M+Na]+	6.014	0.64	1	C18	Organic acids and derivatives	有机酸及其衍生物	Carboxylic acids and derivatives	羧酸及其衍生物	Dicarboxylic acids and derivatives	二元酸及其衍生物	"34422-12-3"	-	-	-	-	169607	C[C@H]1[C@H]([C@@H](C(=CO1)C(=O)OC)CC(=O)O)C=O	MQFAJBBHEYTHKF-BIIVOSGPSA-N	4.92897e+07	3.36747e+07	2.58844e+07	2.27944e+07	2.68851e+07	3.47783e+07	4.37806e+07	5.98639e+07	1.29266e+08	5.23202e+07	2.45846e+07	4.18479e+07	3.53202e+07	3.71829e+07	3.85912e+07
Com_4121_pos	1-Eicosanoyl-sn-glycero-3-phosphocholine	1-Arachidoyl-酰基-sn-甘油-磷酸胆碱3	P	C28H58NO7P	551.395	552.402	0.14435	[M+H]+	11.103	0.96	1	C18	Lipids and lipid-like molecules	脂质和类脂分子	Glycerophospholipids	甘油磷脂	Glycerophosphocholines	甘油磷酸胆碱	108341-80-6""""""""	HMDB0010390	-	-	LMGP01050045	24779473	CCCCCCCCCCCCCCCCCCCC(=O)OC[C@H](COP(=O)([O-])OCC[N+](C)(C)C)O	UATOAILWGVYRQS-HHHXNRCGSA-N	2.05689e+07	1.27396e+08	7.22678e+07	1.29641e+07	1.40948e+08	1.41393e+08	1.215e+08	9.42581e+07	6.17281e+07	6.5916e+07	6.64441e+07	1.03397e+08	8.5851e+07	8.07075e+07	7.9622e+07
Com_903_pos	Pirbuterol	吡布特罗	P	C12H20N2O3	240.147	223.143	5.5386	[M+H-H2O]+	5.544	0.63	1	C18	Organoheterocyclic compounds	有机杂环化合物	Pyridines and derivatives	吡啶及其衍生物	Hydroxypyridines	羟基吡啶类	"38677-81-5"	HMDB0015407	C07807	-	-	4845	CC(C)(C)NCC(C1=NC(=C(C=C1)O)CO)O	VQDBNKDJNJQRDG-UHFFFAOYSA-N	7.05227e+06	9.83237e+06	6.35907e+06	1.07029e+07	5.77373e+06	4.65134e+06	494242	2.76345e+06	1.88476e+06	2.85674e+06	6.09942e+06	3.46043e+06	7.33084e+06	4.97876e+06	4.2829e+06
Com_3940_pos	1-O-Hexadecyl-sn-glycero-3-phosphocholine (LPC(O-16:0	1-O-十六烷基-SN-甘油基-3-胆碱磷酸	P	C24H52NO6P	481.353	482.36	1.55369	[M+H]+	10.009	0.97	1	C18	Lipids and lipid-like molecules	脂质和类脂分子	Glycerophospholipids	甘油磷脂	Glycerophosphocholines	甘油磷酸胆碱	"52691-62-0"	-	-	-	LMGP01060010	162126	CCCCCCCCCCCCCCCCOC[C@H](COP(=O)(O)OCC[N+](C)(C)C)O	VLBPIWYTPAXCFJ-XMMPIXPASA-O	2.39013e+10	1.57113e+09	1.71127e+10	8.93489e+09	2.00647e+09	1.43194e+09	1.80633e+09	6.22878e+09	3.74284e+09	1.71031e+09	8.46584e+08	1.10662e+09	6.5534e+09	6.72503e+09	6.36435e+09
Com_1754_pos	Prolyl-tyrosine	L-脯氨酰-L-酪氨酸	P	C14H18N2O4	278.127	279.135	3.6661	[M+H]+	4.99	0.74	1	C18	Organic acids and derivatives	有机酸及其衍生物	Carboxylic acids and derivatives	羧酸及其衍生物	Amino acids, peptides, and analogues	氨基酸、肽和类似物	"19786-36-8"	-	-	-	-	152264	C1C[C@H](NC1)C(=O)N[C@@H](CC2=CC=C(C=C2)O)C(=O)O	OIDKVWTWGDWMHY-RYUDHWBXSA-N	1.525e+08	4.99539e+07	5.01846e+07	9.07325e+07	9.69167e+07	1.96276e+08	9.39186e+07	7.50274e+07	4.36003e+07	1.39771e+08	7.60664e+07	4.11908e+07	9.46798e+07	9.48526e+07	9.60599e+07
Com_2512_pos	2-Monomyristin	2-肉豆蔻酰甘油	P	C17H34O4	302.246	325.235	1.38152	[M+Na]+	8.866	0.75	1	C18	Lipids and lipid-like molecules	脂质和类脂分子	Glycerolipids	甘油脂	Monoradylglycerols	单酰基甘油	"3443-83-2"	HMDB0011530	-	-	-	137938	CCCCCCCCCCCCCC(=O)OC(CO)CO	TVIMZSOUQXNWHO-UHFFFAOYSA-N	4.91743e+08	1.30764e+08	3.42499e+08	3.84086e+08	1.84794e+08	2.61473e+08	2.43858e+08	2.99699e+08	3.1851e+08	9.00138e+07	1.16968e+08	2.48102e+08	2.63775e+08	2.69586e+08	2.54833e+08
Com_4322_pos	Flavin Adenine Dinucleotide	黄素腺嘌呤二核苷酸	P	C27H33N9O15P2	785.157	808.148	1.46683	[M+Na]+	5.198	0.54	1	C18	Nucleosides, nucleotides, and analogues	核苷、核苷酸和类似物	Flavin nucleotides	黄素核苷酸	-	-	"146-14-5"	HMDB0001248	C00016	map00740;map01100;map01110;map01240;map04977	-	643975	CC1=CC2=C(C=C1C)N(C3=NC(=O)NC(=O)C3=N2)C[C@@H]([C@@H]([C@@H](COP(=O)(O)OP(=O)(O)OC[C@@H]4[C@H]([C@H]([C@@H](O4)N5C=NC6=C(N=CN=C65)N)O)O)O)O)O	VWWQXMAJTJZDQX-UYBVJOGSSA-N	8.69059e+06	1.03415e+07	1.37681e+07	8.3169e+06	6.32607e+06	8.69703e+06	1.09927e+07	7.55116e+06	1.04762e+07	1.3863e+07	8.59412e+06	1.13896e+07	6.22693e+06	5.54744e+06	5.7283e+06
Com_624_pos	2-Octen-1-ylsuccinic anhydride	辛烯基丁二酸酐	P	C12H18O3	210.126	193.123	1.50535	[M+H-H2O]+	7.55	0.70	1	C18	Organic acids and derivatives	有机酸及其衍生物	Carboxylic acids and derivatives	羧酸及其衍生物	Dicarboxylic acids and derivatives	二元酸及其衍生物	"42482-06-4"	HMDB0033102	-	-	-	5362689	CCCCC/C=C/CC1CC(=O)OC1=O	WSGFXVFLWVXTCJ-VOTSOKGWSA-N	6.19795e+07	3.75845e+07	3.31679e+07	4.39661e+07	4.67461e+07	4.57508e+07	4.18388e+07	4.52572e+07	3.8925e+07	5.53731e+07	1.85794e+07	2.25244e+07	3.87155e+07	4.78902e+07	3.73559e+07
Com_3923_pos	PC(P-16:0)	1-O-1'-(Z)-十六碳烯基溶血磷脂酰胆碱	P	C24H50NO6P	479.338	480.345	0.30043	[M+H]+	9.817	0.99	1	C18	Lipids and lipid-like molecules	脂质和类脂分子	Glycerophospholipids	甘油磷脂	Glycerophosphocholines	甘油磷酸胆碱	"97802-53-4"	HMDB0010407	-	-	LMGP01070006	10917802	CCCCCCCCCCCCCC/C=C\OC[C@H](COP(=O)([O-])OCC[N+](C)(C)C)O	HTZINLFNXLXRBC-CQLBIITFSA-N	3.389e+10	1.84562e+09	1.35755e+10	1.59714e+10	2.62028e+09	1.68432e+09	1.36406e+09	7.27775e+09	3.35582e+09	1.84408e+09	9.47656e+08	1.46271e+09	7.75873e+09	7.78e+09	7.80654e+09
Com_2185_pos	Gabexate	甲磺酸加贝酯	P	C16H23N3O4	321.169	304.167	4.27638	[M+H-H2O]+	5.437	0.50	1	C18	Benzenoids	苯类化合物	Benzene and substituted derivatives	苯及其取代衍生物	Benzoic acids and derivatives	苯甲酸及其衍生物	"39492-01-8"	HMDB0252569	D08004	-	-	3447	CCOC(=O)C1=CC=C(C=C1)OC(=O)CCCCCN=C(N)N	YKGYIDJEEQRWQH-UHFFFAOYSA-N	3.26488e+06	990843	2.83414e+06	5.4979e+06	1.02104e+06	2.97467e+06	1.17638e+06	1.09454e+06	485145	1.87674e+06	1.00802e+06	607668	2.08724e+06	1.88509e+06	2.40527e+06
Com_2187_pos	Arginylphenylalanine	-	P	C15H23N5O3	321.18	304.177	1.84909	[M+H-H2O]+	5.113	0.68	1	C18	Organic acids and derivatives	有机酸及其衍生物	Carboxylic acids and derivatives	羧酸及其衍生物	Amino acids, peptides, and analogues	氨基酸、肽和类似物	"2047-13-4"	HMDB0028716	-	-	-	150964	C1=CC=C(C=C1)C[C@@H](C(=O)O)NC(=O)[C@H](CCCN=C(N)N)N	PQBHGSGQZSOLIR-RYUDHWBXSA-N	1.82087e+07	165236	3.62372e+06	1.84957e+06	1.52081e+06	1.4921e+07	2.73642e+06	4.02484e+06	554022	5.18794e+06	956192	278851	3.57659e+06	5.38176e+06	4.41905e+06
Com_1194_pos	Pro-Lys	脯氨酸- 赖氨酸	P	C11H21N3O3	243.158	244.166	0.70746	[M+H]+	1.43	0.69	1	C18	Organic acids and derivatives	有机酸及其衍生物	Carboxylic acids and derivatives	羧酸及其衍生物	Amino acids, peptides, and analogues	氨基酸、肽和类似物	"71227-70-8"	-	-	-	-	9209431	C1C[C@H](NC1)C(=O)N[C@@H](CCCCN)C(=O)O	RVQDZELMXZRSSI-IUCAKERBSA-N	6.15196e+06	4.01386e+06	5.33035e+06	4.65178e+06	6.37686e+06	9.44362e+06	3.80377e+06	5.14368e+06	5.64473e+06	1.02611e+07	1.3226e+07	4.72004e+06	8.83031e+06	5.7569e+06	4.62343e+06
Com_710_pos	Farnesal	3,7,11-三甲基-2,6,10-十二烷三烯醛	P	C15H24O	220.183	203.18	0.80637	[M+H-H2O]+	9.241	0.86	1	C18	Lipids and lipid-like molecules	脂质和类脂分子	Prenol lipids	异戊烯醇脂	Sesquiterpenoids	倍半萜类	"19317-11-4"	HMDB0060356	C03461	map00900;map00909;map00981;map01110	LMPR0103010012	5280598	CC(=CCC/C(=C/CC/C(=C/C=O)/C)/C)C	YHRUHBBTQZKMEX-YFVJMOTDSA-N	1.00087e+08	6.88295e+07	1.09308e+08	1.05884e+08	7.06277e+07	8.38981e+07	9.67188e+07	8.49464e+07	1.08341e+08	7.34881e+07	1.04406e+08	1.17746e+08	7.84371e+07	8.16264e+07	8.82669e+07
Com_1422_pos	5alpha-Androst-16-en-3alpha-ol	(3α,5α)-16-烯-3-甾醇	P	C19H30O	274.23	257.226	0.10938	[M+H-H2O]+	8.154	0.52	1	C18	Lipids and lipid-like molecules	脂质和类脂分子	Steroids and steroid derivatives	类固醇和类固醇衍生物	Androstane steroids	雄甾烷类固醇	"1153-51-1"	HMDB0005935	-	-	LMST02020008	101989	C[C@]12CC[C@H]3[C@H]([C@@H]1CC=C2)CC[C@@H]4[C@@]3(CC[C@H](C4)O)C	KRVXMNNRSSQZJP-PHFHYRSDSA-N	2.50144e+07	7.07469e+06	8.77209e+06	9.16191e+06	1.28226e+07	1.30386e+07	1.85318e+07	6.35565e+06	1.40545e+07	2.08013e+07	4.58157e+06	3.37291e+06	1.20815e+07	1.09172e+07	1.23625e+07
Com_626_pos	(2S)-2-Amino-3-methyl-1-pyrrolidin-1-ylbutan-1-one hydrochloride	(2S)-2-氨基-3-甲基-1-(吡咯烷-1-基)丁烷-1-酮	P	C9H18N2O	170.142	193.132	3.66148	[M+Na]+	4.869	0.53	1	C18	Organic acids and derivatives	有机酸及其衍生物	Carboxylic acids and derivatives	羧酸及其衍生物	Amino acids, peptides, and analogues	氨基酸、肽和类似物	"54164-07-7"	-	-	-	-	447256	CC(C)[C@@H](C(=O)N1CCCC1)N	IHBAVXVTGLANPI-QMMMGPOBSA-N	6.08085e+07	1.97698e+07	3.68776e+07	8.87914e+07	3.45611e+07	3.09994e+07	1.07355e+07	1.95367e+07	8.6686e+06	1.93439e+07	3.94952e+07	1.54153e+07	3.33377e+07	3.2447e+07	3.53758e+07
Com_1013_pos	Prolyl-Aspartate	脯氨酰-天冬氨酸	P	C9H14N2O5	230.09	231.098	1.67871	[M+H]+	1.448	0.63	1	C18	Organic acids and derivatives	有机酸及其衍生物	Carboxylic acids and derivatives	羧酸及其衍生物	Amino acids, peptides, and analogues	氨基酸、肽和类似物	"85227-98-1"	-	-	-	-	7079450	C1C[C@H](NC1)C(=O)N[C@@H](CC(=O)O)C(=O)O	GLEOIKLQBZNKJZ-WDSKDSINSA-N	1.26061e+07	1.9307e+07	1.68478e+07	1.01371e+07	2.42953e+07	2.97082e+07	3.4599e+07	2.51459e+07	2.56455e+07	3.38117e+07	3.56609e+07	2.02453e+07	2.44691e+07	2.375e+07	2.36303e+07
Com_134_pos	Pteridine	喋啶	P	C6H4N4	132.044	133.05	8.05783	[M+H]+	0.981	0.83	1	C18	Organoheterocyclic compounds	有机杂环化合物	Pteridines and derivatives	蝶啶及其衍生物	-	-	"91-18-9"	HMDB0256912	C07581	-	-	1043	C1=CN=C2C(=N1)C=NC=N2	CPNGPNLZQNNVQM-UHFFFAOYSA-N	2.58548e+08	3.07675e+08	2.74562e+08	2.29942e+08	2.71025e+08	3.02587e+08	2.7579e+08	2.58322e+08	3.15271e+08	2.95171e+08	3.14811e+08	2.74616e+08	3.02552e+08	2.90486e+08	2.57173e+08
Com_36_pos	Indene	茚	P	C9H8	116.063	117.071	5.20123	[M+H]+	5.182	0.55	1	C18	Benzenoids	苯类化合物	Indenes and isoindenes	茚和异茚	-	-	"95-13-6"	HMDB0253451	-	-	-	7219	C1C=CC2=CC=CC=C21	YBYIRNPNPLQARY-UHFFFAOYSA-N	3.3481e+07	3.32118e+07	2.49958e+07	3.12422e+07	3.4444e+07	3.08317e+07	4.08801e+07	3.09718e+07	3.59337e+07	3.74901e+07	2.46306e+07	2.84719e+07	3.38822e+07	3.02105e+07	3.7687e+07
Com_2645_pos	N-Tetradecanoyl-DL-homoserine lactone	N-肉豆蔻DL-丝氨酸内酯	P	C18H33NO3	311.246	334.235	0.30222	[M+Na]+	6.902	1.00	1	C18	Organic acids and derivatives	有机酸及其衍生物	Carboxylic acids and derivatives	羧酸及其衍生物	Amino acids, peptides, and analogues	氨基酸、肽和类似物	"98206-80-5"	-	-	-	-	4534674	CCCCCCCCCCCCCC(=O)NC1CCOC1=O	ZQAYHOXXVBVXPZ-UHFFFAOYSA-N	9.68124e+08	1.09783e+09	8.20566e+08	1.38725e+09	8.30276e+08	6.81736e+08	1.02474e+09	8.38617e+08	1.21417e+09	1.04088e+09	1.02156e+09	1.22312e+09	1.06186e+09	1.07029e+09	1.09258e+09
Com_3235_pos	1-Linoleoyl-rac-glycerol	1-单壬烷-rac-甘油	P	C21H38O4	354.277	377.266	0.63559	[M+Na]+	9.311	1.00	1	C18	Lipids and lipid-like molecules	脂质和类脂分子	Fatty Acyls	脂肪酰类	Lineolic acids and derivatives	亚麻酸及其衍生物	"2277-28-3"	HMDB0242115	-	-	LMGL01010006	5283469	CCCCC/C=C\C/C=C\CCCCCCCC(=O)OCC(CO)O	WECGLUPZRHILCT-HZJYTTRNSA-N	2.73889e+10	5.8623e+09	1.45889e+10	9.58127e+09	1.04271e+10	1.33752e+10	1.04203e+10	1.63012e+10	2.11846e+10	2.84827e+09	2.88905e+09	7.7139e+09	1.1977e+10	1.20389e+10	1.16261e+10
Com_1503_pos	Phe-Pro	苯丙氨酰脯氨酸	P	C14H18N2O3	262.132	263.14	4.68251	[M+H]+	5.477	0.99	1	C18	Organic acids and derivatives	有机酸及其衍生物	Carboxylic acids and derivatives	羧酸及其衍生物	Amino acids, peptides, and analogues	氨基酸、肽和类似物	"7669-65-0"	HMDB0011177	-	-	-	7020642	C1C[C@H](N(C1)C(=O)[C@H](CC2=CC=CC=C2)N)C(=O)O	WEQJQNWXCSUVMA-RYUDHWBXSA-N	1.75069e+08	5.26527e+07	5.60105e+07	1.08479e+08	1.03646e+08	1.9325e+08	4.67883e+07	5.70011e+07	2.79315e+07	1.00314e+08	7.27517e+07	3.28401e+07	9.46375e+07	8.69717e+07	8.25483e+07
Com_2965_pos	2-Oleoylglycerol	2-十八烯酸单甘油酯	P	C21H40O4	356.293	357.3	1.14452	[M+H]+	9.867	0.96	1	C18	Lipids and lipid-like molecules	脂质和类脂分子	Glycerolipids	甘油脂	Monoradylglycerols	单酰基甘油	"3443-84-3"	HMDB0011537	-	-	LMGL01010024	5319879	CCCCCCCC/C=C\CCCCCCCC(=O)OC(CO)CO	UPWGQKDVAURUGE-KTKRTIGZSA-N	2.6573e+08	6.66075e+07	9.1163e+07	6.56885e+07	1.33975e+08	1.68348e+08	1.55301e+08	2.02368e+08	2.06455e+08	4.06895e+07	3.30577e+07	9.12002e+07	1.2931e+08	1.281e+08	1.33834e+08
Com_2442_pos	Palmitoleoyl Ethanolamide	棕榈酰基乙醇胺	P	C18H35NO2	297.267	320.256	1.23054	[M+Na]+	8.28	1.00	1	C18	Organic nitrogen compounds	有机氮化合物	Organonitrogen compounds	有机氮化合物	Amines	胺类	"94421-67-7"	HMDB0013648	-	-	LMFA08040043	9835868	CCCCCC/C=C\CCCCCCCC(=O)NCCO	WFRLANWAASSSFV-FPLPWBNLSA-N	1.99427e+09	2.60822e+09	2.61142e+09	2.79348e+09	1.90994e+09	2.10242e+09	2.80949e+09	2.49905e+09	2.32068e+09	2.8141e+09	2.56619e+09	3.00728e+09	2.51669e+09	2.36552e+09	2.38623e+09
Com_2306_pos	16-Epiestriol	16表雌三醇	P	C18H24O3	288.173	311.162	1.85031	[M+Na]+	7.263	0.56	1	C18	Lipids and lipid-like molecules	脂质和类脂分子	Steroids and steroid derivatives	类固醇和类固醇衍生物	Estrane steroids	雌激素类固醇	"547-81-9"	HMDB0000347	-	-	LMST02010006	68929	C[C@]12CC[C@H]3[C@H]([C@@H]1C[C@@H]([C@@H]2O)O)CCC4=C3C=CC(=C4)O	PROQIPRRNZUXQM-ZMSHIADSSA-N	1.44401e+07	7.27742e+06	5.93607e+06	7.88623e+06	6.31171e+06	2.89487e+06	3.60137e+06	5.33378e+06	7.39717e+06	4.39178e+06	4.83767e+06	5.33672e+06	7.35626e+06	6.9195e+06	8.85755e+06
Com_848_pos	2,6-Di-tert-butyl-4-ethylphenol	2,6-二叔丁基-4-乙基苯酚	P	C16H26O	234.198	217.195	1.44629	[M+H-H2O]+	8.524	0.68	1	C18	Benzenoids	苯类化合物	Benzene and substituted derivatives	苯及其取代衍生物	Phenylpropanes	苯丙烷类	"4130-42-1"	HMDB0040179	-	-	-	20087	CCC1=CC(=C(C(=C1)C(C)(C)C)O)C(C)(C)C	BVUXDWXKPROUDO-UHFFFAOYSA-N	8.81461e+07	6.51623e+07	7.81009e+07	8.59156e+07	6.12315e+07	7.77716e+07	8.71045e+07	7.06661e+07	8.8901e+07	8.25946e+07	7.94996e+07	1.21794e+08	7.58207e+07	7.8385e+07	7.60947e+07
Com_1329_pos	Visnagin	甲氧呋豆素	P	C13H10O4	230.058	253.045	6.91982	[M+Na]+	5.434	0.55	1	C18	Organoheterocyclic compounds	有机杂环化合物	Benzopyrans	苯并吡喃类	1-benzopyrans	1-苯并吡喃	"82-57-5"	HMDB0259840	C09049	map01060	LMPK13110003	6716	CC1=CC(=O)C2=C(O1)C=C3C(=C2OC)C=CO3	NZVQLVGOZRELTG-UHFFFAOYSA-N	2.9788e+06	2.70955e+06	1.75299e+06	1.49272e+06	3.84102e+06	5.10449e+06	4.1555e+06	2.63049e+06	4.26004e+06	5.00586e+06	1.68388e+06	1.5245e+06	2.80721e+06	2.80297e+06	3.34841e+06
Com_3026_pos	Glycidyl oleate	油酸缩水甘油酯	P	C21H38O3	338.282	361.272	0.73331	[M+Na]+	9.841	0.66	1	C18	Lipids and lipid-like molecules	脂质和类脂分子	Fatty Acyls	脂肪酰类	Fatty acid esters	脂肪酸酯	"5431-33-4"	-	C19426	-	-	5354568	CCCCCCCCC=CCCCCCCCC(=O)OCC1CO1	VWYIWOYBERNXLX-KTKRTIGZSA-N	1.22774e+08	7.41916e+07	4.25201e+07	6.79118e+07	1.31585e+08	1.48103e+08	1.07246e+08	1.20467e+08	6.69893e+07	1.06019e+08	4.77344e+07	4.10934e+07	1.02715e+08	8.41119e+07	8.82421e+07
Com_126_pos	Cyclooctane	环辛烷	P	C8H16	112.125	130.16	5.14146	[M+NH4]+	5.366	0.86	1	C18	Hydrocarbons	碳氢化合物	Saturated hydrocarbons	饱和烃	Cycloalkanes	环烷烃	"292-64-8"	HMDB0250661	-	-	-	9266	C1CCCCCCC1	WJTCGQSWYFHTAC-UHFFFAOYSA-N	8.22721e+07	1.16003e+08	6.01985e+07	5.0912e+07	4.27432e+07	6.51559e+07	4.12305e+07	6.87964e+07	8.6227e+07	1.20926e+08	7.31987e+07	1.58656e+07	6.82825e+07	6.0804e+07	6.28861e+07
Com_1077_pos	Dyphylline	二羟丙茶碱	P	C10H14N4O4	254.102	237.097	3.26761	[M+H-H2O]+	6.265	0.61	1	C18	Organoheterocyclic compounds	有机杂环化合物	Imidazopyrimidines	咪唑并嘧啶类	Purines and purine derivatives	嘌呤和嘌呤衍生物	-	HMDB0014789	C07819	-	-	3182	CN1C2=C(C(=O)N(C1=O)C)N(C=N2)CC(CO)O	KSCFJBIXMNOVSH-UHFFFAOYSA-N	5.21317e+06	2.9961e+06	3.375e+06	3.596e+06	4.35301e+06	7.48238e+06	3.23405e+06	2.74629e+06	3.07403e+06	8.36859e+06	5.34403e+06	2.07141e+06	5.08651e+06	5.14715e+06	4.81592e+06
Com_223_pos	L-beta-Homoleucine	L-BETA-高亮氨酸	P	C7H15NO2	145.11	146.118	2.92788	[M+H]+	5.253	0.64	1	C18	Organic acids and derivatives	有机酸及其衍生物	Carboxylic acids and derivatives	羧酸及其衍生物	Amino acids, peptides, and analogues	氨基酸、肽和类似物	22818-43-5	-	-	-	-	2761525	CC(C)C[C@@H](CC(=O)O)N	MLYMSIKVLAPCAK-LURJTMIESA-N	6.62394e+07	4.43632e+07	3.90047e+07	6.43188e+07	3.93215e+07	6.349e+07	3.20328e+07	3.55514e+07	2.92313e+07	4.31936e+07	3.91108e+07	3.93179e+07	4.35677e+07	4.04156e+07	4.92896e+07
Com_726_pos	3,4,5-Trimethoxytoluene	3,4,5-三甲氧基甲苯	P	C10H14O3	182.094	205.084	0.21209	[M+Na]+	6.385	0.59	1	C18	Benzenoids	苯类化合物	Phenol ethers	苯酚醚	Anisoles	苯甲醚类	-	HMDB0303725	C17822	-	-	80922	CC1=CC(=C(C(=C1)OC)OC)OC	KCIZTNZGSBSSRM-UHFFFAOYSA-N	1.76207e+07	1.49094e+07	2.33482e+07	1.50999e+07	7.81966e+06	1.11529e+07	1.05267e+07	1.66974e+07	2.04734e+07	1.44386e+07	2.51735e+07	3.51443e+07	1.76227e+07	1.40263e+07	1.37294e+07
Com_1340_pos	Dipropyl Adipate	己二酸二丙酯	P	C12H22O4	230.152	253.141	0.9601	[M+Na]+	6.107	0.70	1	C18	Lipids and lipid-like molecules	脂质和类脂分子	Fatty Acyls	脂肪酰类	Fatty acid esters	脂肪酸酯	-	HMDB0041614	-	-	-	7790	CCCOC(=O)CCCCC(=O)OCCC	NKOUWLLFHNBUDW-UHFFFAOYSA-N	6.03893e+07	7.31599e+07	7.02941e+07	7.0026e+07	8.99471e+07	6.4465e+07	6.33012e+07	4.82288e+07	8.10072e+07	7.51658e+07	8.24926e+07	7.20478e+07	8.82516e+07	9.12333e+07	8.06752e+07
Com_1033_pos	Ethyl (4-Fluorobenzoyl)acetate	4-氟苯甲酰乙酸乙酯	P	C11H11FO3	210.069	233.06	5.69086	[M+Na]+	5.079	0.51	1	C18	Organic oxygen compounds	有机氧化合物	Organooxygen compounds	有机氧化合物	Carbonyl compounds	羰基化合物	-	HMDB0252028	-	-	-	2758844	CCOC(=O)CC(=O)C1=CC=C(C=C1)F	SJUXLKYJKQBZLM-UHFFFAOYSA-N	1.21747e+07	1.24306e+07	8.68299e+06	1.56391e+07	1.04697e+07	4.30314e+06	2.17625e+06	2.25643e+06	653465	2.16949e+06	5.15574e+06	6.93898e+06	8.83648e+06	7.90188e+06	7.54727e+06
Com_1676_pos	N-Lauryldiethanolamine	N-十二烷基乙醇胺	P	C16H35NO2	273.267	274.274	0.52656	[M+H]+	7.143	1.00	1	C18	Organic nitrogen compounds	有机氮化合物	Organonitrogen compounds	有机氮化合物	Amines	胺类	-	-	-	-	-	352309	CCCCCCCCCCCCN(CCO)CCO	NKFNBVMJTSYZDV-UHFFFAOYSA-N	7.0118e+09	1.17387e+10	1.44809e+10	6.76754e+09	1.22769e+10	1.38213e+10	1.21036e+10	1.29592e+10	1.53523e+10	1.62339e+10	1.62808e+10	1.20045e+10	1.23719e+10	1.25716e+10	1.28765e+10
Com_3573_pos	Hydrocortisone 17-butyrate	氢化氨酸丁酸酯	P	C25H36O6	432.251	415.244	9.01707	[M+H-H2O]+	7.016	0.58	1	C18	Lipids and lipid-like molecules	脂质和类脂分子	Steroids and steroid derivatives	类固醇和类固醇衍生物	Hydroxysteroids	羟基类固醇	-	-	D01619	-	-	26133	CCCC(=O)OC1(CCC2C1(CC(C3C2CCC4=CC(=O)CCC34C)O)C)C(=O)CO	BMCQMVFGOVHVNG-TUFAYURCSA-N	4.88818e+07	5.39273e+07	4.34681e+07	3.7766e+07	3.64753e+07	6.50781e+07	6.41772e+07	7.89259e+07	5.62649e+07	5.75901e+07	6.73372e+07	6.09532e+07	5.68191e+07	4.42537e+07	6.22802e+07
Com_5_pos	(+/-)-2-Methylthiazolidine	2-甲基噻唑烷	P	C4H9NS	103.046	104.053	5.53178	[M+H]+	1.739	0.68	1	C18	Organoheterocyclic compounds	有机杂环化合物	Azolidines	唑烷类	Thiazolidines	噻唑烷类	-	HMDB0031682	-	-	-	32196	CC1NCCS1	DQMLFUMEBNHPPB-UHFFFAOYSA-N	2.87274e+08	2.61318e+08	2.05303e+08	3.11132e+08	3.38656e+08	2.3617e+08	1.9254e+08	2.30874e+08	2.0632e+08	2.58992e+08	2.25146e+08	1.11955e+08	2.54123e+08	2.57199e+08	2.51363e+08
Com_836_pos	(4-Methylphenoxy) acetic acid ethyl ester	乙酸-(4-甲基苯氧基)乙酯	P	C11H14O3	194.094	217.083	0.48088	[M+Na]+	6.439	0.65	1	C18	Benzenoids	苯类化合物	Benzene and substituted derivatives	苯及其取代衍生物	Phenoxyacetic acid derivatives	苯氧乙酸衍生物	-	HMDB0034206	-	-	-	4047281	CCOC(=O)COC1=CC=C(C=C1)C	UMNOIMVMNARUSB-UHFFFAOYSA-N	2.4576e+06	3.63936e+06	2.86517e+06	1.23532e+06	1.69909e+06	1.49017e+06	1.11671e+06	2.16219e+06	3.17989e+06	2.44417e+06	5.46002e+06	2.36929e+06	2.59584e+06	2.85736e+06	2.70434e+06
Com_1497_pos	Ethyl beta-carboline-3-carboxylate	Β-咔啉-3-羧酸乙酯	P	C14H12N2O2	240.09	263.082	9.21791	[M+Na]+	6.881	0.83	1	C18	Organoheterocyclic compounds	有机杂环化合物	Indoles and derivatives	吲哚及其衍生物	Pyridoindoles	吡啶并吲哚	-	HMDB0252036	-	-	-	105078	CCOC(=O)C1=NC=C2C(=C1)C3=CC=CC=C3N2	KOVRZNUMIKACTB-UHFFFAOYSA-N	1.42551e+08	2.14906e+08	2.50414e+08	1.18905e+08	1.35855e+08	1.61039e+08	1.06948e+08	9.78983e+07	1.32107e+07	1.43251e+08	2.2555e+08	2.24521e+08	1.51253e+08	1.57237e+08	1.56253e+08
Com_853_pos	5-Thio-D-Glucose	5-硫代-D-葡萄糖	P	C6H12O5S	196.041	219.032	9.96514	[M+Na]+	1.095	0.65	1	C18	Organic oxygen compounds	有机氧化合物	Organooxygen compounds	有机氧化合物	Carbohydrates and carbohydrate conjugates	碳水化合物和碳水化合物结合物	-	-	-	-	-	88527	C(C(C(C(C(C=O)O)O)O)S)O	IJJLRUSZMLMXCN-SLPGGIOYSA-N	6.49115e+06	7.574e+06	7.79341e+06	6.91038e+06	7.21355e+06	8.17998e+06	1.19202e+07	7.77948e+06	8.32797e+06	9.86968e+06	8.48752e+06	8.87618e+06	8.29101e+06	9.04205e+06	9.84472e+06
Com_2264_pos	Thonzylamine	松齐拉敏	P	C16H22N4O	286.179	309.167	3.63455	[M+Na]+	6.341	0.57	1	C18	Benzenoids	苯类化合物	Phenol ethers	苯酚醚	Anisoles	苯甲醚类	"91-85-0"	HMDB0240222	D08587	-	-	5457	CN(C)CCN(CC1=CC=C(C=C1)OC)C2=NC=CC=N2	GULNIHOSWFYMRN-UHFFFAOYSA-N	5.62389e+07	4.64803e+07	4.0124e+07	4.00561e+07	4.23058e+07	6.4914e+07	4.52718e+07	5.63487e+07	4.09804e+07	4.01178e+07	4.03433e+07	4.06084e+07	4.51027e+07	4.49887e+07	5.02949e+07
Com_131_pos	2-Methylindole	2-甲基吲哚	P	C9H9N	131.073	132.081	3.22278	[M+H]+	5.187	0.83	1	C18	Organoheterocyclic compounds	有机杂环化合物	Indoles and derivatives	吲哚及其衍生物	Indoles	吲哚	"95-20-5"	HMDB0245234	-	-	-	7224	CC1=CC2=CC=CC=C2N1	BHNHHSOHWZKFOX-UHFFFAOYSA-N	3.85618e+08	3.51952e+08	2.56224e+08	3.49892e+08	4.03047e+08	3.47912e+08	3.58296e+08	3.49747e+08	2.91648e+08	4.24784e+08	2.34927e+08	2.97633e+08	3.40702e+08	3.52475e+08	3.51222e+08
Com_1097_pos	N-Nonanoylglycine	N-壬酰基甘氨酸	P	C11H21NO3	215.152	238.142	1.41203	[M+Na]+	6.093	0.71	1	C18	Organic acids and derivatives	有机酸及其衍生物	Carboxylic acids and derivatives	羧酸及其衍生物	Amino acids, peptides, and analogues	氨基酸、肽和类似物	"79251-60-8"	HMDB0013279	-	-	-	10176752	CCCCCCCCC(=O)NCC(=O)O	JXDFEUKNHBHUCP-UHFFFAOYSA-N	5.33998e+07	4.013e+07	3.73836e+07	2.46971e+07	2.38337e+07	4.21629e+07	9.06493e+07	5.78283e+07	6.5123e+07	5.6914e+07	5.02744e+07	2.66628e+07	5.36735e+07	5.25915e+07	5.23746e+07
Com_3014_pos	Trimethylolpropane trimethacrylate	三羟甲基丙烷三甲基丙烯酸酯	P	C18H26O6	338.173	361.162	0.3958	[M+Na]+	6.438	0.79	1	C18	Organic acids and derivatives	有机酸及其衍生物	Carboxylic acids and derivatives	羧酸及其衍生物	Tricarboxylic acids and derivatives	三羧酸及其衍生物	"3290-92-4"	-	C14538	-	-	18689	CCC(COC(=O)C(=C)C)(COC(=O)C(=C)C)COC(=O)C(=C)C	OKKRPWIIYQTPQF-UHFFFAOYSA-N	3.81059e+07	5.8908e+07	4.62278e+07	2.66776e+07	4.73405e+07	4.49203e+07	4.09665e+07	4.08861e+07	5.37214e+07	5.7191e+07	5.54228e+07	4.47481e+07	4.73458e+07	4.49265e+07	4.65272e+07
Com_4179_pos	Stercobilin	尿胆素	P	C33H46N4O6	594.342	595.349	0.2671	[M+H]+	5.931	0.96	1	C18	Organoheterocyclic compounds	有机杂环化合物	Tetrapyrroles and derivatives	四吡咯及其衍生物	Bilirubins	胆红素	"34217-90-8"	-	-	-	-	644069	CCC1C(C(=O)NC1CC2=NC(=CC3=C(C(=C(N3)CC4C(C(C(=O)N4)CC)C)C)CCC(=O)O)C(=C2C)CCC(=O)O)C	TYOWQSLRVAUSMI-OLFWPHQKSA-N	9.19451e+06	8.37011e+06	1.39666e+06	910724	1.98038e+07	3.6534e+08	1.65816e+08	3.90258e+07	3.57466e+07	1.02331e+08	4.19918e+07	4.62168e+06	7.00325e+07	6.34942e+07	6.85803e+07
Com_3092_pos	1-(N-Tryptophan)-1-deoxyfructose	1-(N-色氨酸)-1-脱氧果糖	P	C17H22N2O7	366.143	367.15	0.3017	[M+H]+	4.582	0.71	1	C18	Organic acids and derivatives	有机酸及其衍生物	Carboxylic acids and derivatives	羧酸及其衍生物	Amino acids, peptides, and analogues	氨基酸、肽和类似物	"25020-15-9"	-	-	-	-	159983	C1=CC=C2C(=C1)C(=CN2)CC(C(=O)O)NCC(=O)C(C(C(CO)O)O)O	RZJHOCXJFBBOAY-LCGIIJARSA-N	1.34424e+08	1.18706e+08	9.66113e+07	1.58814e+08	1.61272e+08	1.34897e+08	8.73286e+07	1.13802e+08	1.0177e+08	1.14175e+08	8.50399e+07	9.4126e+07	1.33404e+08	1.17661e+08	1.3088e+08
Com_1363_pos	Myristoyl Ethanolamide	肉豆蔻酰胺 MEA	P	C16H33NO2	271.251	254.248	0.01417	[M+H-H2O]+	7.21	0.77	1	C18	Organic nitrogen compounds	有机氮化合物	Organonitrogen compounds	有机氮化合物	Amines	胺类	"142-58-5"	-	-	-	LMFA08040042	8890	CCCCCCCCCCCCCC(=O)NCCO	JHIXEZNTXMFXEK-UHFFFAOYSA-N	3.15104e+07	4.23701e+07	4.25942e+07	2.90105e+07	3.54884e+07	4.63969e+07	4.70351e+07	3.96266e+07	5.75447e+07	4.80441e+07	5.46856e+07	4.52131e+07	4.03507e+07	4.3789e+07	4.25469e+07
Com_4078_pos	2-[hydroxy-[(2R)-2-methoxy-3-octadecoxypropoxy]phosphoryl]oxyethyl-trimethylazanium	-	P	C27H59NO6P+	524.408	524.409	2.51967	[M+H]+	10.267	0.87	1	C18	Lipids and lipid-like molecules	脂质和类脂分子	Glycerophospholipids	甘油磷脂	Glycerophosphocholines	甘油磷酸胆碱	-	-	-	-	-	6610230	CCCCCCCCCCCCCCCCCCOCC(COP(=O)(O)OCC[N+](C)(C)C)OC	MHFRGQHAERHWKZ-HHHXNRCGSA-O	2.55314e+07	9.71791e+07	6.36185e+07	8.91271e+06	1.14302e+08	9.85321e+07	8.22873e+07	1.07771e+08	6.4501e+07	6.21606e+07	3.3926e+07	6.25503e+07	8.3301e+07	6.63942e+07	5.47661e+07
Com_2975_pos	Docosatetraenoyl Ethanolamide	-	P	C24H41NO2	375.314	358.308	5.97287	[M+H-H2O]+	10.657	0.76	1	C18	Organic nitrogen compounds	有机氮化合物	Organonitrogen compounds	有机氮化合物	Amines	胺类	"150314-35-5"	HMDB0013626	C13829	-	LMFA08040047	5282273	CCCCCC=CCC=CCC=CCC=CCCCCCC(=O)NCCO	FMVHVRYFQIXOAF-DOFZRALJSA-N	1.5519e+08	4.44524e+08	4.40609e+08	3.95415e+08	1.26103e+08	1.47606e+08	5.41908e+08	3.80704e+08	1.42957e+08	1.45184e+08	2.33916e+08	3.11539e+08	1.82505e+08	1.77288e+08	1.6913e+08
Com_3469_pos	Leukotriene B4 ethanolamide	-	P	C22H37NO4	379.272	402.259	7.34926	[M+Na]+	8.404	0.54	1	C18	Organic nitrogen compounds	有机氮化合物	Organonitrogen compounds	有机氮化合物	Amines	胺类	"877459-63-7"	HMDB0002304	-	-	LMFA03020012	5283127	CCCCCC=CCC(C=CC=CC=CC(CCCC(=O)NCCO)O)O	DQLVVNIINUTUIU-XLFGVTECSA-N	1.05547e+07	1.55808e+07	1.16494e+07	6.3487e+06	1.12934e+07	1.40898e+07	8.1105e+06	7.92145e+06	9.45363e+06	1.20418e+07	2.90266e+07	1.50041e+07	1.26661e+07	1.19439e+07	1.06336e+07
Com_442_pos	hydroxyasparagine	L-天冬氨酰-Β-异羟肟酸	P	C4H8N2O4	148.048	171.036	9.01934	[M+Na]+	1.42	0.59	1	C18	Organic acids and derivatives	有机酸及其衍生物	Carboxylic acids and derivatives	羧酸及其衍生物	Amino acids, peptides, and analogues	氨基酸、肽和类似物	"1955-68-6"	HMDB0032332	C03124	-	-	97663	C(C(C(=O)O)N)C(=O)NO	ZBYVTTSIVDYQSO-REOHCLBHSA-N	1.02524e+08	7.38816e+07	6.25726e+07	1.13438e+08	1.13901e+08	1.3262e+08	1.02438e+08	7.87748e+07	4.8628e+07	1.02336e+08	8.09752e+07	7.24638e+07	8.6093e+07	8.91027e+07	9.06052e+07
Com_2519_pos	S-[(2E,6E)-3,7,11-Trimethyl-2,6,10-dodecatrien-1-yl]-L-cysteine	-	P	C18H31NO2S	325.208	326.215	0.33835	[M+H]+	7.929	0.94	1	C18	Lipids and lipid-like molecules	脂质和类脂分子	Prenol lipids	异戊烯醇脂	Sesquiterpenoids	倍半萜类	"68000-92-0"	HMDB0011627	C19691	map00900;map01110	-	6438372	CC(=CCCC(=CCCC(=CCSCC(C(=O)O)N)C)C)C	SYSLNQMKLROGCL-BCYUYYMPSA-N	5.35722e+07	4.45292e+07	3.49747e+07	4.17181e+07	1.3985e+08	1.39103e+08	6.36542e+07	5.62749e+07	4.78609e+07	6.28486e+07	4.21617e+07	3.65658e+07	5.3603e+07	5.66966e+07	5.29358e+07
Com_2535_pos	16-Oxoandrostenediol	16-氧代雄烯二醇	P	C19H28O3	304.204	327.191	6.48994	[M+Na]+	7.742	0.76	1	C18	Lipids and lipid-like molecules	脂质和类脂分子	Steroids and steroid derivatives	类固醇和类固醇衍生物	Androstane steroids	雄甾烷类固醇	"1159-66-6"	-	-	-	LMST02020088	150890	C[C@]12CC[C@@H](CC1=CC[C@@H]3[C@@H]2CC[C@]4([C@H]3CC(=O)[C@@H]4O)C)O	AKRBLZKRYPEVIK-PEMPUTJUSA-N	1.37981e+08	2.46594e+08	1.12453e+08	1.86962e+08	2.69282e+08	1.45042e+08	1.76551e+08	2.1995e+08	1.71582e+08	1.58765e+08	9.78226e+07	1.56013e+08	1.77816e+08	1.68266e+08	1.68669e+08
Com_3819_pos	7beta-1alpha-3,14-dehydro-Z-notonipetranone	7beta-1alpha-3,14-脱氢-Z-诺托尼蒎烷酮	P	C26H38O5	430.272	453.259	5.01667	[M+Na]+	7.476	0.50	1	C18	Lipids and lipid-like molecules	脂质和类脂分子	Prenol lipids	异戊烯醇脂	Sesquiterpenoids	倍半萜类	"80514-14-3"	-	-	-	-	101641869	CCC(C)C(=O)O[C@H]1[C@@H]2[C@H]([C@@H](C[C@H](C2=C)OC(=O)/C=C(\C)/CC)C(C)C)/C(=C/C)/C1=O	XTQQLVJPORCMAK-NMNXYZJCSA-N	2.55633e+07	6.33785e+07	4.59368e+07	1.7736e+07	9.71184e+07	2.40784e+07	3.57672e+07	4.13663e+07	1.97624e+07	2.28372e+07	8.98984e+06	4.95847e+06	3.35823e+07	3.17099e+07	3.18542e+07
Com_3513_pos	R(+)-Gomisin M1	R(+)-戈米辛 M1	P	C22H26O6	386.173	409.162	0.8078	[M+Na]+	6.681	1.00	1	C18	Phenylpropanoids and polyketides	苯丙素类和聚酮类	Tannins	单宁	Hydrolyzable tannins	水解单宁	"82467-50-3"	-	-	-	-	5321170	CC1CC2=CC3=C(C(=C2C4=C(C(=C(C=C4CC1C)OC)OC)O)OC)OCO3	OGJPBGDUYKEQLA-UHFFFAOYSA-N	2.21111e+10	3.31264e+10	2.69875e+10	1.91716e+10	2.76402e+10	2.62894e+10	2.32542e+10	2.56041e+10	3.15872e+10	3.3064e+10	3.26024e+10	3.31465e+10	2.71934e+10	2.84144e+10	2.81089e+10
Com_3493_pos	Kushenol E	苦参酚 E	P	C25H28O6	424.189	407.183	4.77133	[M+H-H2O]+	6.408	0.82	1	C18	Phenylpropanoids and polyketides	苯丙素类和聚酮类	Flavonoids	黄酮类化合物	Flavans	黄烷	"99119-72-9"	-	-	-	-	127234	CC(=CCC1=C(C(=C2C(=C1O)C(=O)C[C@H](O2)C3=C(C=C(C=C3)O)O)CC=C(C)C)O)C	ZTEYEFPSJPSRRA-NRFANRHFSA-N	2.55126e+07	5.79521e+06	7.83944e+06	1.49722e+07	1.27073e+07	3.97119e+06	7.55482e+06	9.38984e+06	4.44347e+06	3.64487e+06	885131	3.83341e+06	5.76203e+06	8.80795e+06	8.57275e+06
Com_1862_pos	Batatasin I	山药素I	P	C17H16O4	284.105	285.113	3.47616	[M+H]+	5.763	0.65	1	C18	Benzenoids	苯类化合物	Phenanthrenes and derivatives	菲及其衍生物	Phenanthrols	菲酚类	"51415-00-0"	HMDB0038778	C10246	-	-	442694	COC1=CC(=C2C(=C1)C=CC3=CC(=C(C=C32)O)OC)OC	KGYHMWVRKYFQQR-UHFFFAOYSA-N	3.84028e+06	520386	821505	511800	1.39485e+06	6.74106e+06	3.38099e+06	821649	2.4407e+06	4.20848e+06	2.05719e+06	179182	1.86051e+06	2.38435e+06	1.77232e+06
Com_2002_pos	Ricinoleic acid, methyl ester	蓖麻油酸甲酯	P	C19H36O3	312.266	295.263	1.00583	[M+H-H2O]+	10.609	0.92	1	C18	Lipids and lipid-like molecules	脂质和类脂分子	Fatty Acyls	脂肪酰类	Fatty alcohols	脂肪醇	"141-24-2"	-	-	-	-	5354133	CCCCCC[C@H](C/C=C\CCCCCCCC(=O)OC)O	XKGDWZQXVZSXAO-ADYSOMBNSA-N	4.03346e+07	6.5364e+06	1.25219e+07	2.35964e+07	7.22705e+06	1.03477e+07	1.25283e+07	1.02129e+07	8.56016e+06	3.46674e+06	3.49522e+06	7.30104e+06	3.51613e+07	3.18206e+07	3.29727e+07
Com_616_pos	Nitrilotriacetic acid	氨三乙酸	P	C6H9NO6	191.043	192.049	9.26122	[M+H]+	5.139	0.61	1	C18	Organic acids and derivatives	有机酸及其衍生物	Carboxylic acids and derivatives	羧酸及其衍生物	Amino acids, peptides, and analogues	氨基酸、肽和类似物	"139-13-9"	HMDB0255635	C14695	-	-	8758	C(C(=O)O)N(CC(=O)O)CC(=O)O	MGFYIUFZLHCRTH-UHFFFAOYSA-N	1.942e+07	1.0872e+07	1.35902e+07	1.20018e+07	1.9174e+07	2.41178e+07	1.57401e+07	1.88939e+07	1.08293e+07	2.84749e+07	1.07237e+07	1.04239e+07	1.5645e+07	1.69331e+07	1.73534e+07
Com_1758_pos	Panaxytriol	人参炔三醇	P	C17H26O3	278.188	279.193	7.27484	[M+H]+	7.962	0.83	1	C18	Lipids and lipid-like molecules	脂质和类脂分子	Fatty Acyls	脂肪酰类	Fatty alcohols	脂肪醇	"87005-03-6"	HMDB0031928	-	-	LMFA05000027	93484	CCCCCCCC(C(CC#CC#CC(C=C)O)O)O	RDIMTXDFGHNINN-UHFFFAOYSA-N	2.22275e+07	2.73524e+07	2.63838e+07	2.02068e+07	2.2029e+07	2.72334e+07	2.35961e+07	2.349e+07	2.36035e+07	2.52407e+07	2.58678e+07	2.62272e+07	2.34558e+07	2.26558e+07	2.31801e+07
Com_1528_pos	ethyl 5-hydroxy-2-phenyl-1-benzofuran-3-carboxylate	5-羟基-2-苯基苯并呋喃-3-羧酸乙酯	P	C17H14O4	282.089	265.087	4.91377	[M+H-H2O]+	5.661	0.68	1	C18	Phenylpropanoids and polyketides	苯丙素类和聚酮类	2-arylbenzofuran flavonoids	2-芳基苯并呋喃类黄酮	-	-	"4610-75-7"	-	-	-	-	624750	CCOC(=O)C1=C(OC2=C1C=C(C=C2)O)C3=CC=CC=C3	WZZJQHPNLFLEMB-UHFFFAOYSA-N	616264	369276	878617	2.73983e+06	160785	2.39143e+06	912551	83114.3	1.3537e+06	784615	962784	757349	989366	740874	698543
Com_3238_pos	2-(1,3-dimethyl-2,6-dioxo-2,3,6,7-tetrahydro-1H-purin-7-yl)-N-[4-(propan-2-yl)phenyl]acetamide	2-(1,3-二甲基-2,6-二氧代-2,3-二氢-1H-嘌呤-7(6H)-基)-N-(4-异丙基苯基)乙酰胺	P	C18H21N5O3	355.164	378.15	8.40799	[M+Na]+	5.439	0.50	1	C18	Organoheterocyclic compounds	有机杂环化合物	Imidazopyrimidines	咪唑并嘧啶类	Purines and purine derivatives	嘌呤和嘌呤衍生物	"349085-38-7"	HMDB0253057	-	-	-	1150897	CC(C)C1=CC=C(C=C1)NC(=O)CN2C=NC3=C2C(=O)N(C(=O)N3C)C	HEQDZPHDVAOBLN-UHFFFAOYSA-N	6.28064e+07	6.08578e+07	4.33287e+07	4.99732e+07	6.1599e+07	5.90834e+07	4.94384e+07	5.64491e+07	2.13747e+07	6.59e+07	2.95514e+07	4.69574e+07	5.65115e+07	5.46146e+07	5.51356e+07
Com_2099_pos	4-[4-(hexyloxy)phenyl]benzoic acid	4-(己氧基)-4'-联苯基羧酸	P	C19H22O3	298.157	299.162	7.25916	[M+H]+	7.448	0.72	1	C18	Benzenoids	苯类化合物	Benzene and substituted derivatives	苯及其取代衍生物	Biphenyls and derivatives	联苯及其衍生物	"59748-16-2"	-	-	-	-	3563820	CCCCCCOC1=CC=C(C=C1)C2=CC=C(C=C2)C(=O)O	IWWNTISKHOYKAN-UHFFFAOYSA-N	7.19599e+07	7.5017e+07	7.14453e+07	8.18135e+07	6.06467e+07	6.91765e+07	6.1855e+07	6.30234e+07	1.12879e+08	8.47252e+07	1.11384e+08	8.76586e+07	6.68287e+07	5.49344e+07	6.89372e+07
Com_2044_pos	2-(4-methoxyphenyl)quinoline-4-carboxylic acid	2-(4-甲氧基苯基)-喹啉-4-羧酸	P	C17H13NO3	279.09	297.126	8.17072	[M+NH4]+	5.456	0.85	1	C18	Organoheterocyclic compounds	有机杂环化合物	Quinolines and derivatives	喹啉及其衍生物	Phenylquinolines	苯基喹啉类	"4364-02-7"	-	-	-	-	676325	COC1=CC=C(C=C1)C2=NC3=CC=CC=C3C(=C2)C(=O)O	ZCNPYYVKVXSLQF-UHFFFAOYSA-N	2.20314e+06	587168	3.47951e+06	1.26025e+06	1.43465e+06	1.77099e+06	2.7444e+06	2.27229e+06	254033	4.83109e+06	2.16723e+06	2.60033e+06	2.35135e+06	2.0517e+06	2.29853e+06
Com_2989_pos	N-(10,11-dihydro-5H-dibenzo[b,f]azepin-3-yl)-2-propylpentanamide	N-(10,11-二氢-5H-二苯并[b,f]氮杂?-3-基)-2-丙基戊酰胺	P	C22H28N2O	336.22	359.208	2.85498	[M+Na]+	6.928	0.68	1	C18	Organoheterocyclic compounds	有机杂环化合物	Benzazepines	苯并氮卓类	Dibenzazepines	二苯并氮卓类	"300733-29-3"	-	-	-	-	2839733	CCCC(CCC)C(=O)NC1=CC2=C(CCC3=CC=CC=C3N2)C=C1	MRXAFSNZMPMADA-UHFFFAOYSA-N	8.47795e+06	6.21835e+06	3.25588e+06	8.29603e+06	1.17202e+07	2.46549e+06	5.51146e+06	5.72745e+06	3.7273e+06	3.16731e+06	3.35695e+06	6.45687e+06	6.57242e+06	7.52199e+06	6.53709e+06
Com_541_pos	D-Tyrosine	D-酪氨酸	P	C9H11NO3	181.074	182.081	1.42811	[M+H]+	2.263	0.99	1	C18	Organic acids and derivatives	有机酸及其衍生物	Carboxylic acids and derivatives	羧酸及其衍生物	Amino acids, peptides, and analogues	氨基酸、肽和类似物	"556-02-5"	-	C06420	-	-	71098	C1=CC(=CC=C1C[C@H](C(=O)O)N)O	OUYCCCASQSFEME-MRVPVSSYSA-N	1.62071e+10	9.93997e+09	7.72531e+09	1.67833e+10	1.33213e+10	9.82465e+09	9.07187e+09	1.0102e+10	7.011e+09	1.1081e+10	7.75007e+09	6.9006e+09	1.02768e+10	1.06456e+10	9.96602e+09
Com_114_pos	3-aminoazepan-2-one	DL-氨基己内酰胺	P	C6H12N2O	128.095	129.103	3.49424	[M+H]+	1.222	0.63	1	C18	Organoheterocyclic compounds	有机杂环化合物	Azepines	氮卓类	-	-	"671-42-1"	-	-	-	-	102463	C1CCNC(=O)C(C1)N	BOWUOGIPSRVRSJ-UHFFFAOYSA-N	1.49622e+07	1.4954e+07	1.35218e+07	1.3898e+07	1.95093e+07	1.98366e+07	1.88615e+07	1.82093e+07	1.39324e+07	1.44923e+07	1.27937e+07	1.09188e+07	1.52233e+07	1.61317e+07	1.74527e+07
Com_1565_pos	7-methoxy-2-methyl-3-phenyl-4H-chromen-4-one	7-甲氧基-2-甲基-3-苯基-4H-色烯-4-酮	P	C17H14O3	266.094	267.103	4.66702	[M+H]+	5.767	0.70	1	C18	Phenylpropanoids and polyketides	苯丙素类和聚酮类	Isoflavonoids	异黄酮类	O-methylated isoflavonoids	O-甲基化异黄酮	"19725-44-1"	HMDB0033980	-	-	LMPK12050002	354368	CC1=C(C(=O)C2=C(O1)C=C(C=C2)OC)C3=CC=CC=C3	XRGWZIGGCNSFRY-UHFFFAOYSA-N	7.00041e+06	714631	1.18822e+06	1.23939e+06	1.71242e+06	1.22988e+07	6.9872e+06	2.07166e+06	5.94247e+06	6.41094e+06	3.46199e+06	202174	5.00682e+06	4.36913e+06	2.87882e+06
Com_1332_pos	7-hydroxy-2-methyl-3-phenyl-4H-chromen-4-one	7-羟基-2-甲基-3-苯基苯并吡喃-4-酮	P	C16H12O3	252.079	253.086	1.36765	[M+H]+	6.036	0.70	1	C18	Phenylpropanoids and polyketides	苯丙素类和聚酮类	Isoflavonoids	异黄酮类	Isoflav-2-enes	异黄-2-烯	"2859-88-3"	HMDB0033979	-	-	LMPK12050001	5380976	CC1=C(C(=O)C2=C(O1)C=C(C=C2)O)C3=CC=CC=C3	BBCDTCKKROIGAB-UHFFFAOYSA-N	3.7787e+06	77041.5	204177	180928	2.4324e+06	9.84523e+06	3.25687e+06	500352	774073	4.3949e+06	2.06279e+06	328713	1.69751e+06	1.63036e+06	1.77831e+06
Com_2223_pos	6-Thioinosine	6-疏基嘌呤核苷	P	C10H12N4O4S	284.058	307.044	9.43821	[M+Na]+	3.689	0.53	1	C18	Nucleosides, nucleotides, and analogues	核苷、核苷酸和类似物	Purine nucleosides	嘌呤核苷	-	-	"574-25-4"	HMDB0060791	-	-	-	676166	C1=NC(=S)C2=C(N1)N(C=N2)[C@H]3[C@@H]([C@@H]([C@H](O3)CO)O)O	NKGPJODWTZCHGF-KQYNXXCUSA-N	5.32251e+08	3.49501e+08	3.28909e+08	5.54452e+08	3.31646e+08	3.25407e+08	1.51994e+08	2.22311e+08	1.45674e+08	2.75948e+08	2.00036e+08	2.61648e+08	3.46386e+08	2.46036e+08	3.19399e+08
Com_3572_pos	N,N'-dibenzhydrylethane-1,2-diamine	N,N-双(二苯基甲基)乙烯二胺	P	C28H28N2	392.225	415.211	7.66917	[M+Na]+	7.013	0.63	1	C18	Benzenoids	苯类化合物	Benzene and substituted derivatives	苯及其取代衍生物	Diphenylmethanes	二苯甲烷	"83027-13-8"	HMDB0254810	-	-	-	1894361	C1=CC=C(C=C1)C(C2=CC=CC=C2)NCCNC(C3=CC=CC=C3)C4=CC=CC=C4	DTZDSNQYNPNCPK-UHFFFAOYSA-N	7.08293e+09	1.0089e+10	8.54596e+09	6.60863e+09	8.62148e+09	8.32468e+09	7.6566e+09	8.69979e+09	9.60667e+09	1.07344e+10	1.08122e+10	9.7058e+09	8.80951e+09	9.00128e+09	9.0149e+09
Com_3530_pos	Purvalanol A	-	P	C19H25ClN6O	388.178	411.168	1.55209	[M+Na]+	6.682	0.77	1	C18	Organoheterocyclic compounds	有机杂环化合物	Imidazopyrimidines	咪唑并嘧啶类	Purines and purine derivatives	嘌呤和嘌呤衍生物	"212844-53-6"	-	-	-	-	456214	CC(C)[C@H](CO)NC1=NC(=C2C(=N1)N(C=N2)C(C)C)NC3=CC(=CC=C3)Cl	PMXCMJLOPOFPBT-HNNXBMFYSA-N	8.26194e+08	1.2427e+09	1.01857e+09	7.0701e+08	1.04336e+09	9.8565e+08	8.49864e+08	9.54014e+08	1.19737e+09	1.25454e+09	1.23101e+09	1.24975e+09	1.0154e+09	1.05919e+09	1.05681e+09
Com_2451_pos	Nialamide	烟肼酰胺	P	C16H18N4O2	298.143	321.131	2.31893	[M+Na]+	5.963	0.83	1	C18	Organoheterocyclic compounds	有机杂环化合物	Pyridines and derivatives	吡啶及其衍生物	Pyridinecarboxylic acids and derivatives	吡啶羧酸及其衍生物	"51-12-7"	HMDB0255576	-	-	-	4472	C1=CC=C(C=C1)CNC(=O)CCNNC(=O)C2=CC=NC=C2	NOIIUHRQUVNIDD-UHFFFAOYSA-N	4.49106e+07	4.13622e+07	3.95002e+07	2.91428e+07	3.26629e+07	3.21619e+07	3.31551e+07	3.26957e+07	4.83386e+07	4.21506e+07	3.89309e+07	4.0276e+07	3.84172e+07	3.73797e+07	3.50888e+07
Com_1296_pos	N-Octanoyl-L-homoserine lactone	辛酰基 -L-高丝氨酸内酯	P	C12H21NO3	227.152	250.142	0.67879	[M+Na]+	6.226	0.62	1	C18	Organic acids and derivatives	有机酸及其衍生物	Carboxylic acids and derivatives	羧酸及其衍生物	Amino acids, peptides, and analogues	氨基酸、肽和类似物	"147852-84-4"	-	C21199	map02024	LMFA08030035	6914579	CCCCCCCC(=O)N[C@H]1CCOC1=O	JKEJEOJPJVRHMQ-JTQLQIEISA-N	5.92809e+06	7.20236e+06	9.15632e+06	5.58301e+06	4.00692e+06	5.53439e+06	5.79255e+06	8.20387e+06	7.02697e+06	5.54807e+07	7.92451e+06	8.21961e+06	9.27995e+06	1.52372e+07	9.70394e+06
Com_3101_pos	Bempedoic acid	贝派地酸	P	C19H36O5	344.256	367.246	2.60094	[M+Na]+	8.138	0.77	1	C18	Lipids and lipid-like molecules	脂质和类脂分子	Fatty Acyls	脂肪酰类	Fatty acids and conjugates	脂肪酸和结合物	"738606-46-7"	HMDB0251991	D10691	-	-	10472693	CC(C)(CCCCCC(CCCCCC(C)(C)C(=O)O)O)C(=O)O	HYHMLYSLQUKXKP-UHFFFAOYSA-N	3.59488e+07	2.83561e+07	1.52624e+07	2.27844e+07	3.6355e+07	2.7547e+07	3.34499e+07	3.28524e+07	1.4791e+07	1.43774e+07	6.41336e+06	1.83226e+07	2.71054e+07	1.85193e+07	1.65202e+07
Com_3219_pos	Ethyl rutinoside	芸香糖乙苷	P	C14H26O10	354.153	377.14	5.78812	[M+Na]+	6.195	0.55	1	C18	Organic oxygen compounds	有机氧化合物	Organooxygen compounds	有机氧化合物	Carbohydrates and carbohydrate conjugates	碳水化合物和碳水化合物结合物	"187539-57-7"	-	-	-	-	129317260	CCOC1C(C(C(C(O1)COC2C(C(C(C(O2)C)O)O)O)O)O)O	JHWGIVYORFJYGB-UHFFFAOYSA-N	1.4522e+06	7.09195e+06	9.54862e+06	3.49576e+06	4.78375e+06	5.24564e+06	2.10773e+06	3.73915e+06	4.14981e+06	5.29949e+06	9.71798e+06	8.50854e+06	4.96331e+06	5.18435e+06	5.46914e+06
Com_2958_pos	Rolofylline	罗洛茶碱	P	C20H28N4O2	356.221	357.228	1.80969	[M+H]+	8.192	0.70	1	C18	Organoheterocyclic compounds	有机杂环化合物	Imidazopyrimidines	咪唑并嘧啶类	Purines and purine derivatives	嘌呤和嘌呤衍生物	136199-02-5	HMDB0257295	-	-	-	64627	CCCN1C2=C(C(=O)N(C1=O)CCC)NC(=N2)C34CC5CC(C3)CC4C5	PJBFVWGQFLYWCB-UHFFFAOYSA-N	1.19204e+07	1.62369e+07	1.10705e+07	1.13744e+07	1.24615e+07	5.91313e+06	1.04429e+07	1.76026e+07	1.07632e+07	7.6643e+06	6.89553e+06	1.36045e+07	1.25704e+07	1.28818e+07	1.28743e+07
Com_4008_pos	AZD1656	AZD1656	P	C24H26N6O5	478.196	501.182	7.7204	[M+Na]+	8.231	0.50	1	C18	Organic oxygen compounds	有机氧化合物	Organooxygen compounds	有机氧化合物	Ethers	醚类	919783-22-5	-	-	-	-	16039797	CC1=CN=C(C=N1)NC(=O)C2=CC(=CC(=C2)O[C@@H](C)COC)OC3=NC=C(N=C3)C(=O)N4CCC4	FJEJHJINOKKDCW-INIZCTEOSA-N	1.22211e+06	1.01071e+07	5.34057e+06	3.53032e+06	2.2963e+06	2.05218e+06	4.28673e+06	6.19045e+06	3.57398e+06	1.61214e+06	5.61443e+06	9.60372e+06	3.95022e+06	4.39228e+06	3.63481e+06
Com_3483_pos	Hydrocortisone acetate	醋酸氢化可的松	P	C23H32O6	404.22	405.225	6.36108	[M+H]+	6.509	0.65	1	C18	Lipids and lipid-like molecules	脂质和类脂分子	Steroids and steroid derivatives	类固醇和类固醇衍生物	Pregnane steroids	妊娠类固醇	50-03-3	-	C02821	-	LMST02030093	5744	CC(=O)OCC(=O)[C@]1(CC[C@@H]2[C@@]1(C[C@@H]([C@H]3[C@H]2CCC4=CC(=O)CC[C@]34C)O)C)O	ALEXXDVDDISNDU-JZYPGELDSA-N	1.28924e+08	7.94318e+07	2.42684e+07	3.93652e+07	7.17241e+07	6.12183e+07	1.42101e+08	1.34917e+08	1.03682e+08	4.93339e+07	4.54047e+07	5.9227e+07	9.75598e+07	1.11592e+08	5.69211e+07
Com_1580_pos	2-(2-amino-3-methoxyphenyl)chromen-4-one	2-(2-氨基-3-甲氧基苯基)-4H-1-苯并吡喃-4-酮	P	C16H13NO3	267.09	268.099	8.56507	[M+H]+	5.698	0.51	1	C18	Phenylpropanoids and polyketides	苯丙素类和聚酮类	Flavonoids	黄酮类化合物	O-methylated flavonoids	O-甲基化黄酮类化合物	167869-21-8	HMDB0244751	-	-	-	4713	COC1=CC=CC(=C1N)C2=CC(=O)C3=CC=CC=C3O2	QFWCYNPOPKQOKV-UHFFFAOYSA-N	2.41056e+06	814395	2.48119e+06	421480	1.22849e+06	6.29304e+06	3.804e+06	3.13323e+06	845058	2.71481e+06	713614	1.51697e+06	2.65826e+06	2.46327e+06	2.34404e+06
Com_3309_pos	RGFP966	RGFP966	P	C21H19FN4O	362.154	385.142	4.59392	[M+Na]+	6.913	0.79	1	C18	Benzenoids	苯类化合物	Benzene and substituted derivatives	苯及其取代衍生物	Anilides	酰苯胺类	1357389-11-7	-	-	-	-	56650312	C1=CC=C(C=C1)/C=C/CN2C=C(C=N2)/C=C/C(=O)NC3=C(C=C(C=C3)F)N	BLVQHYHDYFTPDV-VCABWLAWSA-N	9.97135e+07	1.976e+08	1.83879e+08	1.199e+08	1.29971e+08	1.53372e+08	9.55768e+07	1.36373e+08	1.00737e+08	1.53726e+08	2.42343e+08	2.0598e+08	1.45553e+08	1.48536e+08	1.58462e+08
Com_293_pos	4-Deoxypyridoxine	4 - 脱氧吡哆醇	P	C8H11NO2	153.079	154.087	1.96373	[M+H]+	3.338	0.51	1	C18	Organoheterocyclic compounds	有机杂环化合物	Pyridines and derivatives	吡啶及其衍生物	Methylpyridines	甲基吡啶类	61-67-6	HMDB0246408	-	-	-	6094	CC1=C(C(=NC=C1CO)C)O	KKOWAYISKWGDBG-UHFFFAOYSA-N	7.30645e+07	7.40891e+07	5.96482e+07	7.75904e+07	6.80139e+07	5.3166e+07	4.53334e+07	4.79859e+07	5.87055e+07	7.28473e+07	6.20136e+07	6.30368e+07	6.22903e+07	6.75208e+07	6.17213e+07
Com_2820_pos	10,12-Tricosadiynoic acid	10,12-二十三联炔酸	P	C23H38O2	346.287	347.295	0.19657	[M+H]+	11.136	0.86	1	C18	Lipids and lipid-like molecules	脂质和类脂分子	Fatty Acyls	脂肪酰类	Fatty acids and conjugates	脂肪酸和结合物	66990-30-5	-	-	-	-	538457	CCCCCCCCCCC#CC#CCCCCCCCCC(=O)O	DIEDVCMBPCRJFQ-UHFFFAOYSA-N	1.36668e+07	117510	2.77375e+06	5.46827e+06	424301	114539	1.96736e+06	440096	140358	512340	1.20219e+06	909620	5.72289e+06	4.77137e+06	4.19883e+06
Com_3605_pos	Bisindolylmaleimide VIII	双吲哚基马来酰亚胺 VIII	P	C24H22N4O2	398.174	421.164	0.84401	[M+Na]+	6.823	0.60	1	C18	Organoheterocyclic compounds	有机杂环化合物	Indoles and derivatives	吲哚及其衍生物	N-alkylindoles	N-烷基吲哚	125313-65-7	HMDB0257261	-	-	-	2403	CN1C=C(C2=CC=CC=C21)C3=C(C(=O)NC3=O)C4=CN(C5=CC=CC=C54)CCCN	UQHKJRCFSLMWIA-UHFFFAOYSA-N	8.26529e+06	3.69744e+06	2.23746e+06	1.64895e+06	3.51839e+06	1.27805e+07	2.64695e+06	1.13745e+07	8.0969e+06	2.25083e+06	2.50983e+06	1.22284e+06	3.54581e+06	5.4084e+06	4.30379e+06
Com_1000_pos	N-ethyl-N-oxido-dodecan-1-amine	十二烷基二甲基氧化胺	P	C14H31NO	229.241	230.248	0.69511	[M+H]+	7.244	0.93	1	C18	Organic nitrogen compounds	有机氮化合物	Organonitrogen compounds	有机氮化合物	Aminoxides	氨基氧化物	1643-20-5	-	-	-	-	15433	CCCCCCCCCCCC[N+](C)(C)[O-]	SYELZBGXAIXKHU-UHFFFAOYSA-N	5.36328e+08	7.36353e+08	1.12551e+09	5.02205e+08	7.77525e+08	7.78004e+08	7.7013e+08	8.43824e+08	1.07369e+09	9.27096e+08	1.11546e+09	8.70961e+08	8.19717e+08	8.58516e+08	8.52318e+08
Com_3045_pos	Bisphenol A diglycidyl ether	2,2-双-(4-甘胺氧苯)丙烷	P	C21H24O4	340.167	363.16	9.16666	[M+Na]+	6.903	0.58	1	C18	Benzenoids	苯类化合物	Benzene and substituted derivatives	苯及其取代衍生物	Diphenylmethanes	二苯甲烷	1675-54-3	HMDB0032737	C14348	-	-	2286	CC(C)(C1=CC=C(C=C1)OCC2CO2)C3=CC=C(C=C3)OCC4CO4	LCFVJGUPQDGYKZ-UHFFFAOYSA-N	5.39218e+07	8.62732e+07	9.99384e+07	5.57786e+07	6.79827e+07	8.54707e+07	4.8639e+07	5.93399e+07	4.15507e+07	7.61027e+07	1.08192e+08	9.03031e+07	7.12483e+07	6.86902e+07	7.73652e+07
Com_2981_pos	(E)-2-Cyano-3-(3,4-dihydroxyphenyl)-N-(4-phenylbutyl)-2-propenamide	(E)-2 - 氰基 - 3-(3,4 - 二羟基苯基)-N-(4 - 苯基丁基)-2 - 丙烯酰胺	P	C20H20N2O3	336.147	359.136	1.31471	[M+Na]+	5.633	0.62	1	C18	Phenylpropanoids and polyketides	苯丙素类和聚酮类	Cinnamic acids and derivatives	肉桂酸及其衍生物	Hydroxycinnamic acids and derivatives	羟基肉桂酸及其衍生物	133550-41-1	-	-	-	-	5328775	C1=CC=C(C=C1)CCCCNC(=O)/C(=C/C2=CC(=C(C=C2)O)O)/C#N	GWCNJMUSWLTSCW-SFQUDFHCSA-N	2.35322e+06	2.2921e+06	1.11808e+06	1.19448e+06	1.5496e+06	1.84448e+06	1.56212e+06	978170	5.75833e+06	1.98373e+06	1.51534e+06	2.39008e+06	1.97484e+06	1.68497e+06	1.91793e+06
Com_3318_pos	Leucylarginylproline	亮氨酰精氨酰脯氨酸	P	C17H32N6O4	384.248	385.256	0.06544	[M+H]+	4.861	0.68	1	C18	Organic acids and derivatives	有机酸及其衍生物	Carboxylic acids and derivatives	羧酸及其衍生物	Amino acids, peptides, and analogues	氨基酸、肽和类似物	133943-59-6	-	-	-	-	9929972	CC(C)C[C@@H](C(=O)N[C@@H](CCCN=C(N)N)C(=O)N1CCC[C@H]1C(=O)O)N	IBMVEYRWAWIOTN-AVGNSLFASA-N	4.74158e+07	1.72711e+07	2.61051e+07	6.90011e+07	2.59635e+07	2.53247e+07	1.43992e+07	1.65589e+07	8.79542e+06	1.48224e+07	2.43397e+07	1.65319e+07	2.65389e+07	2.61994e+07	2.61548e+07
Com_2824_pos	3'-Adenylic acid	腺苷 3'-单磷酸	P	C10H14N5O7P	347.063	348.07	0.09487	[M+H]+	2.353	1.00	1	C18	Nucleosides, nucleotides, and analogues	核苷、核苷酸和类似物	Ribonucleoside 3'-phosphates	核糖核苷 3'-磷酸	-	-	84-21-9	HMDB0003540	C01367	map00230;map01100	-	41211	C1=NC(=C2C(=N1)N(C=N2)[C@H]3[C@@H]([C@@H]([C@H](O3)CO)OP(=O)(O)O)O)N	LNQVTSROQXJCDD-KQYNXXCUSA-N	1.81714e+09	1.38618e+09	6.67783e+08	1.17959e+09	1.17578e+09	2.76351e+08	2.6105e+08	4.76207e+08	8.36709e+08	4.37996e+08	8.39203e+08	7.66708e+08	6.72102e+08	9.53333e+08	6.61659e+08
Com_3654_pos	Bentiromide	苯酪肽	P	C23H20N2O5	404.137	427.128	3.43706	[M+Na]+	7.189	0.50	1	C18	Organic acids and derivatives	有机酸及其衍生物	Carboxylic acids and derivatives	羧酸及其衍生物	Amino acids, peptides, and analogues	氨基酸、肽和类似物	37106-97-1	HMDB0014663	-	-	-	6957673	C1=CC=C(C=C1)C(=O)N[C@@H](CC2=CC=C(C=C2)O)C(=O)NC3=CC=C(C=C3)C(=O)O	SPPTWHFVYKCNNK-FQEVSTJZSA-N	8.85903e+06	1.4197e+07	1.35528e+07	5.11204e+06	1.21451e+07	1.09791e+07	8.57628e+06	1.13872e+07	1.42645e+07	1.4413e+07	1.42343e+07	1.01475e+07	1.17228e+07	1.10484e+07	1.19128e+07
Com_3809_pos	Xanthine amine congener	黄嘌呤胺同类物	P	C21H28N6O4	428.217	451.209	5.51584	[M+Na]+	7.305	0.64	1	C18	Organoheterocyclic compounds	有机杂环化合物	Imidazopyrimidines	咪唑并嘧啶类	Purines and purine derivatives	嘌呤和嘌呤衍生物	96865-92-8	HMDB0259918	-	-	-	5697	CCCN1C2=C(C(=O)N(C1=O)CCC)NC(=N2)C3=CC=C(C=C3)OCC(=O)NCCN	FIQGIOAELHTLHM-UHFFFAOYSA-N	2.1905e+07	3.38085e+07	2.67802e+07	1.66854e+07	2.7691e+07	2.67084e+07	2.32754e+07	2.77456e+07	3.08328e+07	3.81266e+07	3.3674e+07	2.92029e+07	2.86542e+07	2.77072e+07	2.74513e+07
Com_2068_pos	Palmitoylisopropylamide	棕榈-N-异丙基酰胺	P	C19H39NO	297.303	298.311	0.65117	[M+H]+	10.638	0.77	1	C18	Lipids and lipid-like molecules	脂质和类脂分子	Fatty Acyls	脂肪酰类	Fatty amides	脂肪酰胺	189939-61-5	-	-	-	-	5063962	CCCCCCCCCCCCCCCC(=O)NC(C)C	TZYVUGCYYQOTQR-UHFFFAOYSA-N	1.61445e+06	1.2582e+07	1.79912e+07	8.37621e+06	9.2126e+06	7.89704e+06	1.94845e+07	1.57835e+07	1.04167e+07	8.1905e+06	1.51215e+07	1.6326e+07	1.12745e+07	1.31292e+07	1.33577e+07
Com_2496_pos	Cynandione A	Cynandione A	P	C16H14O6	302.079	325.07	4.79932	[M+Na]+	5.654	0.75	1	C18	Benzenoids	苯类化合物	Benzene and substituted derivatives	苯及其取代衍生物	Biphenols	双酚类	168706-29-4	HMDB0250693	-	-	-	10063465	CC(=O)C1=C(C(=C(C=C1)O)C2=C(C=CC(=C2C(=O)C)O)O)O	DYQDHRLBSZIKEM-UHFFFAOYSA-N	1.62075e+06	165907	136095	99824	239253	2.0495e+06	1.62914e+06	241304	434929	1.37637e+06	722134	228182	1.06058e+06	1.25349e+06	973248
Com_3432_pos	AMP-Deoxynojirimycin	AMP - 脱氧野尻霉素	P	C22H39NO5	397.283	398.29	0.91686	[M+H]+	7.019	0.66	1	C18	Organoheterocyclic compounds	有机杂环化合物	Piperidines	哌啶类	-	-	216758-20-2	-	-	-	-	9822159	C1[C@@H]([C@H]([C@@H]([C@H](N1CCCCCOCC23CC4CC(C2)CC(C4)C3)CO)O)O)O	XVYLNHVEAOOEGI-FAIWKWDXSA-N	2.06013e+07	1.62699e+07	1.23177e+07	2.16436e+07	3.77481e+07	1.70137e+07	2.78418e+07	2.63277e+07	1.67194e+07	1.1476e+07	1.0567e+07	1.33493e+07	1.7592e+07	1.88944e+07	1.90109e+07
Com_1504_pos	Gizzerosine	吉折 sine	P	C11H20N4O2	240.159	263.146	5.4127	[M+Na]+	1.423	0.50	1	C18	Organic acids and derivatives	有机酸及其衍生物	Carboxylic acids and derivatives	羧酸及其衍生物	Amino acids, peptides, and analogues	氨基酸、肽和类似物	88252-77-1	-	-	-	-	159236	C1=C(NC=N1)CCNCCCC[C@@H](C(=O)O)N	LFNFNJYYTXESHV-JTQLQIEISA-N	1.57226e+08	2.1183e+08	1.62074e+08	2.55197e+08	2.63292e+08	2.38275e+08	2.11117e+08	2.12393e+08	1.55247e+08	1.43676e+08	2.30962e+08	2.378e+08	2.02741e+08	2.17723e+08	1.83381e+08
Com_2871_pos	Ovatodiolide	卵二烯内酯	P	C20H24O4	328.167	351.16	9.49257	[M+Na]+	6.842	0.69	1	C18	Lipids and lipid-like molecules	脂质和类脂分子	Prenol lipids	异戊烯醇脂	Terpene lactones	萜内酯	3484-37-5	-	-	-	-	5358704	C/C/1=C\CCC2=CC(C/C(=C\C3C(CC1)C(=C)C(=O)O3)/C)OC2=O	KTYZKXFERQUCPX-SXPDDEAFSA-N	1.23794e+07	2.64368e+07	2.62569e+07	1.64242e+07	1.47932e+07	2.23749e+07	1.26587e+07	1.90024e+07	1.32364e+07	2.13216e+07	3.32131e+07	2.74928e+07	1.7089e+07	2.18418e+07	1.91307e+07
Com_1352_pos	4-Formylaminoantipyrine	4 - 甲酰氨基安替比林	P	C12H13N3O2	231.101	254.089	4.96379	[M+Na]+	5.374	0.52	1	C18	Organoheterocyclic compounds	有机杂环化合物	Azoles	唑类	Pyrazoles	吡唑类	1672-58-8	HMDB0246429	-	-	-	72666	CC1=C(C(=O)N(N1C)C2=CC=CC=C2)NC=O	WSJBSKRPKADYRQ-UHFFFAOYSA-N	5.29035e+06	825537	861595	569611	2.13812e+06	7.07899e+06	3.47112e+06	1.65098e+06	3.15505e+06	3.20634e+06	2.07565e+06	213136	3.06376e+06	3.07552e+06	3.01775e+06
Com_2455_pos	Norethindrone	炔诺酮	P	C20H26O2	298.193	321.181	4.48744	[M+Na]+	6.076	0.63	1	C18	Lipids and lipid-like molecules	脂质和类脂分子	Steroids and steroid derivatives	类固醇和类固醇衍生物	Estrane steroids	雌激素类固醇	68-22-4	HMDB0014855	C05028	-	LMST02030097	6230	C[C@]12CC[C@H]3[C@H]([C@@H]1CC[C@]2(C#C)O)CCC4=CC(=O)CC[C@H]34	VIKNJXKGJWUCNN-XGXHKTLJSA-N	1.44866e+06	377768	52626.5	654936	638421	1.97668e+07	5.79101e+06	3.31225e+06	6.77051e+06	3.17558e+06	1.58487e+06	122025	2.8793e+06	3.3725e+06	3.05759e+06
Com_3861_pos	N-Arachidonyldopamine	N - 花生四烯基多巴胺	P	C28H41NO3	439.309	462.298	0.15669	[M+Na]+	9.261	0.54	1	C18	Benzenoids	苯类化合物	Phenols	酚类	Benzenediols	苯二醇类	199875-69-9	-	C12271	map04080;map04750	LMFA08020084	5282105	CCCCC/C=C\C/C=C\C/C=C\C/C=C\CCCC(=O)NCCC1=CC(=C(C=C1)O)O	MVVPIAAVGAWJNQ-DOFZRALJSA-N	3.57003e+09	4.40233e+08	1.94875e+09	2.13048e+09	6.57374e+08	6.05308e+08	4.7207e+08	1.08999e+09	7.1505e+08	4.92201e+08	2.94802e+08	4.0471e+08	1.10788e+09	1.13129e+09	1.11152e+09
Com_2789_pos	Oxyphencyclimine	奥芬那君	P	C20H28N2O3	344.21	345.221	9.79424	[M+H]+	6.558	0.51	1	C18	Organoheterocyclic compounds	有机杂环化合物	Diazines	二嗪类	Pyrimidines and pyrimidine derivatives	嘧啶和嘧啶衍生物	125-53-1	HMDB0014527	C07851	-	-	4642	CN1CCCN=C1COC(=O)C(C2CCCCC2)(C3=CC=CC=C3)O	DUDKAZCAISNGQN-UHFFFAOYSA-N	4.38973e+06	1.44192e+06	5.57479e+06	1.88567e+06	3.03466e+06	9.62764e+06	7.23231e+06	8.36605e+06	967767	8.51934e+06	2.9751e+06	2.56386e+06	4.7965e+06	5.15087e+06	5.9547e+06
Com_2291_pos	Dicyclomine	双环维林	P	C19H35NO2	309.267	310.272	7.71292	[M+H]+	7.271	0.63	1	C18	Organic acids and derivatives	有机酸及其衍生物	Carboxylic acids and derivatives	羧酸及其衍生物	Carboxylic acid derivatives	羧酸衍生物	77-19-0	HMDB0014942	C06951	-	-	3042	CCN(CC)CCOC(=O)C1(CCCCC1)C2CCCCC2	CURUTKGFNZGFSE-UHFFFAOYSA-N	4.71104e+07	7.17235e+07	1.18015e+08	5.78439e+07	1.00047e+08	1.03911e+08	1.14328e+08	1.06548e+08	1.51897e+08	7.3324e+07	1.02159e+08	1.6115e+08	1.15344e+08	1.15033e+08	1.15161e+08
Com_2852_pos	Bexarotene	贝沙罗汀	P	C24H28O2	348.209	349.214	6.51871	[M+H]+	8.144	0.52	1	C18	Lipids and lipid-like molecules	脂质和类脂分子	Prenol lipids	异戊烯醇脂	Retinoids	类视黄醇	153559-49-0	HMDB0014452	D03106	-	-	82146	CC1=CC2=C(C=C1C(=C)C3=CC=C(C=C3)C(=O)O)C(CCC2(C)C)(C)C	NAVMQTYZDKMPEU-UHFFFAOYSA-N	1.28365e+08	1.142e+08	7.9554e+07	8.76282e+07	1.3567e+08	8.11187e+07	1.23668e+08	1.83422e+08	8.55349e+07	8.2838e+07	5.05703e+07	8.33097e+07	9.86409e+07	9.92276e+07	1.01578e+08
Com_104_pos	2-Propylpiperidine	2-丙基哌啶	P	C8H17N	127.136	128.144	4.76034	[M+H]+	5.013	0.69	1	C18	Alkaloids and derivatives	生物碱及其衍生物	-	-	-	-	3238-60-6	HMDB0030285	-	-	-	9985	CCCC1CCCCN1	NDNUANOUGZGEPO-UHFFFAOYSA-N	3.51951e+08	3.63164e+07	1.21209e+07	2.37919e+07	1.42558e+07	1.14031e+07	1.58342e+07	4.68892e+07	3.5295e+08	2.21471e+07	5.56809e+07	1.07327e+07	7.92796e+07	8.17424e+07	8.17323e+07
Com_985_pos	2,3-Dihydroxypropyl decanoate	2,3 - 二羟基丙基癸酸酯	P	C13H26O4	246.183	229.18	0.51838	[M+H-H2O]+	6.366	0.61	1	C18	Lipids and lipid-like molecules	脂质和类脂分子	Glycerolipids	甘油脂	Monoradylglycerols	单酰基甘油	2277-23-8	-	-	-	-	92926	CCCCCCCCCC(=O)OCC(CO)O	LKUNXBRZDFMZOK-UHFFFAOYSA-N	1.69109e+07	1.99029e+07	2.88678e+07	1.79271e+07	1.39702e+07	1.69248e+07	1.51877e+07	1.0162e+07	1.82099e+07	2.02827e+07	2.829e+07	2.65145e+07	1.90375e+07	2.18481e+07	2.22035e+07
Com_2558_pos	Diprotin B	抑二肽素B	P	C16H29N3O4	327.216	328.224	3.9956	[M+H]+	5.487	0.69	1	C18	Organic acids and derivatives	有机酸及其衍生物	Carboxylic acids and derivatives	羧酸及其衍生物	Amino acids, peptides, and analogues	氨基酸、肽和类似物	90614-49-6	-	-	-	-	146208	CC(C)C[C@@H](C(=O)O)NC(=O)[C@@H]1CCCN1C(=O)[C@H](C(C)C)N	NHXZRXLFOBFMDM-AVGNSLFASA-N	3.88856e+07	7.58241e+06	1.15128e+07	2.30892e+07	1.694e+07	2.18309e+07	6.68091e+06	1.1283e+07	6.84493e+06	1.03488e+07	7.4337e+06	5.34003e+06	1.55657e+07	1.44082e+07	1.40272e+07
Com_1621_pos	H-Pro-Gly-Pro-OH	脯氨酸 - 甘氨酸 - 脯氨酸	P	C12H19N3O4	269.138	270.145	0.16612	[M+H]+	4.678	0.61	1	C18	Organic acids and derivatives	有机酸及其衍生物	Carboxylic acids and derivatives	羧酸及其衍生物	Amino acids, peptides, and analogues	氨基酸、肽和类似物	7561-51-5	-	-	-	-	9903507	C1C[C@H](NC1)C(=O)NCC(=O)N2CCC[C@H]2C(=O)O	BRPMXFSTKXXNHF-IUCAKERBSA-N	2.58166e+07	1.37344e+07	1.29314e+07	2.13718e+07	3.14541e+07	3.62972e+07	2.93767e+07	2.22036e+07	1.43593e+07	2.48239e+07	1.18999e+07	8.8845e+06	2.22918e+07	3.15686e+07	2.18691e+07
Com_241_pos	4-Methyl-5,6,7,8-tetrahydroquinoline	4 - 甲基 - 5,6,7,8 - 四氢喹啉	P	C10H13N	147.105	148.112	2.30219	[M+H]+	5.125	0.75	1	C18	Organoheterocyclic compounds	有机杂环化合物	Quinolines and derivatives	喹啉及其衍生物	Hydroquinolines	氢化喹啉	28971-03-1	HMDB0029709	-	-	-	185667	CC1=C2CCCCC2=NC=C1	LGYCOYCCCKHXGC-UHFFFAOYSA-N	1.23563e+07	7.46492e+06	5.58103e+06	2.41364e+06	1.25254e+07	1.60624e+07	6.96468e+06	6.67098e+06	1.60603e+07	2.03044e+07	6.00561e+06	1.00786e+07	1.14873e+07	1.10987e+07	1.12755e+07
Com_14_pos	2-Aminopyrimidin-5-ol	2 - 氨基嘧啶 - 5 - 醇	P	C4H5N3O	111.043	112.051	4.19303	[M+H]+	1.842	0.58	1	C18	Organoheterocyclic compounds	有机杂环化合物	Diazines	二嗪类	Pyrimidines and pyrimidine derivatives	嘧啶和嘧啶衍生物	143489-45-6	-	-	-	-	17750388	C1=C(C=NC(=N1)N)O	NVYMOVCPYONOSF-UHFFFAOYSA-N	7.05261e+08	4.6356e+08	4.67105e+08	8.46457e+08	7.92931e+08	7.81639e+08	6.22144e+08	5.09166e+08	5.2217e+08	5.03992e+08	8.45274e+08	3.16744e+08	5.2991e+08	5.45294e+08	5.20609e+08
Com_1605_pos	Cyclo(L-Phe-L-Val)	环（L - 苯丙氨酸 - L - 缬氨酸）	P	C14H18N2O2	246.137	269.124	8.51711	[M+Na]+	6.272	0.57	1	C18	Organic acids and derivatives	有机酸及其衍生物	Carboxylic acids and derivatives	羧酸及其衍生物	Amino acids, peptides, and analogues	氨基酸、肽和类似物	35590-86-4	-	-	-	-	13783105	CC(C)[C@H]1C(=O)N[C@H](C(=O)N1)CC2=CC=CC=C2	OQQPOHUVAQPSHJ-RYUDHWBXSA-N	3.59859e+06	269776	552215	2.23772e+06	3.0731e+06	6.41209e+06	2.79761e+06	1.3932e+06	475356	7.28373e+06	4.35803e+06	1.05908e+06	3.35323e+06	3.20614e+06	4.13942e+06
Com_3534_pos	Tetrapeptide-1	四肽-1?	P	C20H36N4O6	428.263	411.262	3.26705	[M+H-H2O]+	5.42	0.53	1	C18	Organic acids and derivatives	有机酸及其衍生物	Carboxylic acids and derivatives	羧酸及其衍生物	Amino acids, peptides, and analogues	氨基酸、肽和类似物	1632354-04-1	-	-	-	-	169450584	C[C@H]([C@@H](C(=O)N[C@@H](C(C)C)C(=O)O)NC(=O)[C@@H]1CCCN1C(=O)[C@H](CC(C)C)N)O	BIKXAJOSLRDPNM-YXMSTPNBSA-N	4.96594e+06	3.2359e+06	1.65124e+06	3.93593e+06	9.94541e+06	5.03515e+06	6.18222e+06	6.48321e+06	4.28603e+06	5.9847e+06	2.45086e+06	2.92571e+06	4.81124e+06	4.76551e+06	5.31448e+06
Com_1675_pos	gamma-Sanshool	γ-山椒素	P	C18H27NO	273.209	274.214	7.85034	[M+H]+	8.514	0.87	1	C18	Lipids and lipid-like molecules	脂质和类脂分子	Fatty Acyls	脂肪酰类	Fatty amides	脂肪酰胺	78886-65-4	HMDB0031184	-	-	LMFA08020179	6440615	C/C=C/C=C/C=C\CC/C=C/C=C/C(=O)NCC(C)C	KVUKDCFEXVWYBN-JDXPBYPHSA-N	1.54272e+09	1.84443e+09	2.21769e+09	2.27986e+09	1.39333e+09	1.79545e+09	2.34839e+09	1.75556e+09	2.49342e+09	2.13994e+09	2.0919e+09	3.20895e+09	1.95058e+09	1.97246e+09	1.80603e+09
Com_3420_pos	2H-9,4a-(Epoxymethano)phenanthren-12-one, 1,3,4,9,10,10a-hexahydro-10-hydroxy-5,6-dimethoxy-1,1-dimethyl-7-(1-methylethyl)-, (4aR,9R,10R,10aS)-	(4aR,9R,10R,10aS）-1,3,4,9,10,10a - 六氢 - 10 - 羟基 - 5,6 - 二甲氧基 - 1,1 - 二甲基 - 7-（1 - 甲基乙基）-2H-9,4a-（环氧亚甲基）菲 - 12 - 酮	P	C22H30O5	374.209	397.201	5.43312	[M+Na]+	7.015	0.64	1	C18	-	-	-	-	-	-	116064-19-8	-	-	-	-	13820518	CC(C)C1=C(C(=C2C(=C1)[C@@H]3[C@@H]([C@@H]4[C@@]2(CCCC4(C)C)C(=O)O3)O)OC)OC	PDASRADGYGKBBS-BXYJTDFISA-N	6.48885e+07	7.43754e+07	8.79478e+07	5.01367e+07	6.62405e+07	6.71323e+07	5.24221e+07	6.70875e+07	7.37939e+07	8.71841e+07	7.86855e+07	7.54043e+07	1.1058e+08	1.08536e+08	6.51453e+07
Com_1674_pos	Heptanoyl-L-carnitine (chloride)	庚酰 - L - 肉碱	P	C14H28NO4+	274.202	274.202	2.44009	[M+H]+	5.868	0.84	1	C18	Lipids and lipid-like molecules	脂质和类脂分子	Fatty Acyls	脂肪酰类	Fatty acid esters	脂肪酸酯	162041-08-9	-	-	-	-	156589038	CCCCCCC(=O)O[C@H](CC(=O)O)C[N+](C)(C)C	VDPCTFWULDLKHT-GFCCVEGCSA-O	1.95321e+07	8.04054e+06	7.62034e+06	1.66138e+07	2.18197e+07	7.7274e+06	4.19507e+06	1.0994e+07	3.25512e+07	1.64136e+07	1.10006e+07	4.31187e+06	1.40019e+07	1.37366e+07	1.19592e+07
Com_62_pos	Anthranilic acid	邻氨基苯甲酸	P	C7H7NO2	137.048	120.045	8.793	[M+H-H2O]+	4.861	0.59	1	C18	Benzenoids	苯类化合物	Benzene and substituted derivatives	苯及其取代衍生物	Benzoic acids and derivatives	苯甲酸及其衍生物	118-92-3	HMDB0001123	C00108	map00380;map00400;map00405;map00621;map00627;map00996;map00997;map00998;map00999;map01060;map01061;map01063;map01070;map01100;map01110;map01120;map01220;map01230;map07110	-	227	C1=CC=C(C(=C1)C(=O)O)N	RWZYAGGXGHYGMB-UHFFFAOYSA-N	6.71832e+07	4.64541e+07	3.767e+07	5.2815e+07	5.2844e+07	6.84752e+07	7.49172e+07	3.36068e+07	3.28208e+07	4.65166e+07	2.52722e+07	4.25879e+07	4.65742e+07	5.10075e+07	5.01145e+07
Com_2511_pos	Etonogestrel	依托孕烯	P	C22H28O2	324.209	325.216	0.73603	[M+H]+	7.426	0.83	1	C18	Lipids and lipid-like molecules	脂质和类脂分子	Steroids and steroid derivatives	类固醇和类固醇衍生物	Estrane steroids	雌激素类固醇	54048-10-1	HMDB0014439	D04104	-	-	6917715	CC[C@]12CC(=C)[C@H]3[C@H]([C@@H]1CC[C@]2(C#C)O)CCC4=CC(=O)CC[C@H]34	GCKFUYQCUCGESZ-BPIQYHPVSA-N	1.83022e+08	2.27319e+08	1.66937e+08	2.10338e+08	4.25499e+08	1.06548e+08	3.97002e+08	5.16087e+08	1.11601e+08	1.72925e+08	7.72736e+07	1.6379e+08	1.45663e+08	2.9235e+08	2.8516e+08
Com_1022_pos	Ethyl L-tyrosinate	L-酪氨酸乙酯	P	C11H15NO3	209.105	232.093	7.00234	[M+Na]+	5.663	0.56	1	C18	Organic acids and derivatives	有机酸及其衍生物	Carboxylic acids and derivatives	羧酸及其衍生物	Amino acids, peptides, and analogues	氨基酸、肽和类似物	949-67-7	-	C01458	-	-	70364	CCOC(=O)[C@H](CC1=CC=C(C=C1)O)N	SBBWEQLNKVHYCX-JTQLQIEISA-N	51252.5	1.20475e+06	1.88799e+06	75841.2	758663	934346	33430.8	1.40383e+06	1.06874e+06	4.44434e+06	634977	1.60997e+06	438513	489430	251320
Com_906_pos	1,7,7-trimethyl-3-(phenylmethylene)bicyclo[2.2.1]heptan-2-one	3-亚苄基樟脑	P	C17H20O	240.151	223.15	8.2043	[M+H-H2O]+	6.071	0.69	1	C18	Lipids and lipid-like molecules	脂质和类脂分子	Prenol lipids	异戊烯醇脂	Monoterpenoids	单萜类	15087-24-8	HMDB0244683	-	-	-	27021	CC1(C2CCC1(C(=O)C2=CC3=CC=CC=C3)C)C	OIQXFRANQVWXJF-UHFFFAOYSA-N	9.52585e+06	1.21956e+07	1.82132e+07	1.03406e+07	8.71341e+06	8.10127e+06	1.09794e+07	1.07913e+07	1.40748e+07	1.13295e+07	1.54896e+07	1.64926e+07	1.22983e+07	1.23272e+07	1.31325e+07
Com_4098_pos	1-NONADECANOYL-2-HYDROXY-SN-GLYCERO-3-PHOSPHOCHOLINE	1-壬二酰基-2-羟基-sn-甘油-3-磷酸胆碱	P	C27H57NO7P+	538.387	538.387	0.679	[M+H]+	10.656	0.94	1	C18	Lipids and lipid-like molecules	脂质和类脂分子	Glycerophospholipids	甘油磷脂	Glycerophosphocholines	甘油磷酸胆碱	108273-88-7	-	-	-	-	5313995	CCCCCCCCCCCCCCCCCCC(=O)OC[C@H](COP(=O)(O)OCC[N+](C)(C)C)O	WYIMORDZGCUBAA-AREMUKBSSA-O	1.36734e+07	8.92708e+07	4.38834e+07	1.03607e+07	1.06323e+08	8.69427e+07	8.2882e+07	6.92449e+07	5.04357e+07	6.32012e+07	4.77314e+07	7.22307e+07	7.64921e+07	7.54369e+07	8.39349e+07
Com_2590_pos	Ethyl Stearate	硬脂酸乙酯	P	C20H40O2	312.303	330.337	1.18714	[M+NH4]+	8.476	0.93	1	C18	Lipids and lipid-like molecules	脂质和类脂分子	Fatty Acyls	脂肪酰类	Fatty acid esters	脂肪酸酯	111-61-5	HMDB0034156	-	-	LMFA07010883	8122	CCCCCCCCCCCCCCCCCC(=O)OCC	MVLVMROFTAUDAG-UHFFFAOYSA-N	1.54738e+08	8.5308e+08	5.74585e+08	3.68003e+08	3.94931e+08	9.75671e+08	4.2625e+08	8.35026e+08	6.75774e+08	7.58854e+08	9.70142e+08	2.41153e+08	6.2801e+08	6.38072e+08	6.4991e+08
Com_2748_pos	1-Stearoyl-rac-glycerol	1 - 硬脂酰基 - 外消旋 - 甘油	P	C21H42O4	358.308	341.305	0.84791	[M+H-H2O]+	9.956	0.96	1	C18	Lipids and lipid-like molecules	脂质和类脂分子	Glycerolipids	甘油脂	Monoradylglycerols	单酰基甘油	123-94-4	-	D01947	-	LMGL01010003	24699	CCCCCCCCCCCCCCCCCC(=O)OCC(CO)O	VBICKXHEKHSIBG-UHFFFAOYSA-N	1.09021e+08	8.27818e+08	4.82835e+08	7.70796e+07	8.07234e+08	8.81899e+08	1.02813e+09	6.74941e+08	6.50874e+08	7.65387e+08	7.00329e+08	6.90273e+08	7.16547e+08	5.87868e+08	5.90251e+08
Com_3127_pos	alpha-Monoarachin	alpha- 花生酸单甘油酯	P	C23H46O4	386.34	369.337	3.15963	[M+H-H2O]+	10.697	0.64	1	C18	Lipids and lipid-like molecules	脂质和类脂分子	Glycerolipids	甘油脂	Monoradylglycerols	单酰基甘油	50906-68-8	-	-	-	-	3246944	CCCCCCCCCCCCCCCCCCCC(=O)OCC(CO)O	UMEKPPOFCOUEDT-UHFFFAOYSA-N	546747	1.52932e+06	1.34078e+06	280041	2.30092e+06	1.99134e+06	1.68437e+06	2.72069e+06	1.86033e+06	639313	918563	2.36294e+06	1.11448e+06	2.0044e+06	2.38666e+06
Com_4168_pos	1,3-Dipalmitin	1,3 - 二棕榈酰甘油	P	C35H68O5	568.507	591.495	0.76988	[M+Na]+	11.794	0.52	1	C18	Lipids and lipid-like molecules	脂质和类脂分子	Glycerolipids	甘油脂	Diradylglycerols	双甘油酯	502-52-3	HMDB0031011	-	-	-	68149	CCCCCCCCCCCCCCCC(=O)OCC(COC(=O)CCCCCCCCCCCCCCC)O	GFAZGHREJPXDMH-UHFFFAOYSA-N	1.18485e+07	8.44377e+06	1.10692e+07	1.32373e+06	9.54902e+06	1.16155e+07	6.1846e+06	8.3373e+06	6.40516e+06	4.68126e+06	856375	1.00277e+07	1.14664e+07	5.65787e+06	1.00705e+07
Com_3056_pos	Glycidol stearate	缩水甘油硬脂酸酯	P	C21H40O3	340.298	363.287	0.31838	[M+Na]+	10.3	0.79	1	C18	Lipids and lipid-like molecules	脂质和类脂分子	Fatty Acyls	脂肪酰类	Fatty acid esters	脂肪酸酯	7460-84-6	-	C19427	-	-	62642	CCCCCCCCCCCCCCCCCC(=O)OCC1CO1	OUQGOXCIUOCDNN-UHFFFAOYSA-N	1.20198e+09	2.69905e+08	4.30151e+08	1.16452e+09	4.17846e+08	5.6954e+08	6.28331e+08	6.89145e+08	4.64894e+08	3.43905e+08	4.75851e+08	2.80513e+08	4.8939e+08	4.6517e+08	4.5187e+08
Com_3007_pos	Karacoline	卡拉可林	P	C22H35NO4	377.257	360.254	0.60905	[M+H-H2O]+	5.979	0.59	1	C18	Lipids and lipid-like molecules	脂质和类脂分子	Prenol lipids	异戊烯醇脂	Diterpenoids	二萜类	39089-30-0	-	C08693	-	-	441742	CCN1C[C@@]2(CC[C@@H]([C@@]34[C@@H]2C[C@@H](C31)[C@]5(C[C@@H]([C@H]6C[C@@H]4[C@@H]5[C@H]6O)OC)O)O)C	HKQZUYOVMYOFIT-VHNBHZRZSA-N	4.19445e+06	1.0869e+06	449467	1.44007e+06	899965	165226	469912	1.28271e+06	613113	61273.7	81119.7	496366	902726	1.25813e+06	1.41937e+06
Com_1287_pos	Crotethamide	巴豆乙酰胺	P	C12H22N2O2	226.168	249.158	4.6291	[M+Na]+	5.266	0.81	1	C18	Organic acids and derivatives	有机酸及其衍生物	Carboxylic acids and derivatives	羧酸及其衍生物	Amino acids, peptides, and analogues	氨基酸、肽和类似物	6168-76-9	-	D07755	-	-	5368010	CCC(C(=O)N(C)C)N(CC)C(=O)/C=C/C	LSAMUAYPDHUBQD-RMKNXTFCSA-N	3.0011e+07	5.04564e+07	4.51909e+07	2.77164e+07	3.26586e+07	2.43504e+07	2.53125e+07	3.07177e+07	5.21719e+07	4.23922e+07	4.22206e+07	4.63705e+07	3.616e+07	3.53362e+07	3.59994e+07
Com_371_pos	Isosafrole	异黄樟素	P	C10H10O2	162.068	163.076	1.93589	[M+H]+	5.903	0.90	1	C18	Organoheterocyclic compounds	有机杂环化合物	Benzodioxoles	苯并二氧杂环戊烯	-	-	120-58-1	HMDB0033591	C10472	-	-	637796	C/C=C/C1=CC2=C(C=C1)OCO2	VHVOLFRBFDOUSH-NSCUHMNNSA-N	9.12534e+07	1.17677e+08	1.11739e+08	8.03716e+07	1.33924e+08	9.9936e+07	1.12104e+08	8.64886e+07	1.34709e+08	1.20393e+08	1.28091e+08	1.13115e+08	1.77711e+08	1.10169e+08	1.05541e+08
Com_1667_pos	Methyl farnesate	法呢酸甲酯	P	C16H26O2	250.193	273.183	0.88861	[M+Na]+	8.782	0.64	1	C18	Lipids and lipid-like molecules	脂质和类脂分子	Prenol lipids	异戊烯醇脂	Sesquiterpenoids	倍半萜类	10485-70-8	-	C16503	map00981	-	5275508	CC(=CCC/C(=C/CC/C(=C/C(=O)OC)/C)/C)C	NWKXNIPBVLQYAB-VDQVFBMKSA-N	9.9438e+07	1.74055e+07	3.48393e+07	7.28607e+07	2.94462e+07	2.06294e+07	3.28344e+07	2.9652e+07	2.28449e+07	1.63917e+07	1.31079e+07	1.1493e+07	3.34561e+07	3.82274e+07	3.43836e+07
Com_2045_pos	Deoxynivalenol(DON)	脱氧雪腐镰刀菌烯醇	P	C15H20O6	296.126	297.134	1.1817	[M+H]+	7.171	0.90	1	C18	Lipids and lipid-like molecules	脂质和类脂分子	Prenol lipids	异戊烯醇脂	Sesquiterpenoids	倍半萜类	51481-10-8	HMDB0036156	C09747	-	LMPR0103180002	40024	CC1=C[C@@H]2[C@]([C@@H](C1=O)O)([C@]3(C[C@H]([C@H]([C@@]34CO4)O2)O)C)CO	LINOMUASTDIRTM-QGRHZQQGSA-N	4.91978e+06	7.24284e+06	4.58972e+06	3.38599e+06	4.33792e+06	7.51404e+06	5.17598e+06	6.61968e+06	6.09025e+06	5.89206e+06	6.12877e+06	4.99534e+06	6.58095e+06	5.40841e+06	6.00499e+06
Com_103_pos	2,4,5-Trimethylthiazole	2,4,5-三甲基噻唑	P	C6H9NS	127.046	128.054	8.22447	[M+H]+	4.899	0.56	1	C18	Organoheterocyclic compounds	有机杂环化合物	Azoles	唑类	Thiazoles	噻唑类	13623-11-5	HMDB0033155	-	-	-	61653	CC1=C(SC(=N1)C)C	BAMPVSWRQZNDQC-UHFFFAOYSA-N	401208	1.5513e+06	1.19192e+06	871972	1.44139e+06	5.63767e+06	3.57451e+06	1.44928e+06	2.6824e+06	1.03659e+06	751846	1.07309e+06	1.96408e+06	2.04334e+06	1.58784e+06
Com_1719_pos	Lysergol	麦角醇	P	C16H18N2O	254.142	277.131	1.70286	[M+Na]+	5.797	0.70	1	C18	Alkaloids and derivatives	生物碱及其衍生物	Ergoline and derivatives	麦角灵及其衍生物	Clavines and derivatives	棒麦角素及其衍生物	602-85-7	-	-	-	-	14987	CN1C[C@@H](C=C2[C@H]1CC3=CNC4=CC=CC2=C34)CO	BIXJFIJYBLJTMK-MEBBXXQBSA-N	1.04858e+07	1.70605e+06	1.5714e+06	3.53888e+06	2.77192e+06	9.99717e+06	8.25151e+06	7.32305e+06	1.11312e+07	5.18248e+06	6.73835e+06	1.51093e+06	6.22866e+06	5.63491e+06	4.96825e+06
Com_1906_pos	N,N-Bis(2-hydroxyethyl)dodecanamide	N,N - 双 (2 - 羟乙基) 十二酰胺	P	C16H33NO3	287.246	288.254	2.20735	[M+H]+	7.513	0.82	1	C18	Lipids and lipid-like molecules	脂质和类脂分子	Fatty Acyls	脂肪酰类	Fatty amides	脂肪酰胺	120-40-1	HMDB0032358	-	-	-	8430	CCCCCCCCCCCC(=O)N(CCO)CCO	AOMUHOFOVNGZAN-UHFFFAOYSA-N	3.20291e+07	2.53641e+07	3.36557e+07	2.05053e+07	2.60194e+07	2.48989e+07	2.58806e+07	2.39349e+07	2.71518e+07	3.46172e+07	2.62522e+07	2.4249e+07	2.74738e+07	2.8255e+07	4.69066e+07
Com_1761_pos	13S-Hydroxy-octadecadienoic acid	13S - 羟基十八碳二烯酸	P	C18H32O3	296.235	279.231	3.92029	[M+H-H2O]+	7.905	0.99	1	C18	Lipids and lipid-like molecules	脂质和类脂分子	Fatty Acyls	脂肪酰类	Lineolic acids and derivatives	亚麻酸及其衍生物	29623-28-7	HMDB0004667	C14762	map00591;map03320	LMFA02000228	6443013	CCCCC[C@@H](/C=C/C=C\CCCCCCCC(=O)O)O	HNICUWMFWZBIFP-IRQZEAMPSA-N	3.99509e+09	3.48402e+09	2.70372e+09	3.36877e+09	5.66832e+09	3.18652e+09	4.26265e+09	4.61902e+09	3.48667e+09	3.4091e+09	1.97401e+09	3.34544e+09	3.63796e+09	3.79766e+09	3.61443e+09
Com_1508_pos	12S-Hydroxy-5Z,8E,10E-heptadecatrienoic acid	12S - 羟基 - 5Z,8E,10E - 十七碳三烯酸	P	C17H28O3	280.204	263.201	0.64906	[M+H-H2O]+	7.559	0.99	1	C18	Lipids and lipid-like molecules	脂质和类脂分子	Fatty Acyls	脂肪酰类	Fatty acids and conjugates	脂肪酸和结合物	54397-84-1	HMDB0012535	C20388	-	LMFA03050002	5283141	CCCCC[C@@H](/C=C/C=C/C/C=C\CCCC(=O)O)O	KUKJHGXXZWHSBG-WBGSEQOASA-N	3.57219e+09	2.74296e+09	2.51823e+09	3.35813e+09	3.3399e+09	2.49853e+09	2.39685e+09	3.46516e+09	2.51239e+09	3.45564e+09	1.22513e+09	1.65718e+09	2.73117e+09	2.87689e+09	2.78012e+09
Com_1964_pos	(10E)-9-Oxo-11-(3-pentyl-2-oxiranyl)-10-undecenoic acid	(10E)-9 - 氧代 - 11-(3 - 戊基 - 2 - 环氧乙烷基)-10 - 十一碳烯酸	P	C18H30O4	310.214	293.21	5.39335	[M+H-H2O]+	7.337	0.96	1	C18	Lipids and lipid-like molecules	脂质和类脂分子	Fatty Acyls	脂肪酰类	Fatty acids and conjugates	脂肪酸和结合物	478931-82-7	-	-	-	-	5283007	CCCCCC1C(O1)/C=C/C(=O)CCCCCCCC(=O)O	RCMABBHQYMBYKV-BUHFOSPRSA-N	3.8077e+07	3.98942e+07	7.77069e+07	4.57548e+07	3.78887e+07	9.97898e+07	6.46371e+07	2.70816e+07	2.65661e+07	8.98302e+07	6.38862e+07	6.95996e+07	5.98107e+07	5.68138e+07	5.1712e+07
Com_3480_pos	1-myristoyl-2-hydroxy -sn-glycero-3-phosphate	1 - 肉豆蔻酰基 - 2 - 羟基 - sn - 甘油 - 3 - 磷酸	P	C17H35O7P	382.212	405.201	0.17281	[M+Na]+	7.433	0.57	1	C18	Lipids and lipid-like molecules	脂质和类脂分子	Glycerophospholipids	甘油磷脂	Glycerophosphates	甘油磷酸酯类	65446-07-3	-	-	-	-	9547180	CCCCCCCCCCCCCC(=O)OC[C@H](COP(=O)(O)O)O	FAZBDRGXCKPVJU-MRXNPFEDSA-N	1.11286e+08	1.32404e+08	1.0005e+08	1.1398e+08	1.37219e+08	6.1144e+07	1.28111e+08	1.77801e+08	8.14824e+07	6.08294e+07	5.41211e+07	1.12775e+08	9.64122e+07	1.20408e+08	1.56052e+08
Com_4174_pos	1-palmitoyl-2-(5'-oxo-valeroyl)-sn-glycero-3-phosphocholine	1 - 棕榈酰基 - 2-(5'- 氧代 - 戊酰基)-sn - 甘油 - 3 - 磷酸胆碱	P	C29H57NO9P+	594.377	594.376	0.81239	[M+H]+	9.351	0.99	1	C18	Lipids and lipid-like molecules	脂质和类脂分子	Glycerophospholipids	甘油磷脂	Glycerophosphocholines	甘油磷酸胆碱	121324-31-0	-	-	-	LMGP20010005	23557188	CCCCCCCCCCCCCCCC(=O)OC[C@H](COP(=O)(O)OCC[N+](C)(C)C)OC(=O)CCCC=O	RKIDALSACBQVTN-HHHXNRCGSA-O	3.0103e+07	5.2576e+07	1.84488e+07	2.05625e+07	4.17206e+07	2.05603e+07	4.43785e+07	3.0642e+07	5.10113e+07	3.78265e+07	5.2564e+07	4.16288e+07	4.02752e+07	4.06614e+07	4.04215e+07
Com_3684_pos	Vernoflexuoside	春藤柔曲苷	P	C21H28O8	408.178	431.168	0.11842	[M+Na]+	6.218	0.75	1	C18	Lipids and lipid-like molecules	脂质和类脂分子	Prenol lipids	异戊烯醇脂	Terpene lactones	萜内酯	57576-33-7	-	C09579	-	-	442320	C=C1CC[C@@H]2[C@@H]([C@@H]3[C@H]1C[C@@H](C3=C)O[C@H]4[C@@H]([C@H]([C@@H]([C@H](O4)CO)O)O)O)OC(=O)C2=C	OIOLZODVFMMERF-GHSWTDDMSA-N	7.51834e+06	6.04869e+06	6.06652e+06	2.3899e+06	9.34961e+06	1.28351e+07	1.00591e+07	1.45721e+07	3.63817e+06	1.10839e+07	5.41787e+06	4.33732e+06	8.86928e+06	7.98242e+06	8.87314e+06
Com_897_pos	Gelsemiol	钩吻醇	P	C10H16O4	200.105	223.094	0.92107	[M+Na]+	6.105	0.71	1	C18	Lipids and lipid-like molecules	脂质和类脂分子	Prenol lipids	异戊烯醇脂	Terpene lactones	萜内酯	110414-77-2	-	-	-	-	10375526	C[C@H]1C[C@H]2[C@@H]([C@@H]1CO)[C@@H](C(=O)O2)CO	FNYPTQQTJGQJNF-BGKGJTHRSA-N	2.41523e+07	4.83441e+07	4.30033e+07	3.29519e+07	2.05645e+07	3.1508e+07	2.33154e+07	2.47463e+07	5.32351e+07	3.26581e+07	4.87794e+07	3.84594e+07	2.3781e+07	3.35051e+07	2.53498e+07
Com_1220_pos	Farnesalacetone	法呢醛丙酮	P	C18H30O	262.23	245.227	0.85712	[M+H-H2O]+	9.242	0.93	1	C18	Lipids and lipid-like molecules	脂质和类脂分子	Prenol lipids	异戊烯醇脂	Diterpenoids	二萜类	762-29-8	-	-	-	-	61206	CC(=CCCC(=CCCC(=CCCC(=O)C)C)C)C	LTUMRKDLVGQMJU-UHFFFAOYSA-N	2.70702e+09	2.59031e+09	3.90738e+09	3.45094e+09	2.39742e+09	2.87207e+09	3.4531e+09	3.11414e+09	3.84796e+09	2.7938e+09	3.76462e+09	4.37725e+09	2.9564e+09	3.05243e+09	3.07382e+09
Com_3081_pos	Propylene glycol monostearate	丙二醇单硬脂酸酯	P	C21H42O3	342.313	365.303	1.21492	[M+Na]+	10.396	0.89	1	C18	Lipids and lipid-like molecules	脂质和类脂分子	Fatty Acyls	脂肪酰类	Fatty acid esters	脂肪酸酯	1323-39-3	HMDB0029764	-	-	-	14878	CCCCCCCCCCCCCCCCCC(=O)OCC(C)O	FKOKUHFZNIUSLW-UHFFFAOYSA-N	7.04784e+09	2.23694e+09	2.63613e+09	4.43098e+09	3.07325e+09	2.06027e+09	3.26271e+09	5.07862e+09	2.92143e+09	2.04086e+09	1.05435e+09	1.38741e+09	2.85132e+09	2.75088e+09	2.68675e+09
Com_1849_pos	Verrucarol	疣孢霉醇	P	C15H22O4	266.152	284.184	4.82363	[M+NH4]+	5.92	0.56	1	C18	Lipids and lipid-like molecules	脂质和类脂分子	Prenol lipids	异戊烯醇脂	Sesquiterpenoids	倍半萜类	2198-92-7	-	-	-	-	10038552	CC1=C[C@@H]2[C@](CC1)([C@]3([C@@H](C[C@H]([C@@]34CO4)O2)O)C)CO	ZSRVBNXAPSQDFY-OJVARPOJSA-N	6.84619e+06	7.23319e+06	3.81503e+06	6.47944e+06	3.84292e+06	1.82855e+06	5.22778e+06	3.75541e+06	8.37548e+06	5.63762e+06	6.38796e+06	7.28993e+06	5.81004e+06	5.68763e+06	5.43492e+06
Com_679_pos	Dodecanamide	十二酰胺	P	C12H25NO	199.194	200.201	0.66117	[M+H]+	7.922	0.97	1	C18	Lipids and lipid-like molecules	脂质和类脂分子	Fatty Acyls	脂肪酰类	Fatty amides	脂肪酰胺	1120-16-7	-	C13831	-	LMFA08010001	14256	CCCCCCCCCCCC(=O)N	ILRSCQWREDREME-UHFFFAOYSA-N	8.53528e+08	1.02609e+09	1.10972e+09	1.10492e+09	8.56914e+08	9.74023e+08	1.06805e+09	9.11543e+08	1.13935e+09	1.02032e+09	1.19469e+09	1.48406e+09	1.00856e+09	1.03802e+09	9.91802e+08
Com_3607_pos	Ouabagenin	（-）-脱氧埃博霉素 A	P	C23H34O8	438.225	421.22	5.85443	[M+H-H2O]+	6.49	0.60	1	C18	Lipids and lipid-like molecules	脂质和类脂分子	Steroids and steroid derivatives	类固醇和类固醇衍生物	Steroid lactones	类固醇内酯	508-52-1	-	-	-	-	12313812	C[C@]12C[C@H]([C@H]3[C@H]([C@]1(CC[C@@H]2C4=CC(=O)OC4)O)CC[C@]5([C@@]3([C@@H](C[C@@H](C5)O)O)CO)O)O	BXSABLKMKAINIU-QOHCMMFCSA-N	3.27137e+07	1.84504e+07	1.81448e+07	1.90467e+07	2.26291e+07	1.61119e+07	2.54554e+07	2.8378e+07	2.20665e+07	1.63645e+07	7.92288e+06	1.25981e+07	2.10155e+07	1.83979e+07	2.26851e+07
Com_1764_pos	Lactobacillic acid	乳杆菌酸	P	C19H36O2	296.272	279.268	0.9218	[M+H-H2O]+	10.098	0.92	1	C18	Lipids and lipid-like molecules	脂质和类脂分子	Fatty Acyls	脂肪酰类	Fatty acids and conjugates	脂肪酸和结合物	19625-10-6	-	C13838	-	LMFA01140001	656761	CCCCCC[C@H]1C[C@H]1CCCCCCCCCC(=O)O	IJKRDVKGCQRKBI-ZWKOTPCHSA-N	6.07427e+06	9.68733e+06	2.04448e+07	1.07754e+07	4.33262e+06	4.3161e+06	1.93745e+07	1.57891e+07	1.39955e+07	6.62377e+06	1.537e+07	1.69345e+07	1.11508e+07	7.47784e+06	9.07583e+06
Com_1399_pos	16:1 aldehyde	16:1 醛	P	C16H30O	238.23	256.264	0.43579	[M+NH4]+	9.507	0.85	1	C18	Lipids and lipid-like molecules	脂质和类脂分子	Fatty Acyls	脂肪酰类	Fatty aldehydes	脂肪醛	3163-37-9	HMDB0060482	C06123	-	LMFA06000089	5280541	CCCCCCCCCCCCC/C=C/C=O	KLJFYXOVGVXZKT-CCEZHUSRSA-N	1.19426e+10	2.23305e+10	3.48436e+10	2.71088e+10	2.1473e+10	2.26144e+10	3.40361e+10	2.74665e+10	3.56296e+10	2.3099e+10	4.53347e+10	3.83705e+10	2.36947e+10	2.43097e+10	2.43413e+10
Com_1569_pos	Dienestrol	己二烯雌酚	P	C18H18O2	266.131	267.138	1.45935	[M+H]+	5.965	0.62	1	C18	Phenylpropanoids and polyketides	苯丙素类和聚酮类	Stilbenes	芪类	-	-	84-17-3	HMDB0015027	C08090	-	-	667476	C/C=C(/C(=C/C)/C1=CC=C(C=C1)O)\C2=CC=C(C=C2)O	NFDFQCUYFHCNBW-SCGPFSFSSA-N	4.18441e+06	1.55539e+06	379910	88439.9	546522	2.12425e+06	453775	913952	1.5319e+06	1.90638e+06	1.83503e+06	560217	980702	1.21717e+06	1.28834e+06
Com_2779_pos	Vitamin B1 monophosphate	维生素 B1 单磷酸酯	P	C12H18N4O4PS+	345.079	345.078	0.19353	[M+H]+	1.426	0.56	1	C18	Organoheterocyclic compounds	有机杂环化合物	Diazines	二嗪类	Pyrimidines and pyrimidine derivatives	嘧啶和嘧啶衍生物	10023-48-0'	-	-	-	-	1131	CC1=C(SC=[N+]1CC2=CN=C(N=C2N)C)CCOP(=O)(O)O	HZSAJDVWZRBGIF-UHFFFAOYSA-O	1.2825e+07	2.26678e+07	1.28211e+07	8.27304e+06	1.9466e+07	1.68729e+07	1.77441e+07	1.89347e+07	1.77159e+07	1.42294e+07	1.66397e+07	1.93645e+07	1.70517e+07	1.47233e+07	1.47057e+07
Com_1216_pos	L-Isoleucyl-L-isoleucine	L-异亮氨酸-L-异亮氨酸	P	C12H24N2O3	244.179	245.187	4.31345	[M+H]+	5.479	0.83	1	C18	Organic acids and derivatives	有机酸及其衍生物	Carboxylic acids and derivatives	羧酸及其衍生物	Amino acids, peptides, and analogues	氨基酸、肽和类似物	42537-99-5	-	-	-	-	7010568	CC[C@H](C)[C@@H](C(=O)N[C@@H]([C@@H](C)CC)C(=O)O)N	BCVIOZZGJNOEQS-XKNYDFJKSA-N	4.53836e+07	1.62409e+07	3.21806e+07	7.79959e+07	2.48225e+07	2.16727e+07	5.05608e+06	1.08059e+07	6.22092e+06	9.73755e+06	1.29104e+07	1.09063e+07	2.54218e+07	2.17001e+07	2.03305e+07
Com_430_pos	Alanylglycine	丙氨酰甘氨酸	P	C5H10N2O3	146.069	169.059	1.63356	[M+Na]+	1.612	0.64	1	C18	Organic acids and derivatives	有机酸及其衍生物	Carboxylic acids and derivatives	羧酸及其衍生物	Amino acids, peptides, and analogues	氨基酸、肽和类似物	687-69-4	HMDB0006899	-	-	-	6998028	C[C@H](N)C(=O)NCC(O)=O	CXISPYVYMQWFLE-VKHMYHEASA-N	2.5706e+08	2.53389e+08	1.41125e+08	2.26804e+08	2.51337e+08	3.0249e+08	2.98888e+08	2.81635e+08	3.94737e+08	3.32263e+08	3.31811e+08	1.96534e+08	2.66123e+08	2.73488e+08	2.33242e+08
Com_2565_pos	L-Tyrosyl-L-phenylalanine	L-酪氨酰-L-苯丙氨酸	P	C18H20N2O4	328.142	329.148	3.48756	[M+H]+	5.776	0.53	1	C18	Organic acids and derivatives	有机酸及其衍生物	Carboxylic acids and derivatives	羧酸及其衍生物	Amino acids, peptides, and analogues	氨基酸、肽和类似物	17355-11-2	-	-	-	-	7009600	C1=CC=C(C=C1)C[C@@H](C(=O)O)NC(=O)[C@H](CC2=CC=C(C=C2)O)N	CGWAPUBOXJWXMS-HOTGVXAUSA-N	2.11076e+06	350050	95030.5	520986	529039	6.52322e+06	2.11804e+06	939339	1.83567e+06	1.64965e+06	510358	275647	1.71829e+06	1.32502e+06	969280
Com_912_pos	2-(Acetylamino)octanoic acid	2-(乙酰氨基) 辛酸	P	C10H19NO3	201.136	224.126	1.47183	[M+Na]+	6.119	0.73	1	C18	Organic acids and derivatives	有机酸及其衍生物	Carboxylic acids and derivatives	羧酸及其衍生物	Amino acids, peptides, and analogues	氨基酸、肽和类似物	80782-69-0	HMDB0059745	-	-	-	95555	CCCCCCC(C(=O)O)NC(=O)C	JJGNMSOJTSABGA-UHFFFAOYSA-N	1.18824e+07	7.03332e+06	7.67461e+06	5.90676e+06	1.76908e+07	2.35147e+07	2.39832e+07	1.51042e+07	1.21401e+07	4.22597e+07	1.10821e+07	7.31502e+06	1.39319e+07	1.43887e+07	1.62283e+07
Com_3762_pos	3-Hydroxyoctadecenoylcarnitine	3 - 羟基十八碳烯酰基肉碱	P	C25H48NO5+	442.353	442.353	1.12155	[M+H]+	8.433	0.89	1	C18	Lipids and lipid-like molecules	脂质和类脂分子	Fatty Acyls	脂肪酰类	Fatty acid esters	脂肪酸酯	851132-91-7	HMDB0013339	-	-	-	131668119	CCCCCCCC/C=C\CCCCCC(CC(=O)O[C@H](CC(=O)O)C[N+](C)(C)C)O	YBCVTTMMURGSEY-LMLDZDDJSA-O	5.34634e+08	6.06442e+08	4.26092e+08	8.26359e+08	6.27859e+08	3.91571e+08	5.24837e+08	4.56533e+08	2.03761e+08	1.85607e+08	2.24712e+08	1.18606e+09	5.38243e+08	5.50324e+08	5.54408e+08
Com_2320_pos	(2E,4Z)-2,4-Decadienoylcarnitine	(2E,4Z)-2,4-十碳二烯酰肉碱	P	C17H30NO4+	312.217	312.215	4.85189	[M+H]+	6.378	0.68	1	C18	Lipids and lipid-like molecules	脂质和类脂分子	Fatty Acyls	脂肪酰类	Fatty acid esters	脂肪酸酯	128305-29-3	HMDB0013325	-	-	LMFA07070015	135373317	CCCCC/C=C\C=C\C(=O)O[C@H](CC(=O)O)C[N+](C)(C)C	URTBCBICNCMCPB-CWUOWYQYSA-O	8.92845e+06	1.08649e+07	5.06539e+06	9.3241e+06	4.72624e+06	1.66415e+06	4.22413e+06	2.50938e+06	6.27611e+06	3.95004e+06	4.51736e+06	1.05172e+07	5.67275e+06	6.44444e+06	6.13681e+06
Com_1882_pos	(E)-2-Octenoyl-L-carnitine	(E)-2-辛烯酰-L-肉碱	P	C15H28NO4+	286.202	286.202	0.74588	[M+H]+	6.026	0.87	1	C18	Lipids and lipid-like molecules	脂质和类脂分子	Fatty Acyls	脂肪酰类	Fatty acid esters	脂肪酸酯	152064-94-3	-	-	-	-	131801516	CCCCC/C=C/C(=O)O[C@H](CC(=O)O)C[N+](C)(C)C	LOSHAHDSFZXVCT-WTNCMQEWSA-O	1.45769e+07	1.95134e+07	8.43473e+06	1.21914e+07	1.33572e+07	3.89727e+06	4.81507e+06	7.78199e+06	8.43486e+06	6.05851e+06	5.18391e+06	1.35295e+07	1.05301e+07	1.00425e+07	1.01463e+07
Com_1020_pos	L-Valyl-L-isoleucine	(2S,3S)-2-((S)-2-氨基-3-甲基丁酰胺基)-3-甲基戊酸	P	C11H22N2O3	230.163	231.171	3.74139	[M+H]+	5.361	0.82	1	C18	Organic acids and derivatives	有机酸及其衍生物	Carboxylic acids and derivatives	羧酸及其衍生物	Amino acids, peptides, and analogues	氨基酸、肽和类似物	20556-14-3	HMDB0029130	-	-	-	7010532	CC[C@H](C)[C@@H](C(=O)O)NC(=O)[C@H](C(C)C)N	PNVLWFYAPWAQMU-CIUDSAMLSA-N	8.13366e+07	2.85777e+07	4.83743e+07	9.22449e+07	4.34609e+07	6.03646e+07	2.89084e+07	3.93944e+07	2.79582e+07	5.22116e+07	2.69601e+07	3.26174e+07	5.19144e+07	4.97136e+07	5.06243e+07
Com_2566_pos	L-Phenylalanyl-L-tyrosine	L - 苯丙氨酰 - L - 酪氨酸	P	C18H20N2O4	328.142	329.15	2.50606	[M+H]+	5.429	0.51	1	C18	Organic acids and derivatives	有机酸及其衍生物	Carboxylic acids and derivatives	羧酸及其衍生物	Amino acids, peptides, and analogues	氨基酸、肽和类似物	17355-18-9	HMDB0029007	-	-	-	515709	C1=CC=C(C=C1)C[C@@H](C(=O)N[C@@H](CC2=CC=C(C=C2)O)C(=O)O)N	FSXRLASFHBWESK-HOTGVXAUSA-N	6.86484e+06	3.14282e+06	4.65903e+06	1.10474e+07	3.96209e+06	3.56113e+06	1.66694e+06	3.40277e+06	968974	2.2148e+06	1.38121e+06	2.23985e+06	4.50443e+06	4.90025e+06	3.00346e+06
Com_1756_pos	H-Phe-Ile-OH	H - 苯丙氨酰 - 异亮氨酸 - OH	P	C15H22N2O3	278.163	279.171	3.09144	[M+H]+	5.66	0.77	1	C18	Organic acids and derivatives	有机酸及其衍生物	Carboxylic acids and derivatives	羧酸及其衍生物	Amino acids, peptides, and analogues	氨基酸、肽和类似物	22951-94-6	HMDB0028998	-	-	-	7010566	CC[C@H](C)[C@@H](C(=O)O)NC(=O)[C@H](CC1=CC=CC=C1)N	JWBLQDDHSDGEGR-DRZSPHRISA-N	2.82503e+07	1.15397e+07	1.73366e+07	3.12041e+07	1.67809e+07	1.41739e+07	4.6858e+06	3.07907e+06	6.13103e+06	1.16431e+07	7.44607e+06	1.13166e+07	1.65409e+07	1.29718e+07	1.12545e+07
Com_4252_pos	Man-3-GlcNAc	甘露糖 - 3 - 乙酰葡糖胺	P	C26H45NO21	707.248	730.237	0.87001	[M+Na]+	1.419	0.66	1	C18	Organic oxygen compounds	有机氧化合物	Organooxygen compounds	有机氧化合物	Carbohydrates and carbohydrate conjugates	碳水化合物和碳水化合物结合物	52134-33-5	-	-	-	-	165367285	CC(=O)N[C@@H](C=O)[C@H]([C@@H]([C@@H](CO)O)O[C@H]1[C@H]([C@H]([C@@H]([C@H](O1)CO)O)O[C@@H]2[C@H]([C@H]([C@@H]([C@H](O2)CO)O)O)O[C@@H]3[C@H]([C@H]([C@@H]([C@H](O3)CO)O)O)O)O)O	POROYQINIQHUGJ-QTMBQZBXSA-N	1.49802e+07	1.95373e+07	2.21886e+07	1.45529e+07	1.72294e+07	2.41773e+07	1.41323e+07	1.89402e+07	2.5697e+07	2.07678e+07	2.29643e+07	1.45529e+07	1.74518e+07	1.74836e+07	1.70814e+07
Com_2764_pos	(4Z,7Z,10S,11E,13Z,15E,17S,19Z)-10,17-Dihydroxy-4,7,11,13,15,19-docosahexaenoic acid	(4Z,7Z,10S,11E,13Z,15E,17S,19Z)-10,17-二羟基-4,7,11,13,15,19-二十二碳六烯酸	P	C22H32O4	360.23	343.227	0.03741	[M+H-H2O]+	7.431	0.87	1	C18	Lipids and lipid-like molecules	脂质和类脂分子	Fatty Acyls	脂肪酰类	Fatty acids and conjugates	脂肪酸和结合物	871826-47-0	-	-	-	LMFA04040003	11667655	CC/C=C\C[C@@H](/C=C/C=C\C=C\[C@H](C/C=C\C/C=C\CCC(=O)O)O)O	CRDZYJSQHCXHEG-XLBFCUQGSA-N	1.24283e+08	8.65668e+07	6.40564e+07	7.64915e+07	1.93796e+08	7.37603e+07	1.58367e+08	1.61416e+08	7.36118e+07	1.90409e+08	3.57567e+07	6.92021e+07	1.21686e+08	1.45965e+08	8.57937e+07
Com_2146_pos	8-Hydroxy-5Z,9E,11Z,14Z,17Z-eicosapentaenoic acid	8 - 羟基 - 5Z,9E,11Z,14Z,17Z - 二十碳五烯酸	P	C20H30O3	318.219	301.215	5.49613	[M+H-H2O]+	8.009	0.89	1	C18	Lipids and lipid-like molecules	脂质和类脂分子	Fatty Acyls	脂肪酰类	Eicosanoids	类二十烷酸	99217-77-3	HMDB0242271	-	-	-	53394250	CCC=CCC=CCC=CC=CC(O)CC=CCCCC(O)=O	WLOUCHKFBGGNEB-UHFFFAOYSA-N	3.24225e+08	4.53638e+08	3.33876e+08	2.56396e+08	3.85842e+08	3.69691e+08	5.08211e+08	5.58335e+08	2.57746e+08	4.09568e+08	1.17876e+08	3.75197e+08	2.8538e+08	2.72013e+08	2.99706e+08
Com_2933_pos	Thromboxane B1	血栓素B1	P	C20H36O6	372.251	355.246	5.34622	[M+H-H2O]+	6.565	0.81	1	C18	Lipids and lipid-like molecules	脂质和类脂分子	Fatty Acyls	脂肪酰类	Eicosanoids	类二十烷酸	64626-32-0	-	-	-	LMFA03030008	71668258	CCCCC[C@@H](/C=C/[C@@H]1[C@H]([C@H](CC(O1)O)O)CCCCCCC(=O)O)O	JSDWWNLTJCCSAV-VZBVYBAISA-N	1.1874e+08	1.76874e+07	4.7979e+07	7.35557e+07	9.10552e+07	3.35239e+08	9.81303e+07	2.89222e+07	6.9842e+07	2.36484e+08	5.83735e+07	2.38341e+07	9.56507e+07	5.7329e+07	6.48674e+07
Com_2700_pos	20-Hydroxyeicosatetraenoic acid	20 - 羟基二十碳四烯酸	P	C20H32O3	320.235	338.267	6.76525	[M+NH4]+	7.456	0.62	1	C18	Lipids and lipid-like molecules	脂质和类脂分子	Fatty Acyls	脂肪酰类	Fatty acids and conjugates	脂肪酸和结合物	79551-86-3	HMDB0005998	C14748	map00590;map01100;map04270	-	5283157	C(CC/C=C\C/C=C\C/C=C\C/C=C\CCCC(=O)O)CCO	NNDIXBJHNLFJJP-DTLRTWKJSA-N	4.44969e+08	4.53793e+08	4.16123e+08	5.77227e+08	4.42927e+08	5.44601e+08	6.57369e+08	5.94987e+08	5.6722e+08	7.23354e+08	5.61078e+08	7.08958e+08	5.59665e+08	5.58869e+08	5.54098e+08
Com_3098_pos	(4Z,6E,10Z,13Z,16Z,19Z)-8-Hydroxy-4,6,10,13,16,19-docosahexaenoic acid	(4Z,6E,10Z,13Z,16Z,19Z)-8-羟基-4,6,10,13,16,19-二十二碳六烯酸	P	C22H32O3	344.235	367.225	0.88024	[M+Na]+	8.139	0.90	1	C18	Lipids and lipid-like molecules	脂质和类脂分子	Fatty Acyls	脂肪酰类	Fatty acids and conjugates	脂肪酸和结合物	90780-54-4	-	-	-	LMFA04000026	11976798	CC/C=C\C/C=C\C/C=C\C/C=C\CC(/C=C/C=C\CCC(=O)O)O	ZHBVYDMSPDDAKE-VTIZNUJUSA-N	8.11434e+09	5.79058e+09	4.40634e+09	5.43497e+09	8.27626e+09	4.87615e+09	8.06124e+09	9.79486e+09	5.2227e+09	5.35435e+09	2.55247e+09	4.17867e+09	6.0455e+09	5.98358e+09	5.87425e+09
Com_3055_pos	(4Z,7Z,10Z,16Z,19Z)-13,14-Dihydroxy-4,7,10,16,19-docosapentaenoic acid	(4Z,7Z,10Z,16Z,19Z)-13,14-二羟基-4,7,10,16,19-二十二碳五烯酸	P	C22H34O4	362.246	363.252	2.27527	[M+H]+	6.975	0.78	1	C18	Lipids and lipid-like molecules	脂质和类脂分子	Fatty Acyls	脂肪酰类	Fatty acids and conjugates	脂肪酸和结合物	1345275-24-2	-	-	-	LMFA04000041	16061146	CC/C=C\C/C=C\CC(C(C/C=C\C/C=C\C/C=C\CCC(=O)O)O)O	LINXWSBRRJSWHL-UQZHZJRSSA-N	1.29395e+08	1.13398e+08	8.15973e+07	1.18368e+08	1.70764e+08	7.74013e+07	1.04807e+08	8.94677e+07	8.1502e+07	1.62549e+08	7.65247e+07	6.89246e+07	1.40856e+08	1.51852e+08	1.49725e+08
Com_1692_pos	(3Z,6Z,9Z,12Z,15Z)-3,6,9,12,15-Octadecapentaenoic acid	(32Z,6Z,9Z,12Z,15Z)-3,6,9,12,15-十八碳五烯酸	P	C18H26O2	274.193	275.2	0.43881	[M+H]+	6.717	0.91	1	C18	Lipids and lipid-like molecules	脂质和类脂分子	Fatty Acyls	脂肪酰类	Lineolic acids and derivatives	亚麻酸及其衍生物	51592-59-7	-	-	-	LMFA01030360	5312511	CC/C=C\C/C=C\C/C=C\C/C=C\C/C=C\CC(=O)O	LYJOUWBWJDKKEF-JLNKQSITSA-N	1.16134e+08	6.00538e+07	6.82055e+07	1.36443e+08	1.46595e+08	1.18809e+08	1.34929e+08	7.11454e+07	1.31274e+08	9.46414e+07	6.92867e+07	5.18644e+07	1.12321e+08	8.97605e+07	1.2067e+08
Com_2178_pos	12-Hydroxyeicosatetraenoic acid	12-羟基二十碳四烯酸	P	C20H32O3	320.235	303.232	0.74401	[M+H-H2O]+	8.183	0.98	1	C18	Lipids and lipid-like molecules	脂质和类脂分子	Fatty Acyls	脂肪酰类	Eicosanoids	类二十烷酸	71030-37-0	-	-	-	LMFA03060063	13786989	CCCCC/C=C\CC(/C=C/C=C\C/C=C\CCCC(=O)O)O	ZNHVWPKMFKADKW-VXBMJZGYSA-N	6.03026e+09	4.632e+09	3.2715e+09	4.36218e+09	5.18193e+09	2.9876e+09	4.86893e+09	4.92662e+09	3.77478e+09	4.00802e+09	2.15585e+09	3.28298e+09	4.16635e+09	4.29453e+09	4.2085e+09
Com_2883_pos	20-Hydroxyeicosanoic acid	20 - 羟基二十烷酸	P	C20H40O3	328.298	351.287	0.86003	[M+Na]+	10.052	0.78	1	C18	Lipids and lipid-like molecules	脂质和类脂分子	Fatty Acyls	脂肪酰类	Fatty acids and conjugates	脂肪酸和结合物	62643-46-3	-	-	-	-	5282919	C(CCCCCCCCCC(=O)O)CCCCCCCCCO	JLDIWYKSFMPIDW-UHFFFAOYSA-N	7.2806e+07	2.91525e+07	3.75246e+07	5.059e+07	3.72942e+07	3.55413e+07	7.28832e+07	5.80369e+07	5.34137e+07	3.39702e+07	2.36242e+07	2.46047e+07	4.03335e+07	4.10142e+07	3.6918e+07
Com_2873_pos	16,17-Epoxyprogesterone	16,17alpha-环氧黄体酮	P	C21H28O3	328.204	351.191	5.27977	[M+Na]+	7.866	0.72	1	C18	Lipids and lipid-like molecules	脂质和类脂分子	Steroids and steroid derivatives	类固醇和类固醇衍生物	Pregnane steroids	妊娠类固醇	1097-51-4	-	C14681	-	-	101966	CC(=O)[C@]12[C@H](O1)C[C@@H]3[C@@]2(CC[C@H]4[C@H]3CCC5=CC(=O)CC[C@]45C)C	LHNVKVKZPHUYQO-SRWWVFQWSA-N	1.11508e+07	1.27118e+07	9.91589e+06	1.25644e+07	1.89849e+07	9.18536e+06	9.19117e+06	1.86407e+07	9.87721e+06	1.05179e+07	3.42551e+06	6.90678e+06	1.062e+07	1.08054e+07	1.01595e+07
Com_1253_pos	2-(5-Tetradecenyl)cyclobutanone	2-(5 - 十四碳烯基) 环丁酮	P	C18H32O	264.245	247.242	0.73195	[M+H-H2O]+	9.697	0.98	1	C18	Organic oxygen compounds	有机氧化合物	Organooxygen compounds	有机氧化合物	Carbonyl compounds	羰基化合物	173074-85-6	HMDB0037543	-	-	-	10825540	CCCCCCCC/C=C\CCCCC1CCC1=O	ITFDRFJPWYWSMZ-KTKRTIGZSA-N	1.76612e+09	2.67082e+09	2.79162e+09	2.27567e+09	2.46822e+09	2.70565e+09	3.07588e+09	2.66351e+09	3.13566e+09	2.69489e+09	3.55232e+09	3.56007e+09	2.61226e+09	2.58797e+09	2.6263e+09
Com_3135_pos	trans-2-Tetradecenoyl-L-carnitine	反式 - 2 - 十四碳烯酰基 - L - 肉碱	P	C21H39NO4	369.288	370.295	0.2523	[M+H]+	7.679	0.88	1	C18	Lipids and lipid-like molecules	脂质和类脂分子	Fatty Acyls	脂肪酰类	Fatty acid esters	脂肪酸酯	1256380-19-4	-	-	-	-	136212425	CCCCCCCCCCC/C=C/C(=O)O[C@H](CC(=O)[O-])C[N+](C)(C)C	BUBHHSHBKWNLLG-CLHDZIPGSA-N	6.96498e+07	5.70632e+07	3.02524e+07	5.11643e+07	5.71314e+07	3.01865e+07	3.79889e+07	3.49114e+07	1.92916e+07	2.35584e+07	1.63922e+07	7.61138e+07	4.50898e+07	3.6894e+07	4.51148e+07
Com_328_pos	4-methylthiazol-5-acetic acid	2-(4-甲基噻唑-5-基)乙酸	P	C6H7NO2S	157.02	158.028	3.71491	[M+H]+	5.01	0.57	1	C18	Organoheterocyclic compounds	有机杂环化合物	Azoles	唑类	Thiazoles	噻唑类	5255-33-4	-	-	-	-	21326	CC1=C(SC=N1)CC(=O)O	BHYWREOEQYCKSC-UHFFFAOYSA-N	7.61981e+06	334558	317947	117610	9.83127e+06	1.7074e+07	2.25561e+06	3.289e+06	1.03113e+07	3.54891e+06	1.84779e+06	1.00345e+07	4.26605e+06	5.17996e+06	4.61924e+06
Com_4097_pos	PC(O-16:0/O-2:0)	1 - 棕榈酰 - 2 - 乙酰基 - sn - 甘油 - 3 - 磷酸胆碱	P	C26H53NO8P+	538.351	538.355	8.35696	[M+H]+	10.223	0.74	1	C18	Lipids and lipid-like molecules	脂质和类脂分子	Glycerophospholipids	甘油磷脂	Glycerophosphocholines	甘油磷酸胆碱	79512-78-0	-	-	-	LMGP01010612	5313207	CCCCCCCCCCCCCCCC(=O)OC[C@H](COP(=O)(O)OCC[N+](C)(C)C)OC(=O)C	XPAXRSJGGFVTFM-RUZDIDTESA-O	2.30407e+06	4.05132e+06	8.59001e+06	2.20803e+06	3.98978e+06	1.67949e+06	1.26729e+06	1.01735e+07	2.47592e+06	3.18327e+06	889395	1.31066e+06	9.35928e+06	1.15179e+07	1.05634e+07
Com_560_pos	Methyl (2E,4Z)-decadienoate	2,4-葵二烯酸甲酯	P	C11H18O2	182.131	183.138	1.88642	[M+H]+	6.098	0.73	1	C18	Lipids and lipid-like molecules	脂质和类脂分子	Fatty Acyls	脂肪酰类	Fatty acid esters	脂肪酸酯	4493-42-9	HMDB0034730	-	-	LMFA07010479	6436336	CCCCC/C=C\C=C\C(=O)OC	SFHSEXGIVSBRRK-UQGDGPGGSA-N	1.36736e+07	1.83938e+07	1.73953e+07	1.22905e+07	1.35359e+07	1.51955e+07	1.46611e+07	1.496e+07	2.25024e+07	1.94657e+07	1.82474e+07	1.78522e+07	1.60219e+07	2.00209e+07	1.68432e+07
Com_1818_pos	D-fructose-1-phosphate	D - 果糖 - 1 - 磷酸	P	C6H13O9P	260.03	283.019	1.43598	[M+Na]+	1.594	0.79	1	C18	Organic oxygen compounds	有机氧化合物	Organooxygen compounds	有机氧化合物	Carbohydrates and carbohydrate conjugates	碳水化合物和碳水化合物结合物	15978-08-2	HMDB0000399	C01094	map00051;map00400;map01100;map01120;map02060	-	65246	C([C@H]([C@H]([C@@H](C(=O)COP(=O)(O)O)O)O)O)O	ZKLLSNQJRLJIGT-UYFOZJQFSA-N	7.16299e+07	9.74922e+07	8.62555e+07	4.96991e+07	7.5969e+07	9.71686e+07	9.08165e+07	1.04628e+08	1.5897e+08	9.79599e+07	1.03347e+08	8.81207e+07	9.17261e+07	8.63065e+07	8.95335e+07
Com_4166_pos	1-Docosahexaenoyl-sn-glycero-3-phosphocholine	1 - 二十二碳六烯酰 - sn - 甘油 - 3 - 磷酸胆碱	P	C30H51NO7P+	568.34	590.322	0.08107	[M+Na]+	8.95	0.97	1	C18	Lipids and lipid-like molecules	脂质和类脂分子	Glycerophospholipids	甘油磷脂	Glycerophosphocholines	甘油磷酸胆碱	162440-05-3	HMDB0010404	C04230	map00564;map04148;map05231	-	5314009	CC/C=C\C/C=C\C/C=C\C/C=C\C/C=C\C/C=C\CCC(=O)OC[C@H](COP(=O)(O)OCC[N+](C)(C)C)O	LSOWKZULVQWMLY-APPDJCNMSA-O	1.68395e+09	1.80267e+09	1.60481e+09	1.36196e+09	1.96702e+09	1.26915e+09	1.51475e+09	1.94615e+09	1.95079e+09	2.20967e+09	1.29975e+09	1.11035e+09	1.57993e+09	1.58749e+09	1.53421e+09
Com_4065_pos	1-Linoleoyl-sn-glycero-3-phosphorylcholine	1 - 亚油酰 - sn - 甘油 - 3 - 磷酰胆碱	P	C26H51NO7P+	520.34	520.34	0.54776	[M+H]+	9.095	0.99	1	C18	Lipids and lipid-like molecules	脂质和类脂分子	Glycerophospholipids	甘油磷脂	Glycerophosphocholines	甘油磷酸胆碱	22252-07-9	HMDB0010386	C04230	map00564;map04148;map05231	-	5313990	CCCCC/C=C\C/C=C\CCCCCCCC(=O)OC[C@H](COP(=O)(O)OCC[N+](C)(C)C)O	SPJFYYJXNPEZDW-FTJOPAKQSA-O	3.62184e+09	1.17662e+10	3.15257e+09	1.55106e+09	1.09057e+10	1.29738e+10	1.02393e+10	7.55909e+09	5.97818e+09	1.00075e+10	7.40948e+09	1.20156e+10	7.7748e+09	7.58009e+09	7.92004e+09
Com_2763_pos	Maresin 2	maresin 2	P	C22H32O4	360.23	343.226	0.83013	[M+H-H2O]+	6.973	0.87	1	C18	Lipids and lipid-like molecules	脂质和类脂分子	Fatty Acyls	脂肪酰类	Fatty acids and conjugates	脂肪酸和结合物	1639809-46-3	-	-	-	LMFA04050004	101894912	CC/C=C\C/C=C\C[C@@H]([C@@H](/C=C/C=C/C=C\C/C=C\CCC(=O)O)O)O	ALWYOLKNLLFCAY-GYROAIJESA-N	1.35087e+08	7.59725e+07	5.08944e+07	7.52987e+07	1.47073e+08	8.86972e+07	1.30992e+08	1.72205e+08	8.8335e+07	8.36798e+07	2.67898e+07	6.76369e+07	9.47748e+07	1.01686e+08	9.6938e+07
Com_3298_pos	Maresin 1	maresin 1	P	C22H32O4	360.23	383.219	0.45417	[M+Na]+	7.115	0.85	1	C18	Lipids and lipid-like molecules	脂质和类脂分子	Fatty Acyls	脂肪酰类	Fatty acids and conjugates	脂肪酸和结合物	1268720-28-0	-	-	-	LMFA04050001	60201795	CC/C=C\C/C=C\C[C@@H](/C=C\C=C\C=C\[C@@H](C/C=C\CCC(=O)O)O)O	HLHYXXBCQOUTGK-FHCQLJOMSA-N	3.68833e+08	1.72305e+08	1.71862e+08	1.93407e+08	3.01865e+08	2.188e+08	3.05942e+08	3.3372e+08	1.71084e+08	2.2178e+08	9.13923e+07	1.32237e+08	2.20148e+08	2.32584e+08	2.31368e+08
Com_3444_pos	Resolvin D2	消退素 D2	P	C22H32O5	376.225	399.213	3.6832	[M+Na]+	6.77	0.75	1	C18	Lipids and lipid-like molecules	脂质和类脂分子	Fatty Acyls	脂肪酰类	Fatty acids and conjugates	脂肪酸和结合物	810668-37-2	HMDB0002294	C18179	-	LMFA04030001	11383310	CC/C=C\C[C@@H]([C@@H](/C=C/C=C/C=C\C=C\[C@H](C/C=C\CCC(=O)O)O)O)O	IKFAUGXNBOBQDM-XFMPMKITSA-N	4.27937e+08	4.36789e+08	3.90775e+08	3.65059e+08	4.68234e+08	2.44224e+08	3.63743e+08	4.2959e+08	2.92229e+08	2.96803e+08	1.58487e+08	2.3656e+08	4.90057e+08	3.46057e+08	3.42726e+08
Com_4081_pos	2-Arachidonoyl-sn-glycero-3-phosphocholine	2-花生四烯酰-SN-甘油-3-磷胆碱	P	C28H51NO7P+	544.34	526.328	2.93695	[M+H-H2O]+	9.451	0.52	1	C18	Lipids and lipid-like molecules	脂质和类脂分子	Glycerophospholipids	甘油磷脂	Glycerophosphocholines	甘油磷酸胆碱	67341-29-1	HMDB0061699	-	-	-	44602417	CCCCC/C=C\C/C=C\C/C=C\C/C=C\CCCC(=O)O[C@H](CO)COP(=O)(O)OCC[N+](C)(C)C	IGJKYDBBINVMLH-JXRLJXCWSA-O	7.14794e+08	3.22522e+07	2.16606e+08	2.9791e+08	3.98321e+07	1.94813e+07	2.41982e+07	9.30729e+07	6.57339e+07	4.05195e+07	2.02051e+07	1.43487e+07	1.10623e+08	1.1397e+08	1.11715e+08
Com_1225_pos	Asn-Ile	天冬酰胺 - 异亮氨酸	P	C10H19N3O4	245.138	246.146	3.13285	[M+H]+	4.931	0.63	1	C18	Organic acids and derivatives	有机酸及其衍生物	Carboxylic acids and derivatives	羧酸及其衍生物	Amino acids, peptides, and analogues	氨基酸、肽和类似物	438533-59-6	HMDB0028734	-	-	-	56991460	CC[C@H](C)[C@@H](C(=O)O)NC(=O)[C@H](CC(=O)N)N	MQLZLIYPFDIDMZ-HAFWLYHUSA-N	4.56827e+07	7.19428e+06	1.25869e+07	4.75124e+07	1.33272e+07	2.43383e+07	1.37383e+07	9.16013e+06	7.52012e+06	1.88086e+07	8.30598e+06	5.3957e+06	1.61273e+07	1.57775e+07	1.6749e+07
Com_943_pos	Glu-Pro	谷氨酰 - 脯氨酸	P	C10H16N2O5	244.106	227.103	2.34568	[M+H-H2O]+	4.891	0.72	1	C18	Organic acids and derivatives	有机酸及其衍生物	Carboxylic acids and derivatives	羧酸及其衍生物	Amino acids, peptides, and analogues	氨基酸、肽和类似物	41745-47-5	HMDB0028827	-	-	-	11218768	C1C[C@H](N(C1)C(=O)[C@H](CCC(=O)O)N)C(=O)O	YBTCBQBIJKGSJP-BQBZGAKWSA-N	1.07482e+07	3.41603e+06	2.71294e+06	6.02778e+06	7.90244e+06	1.25831e+07	9.56944e+06	8.66095e+06	7.00589e+06	6.42218e+06	5.77539e+06	3.35579e+06	6.65393e+06	7.34114e+06	6.74104e+06
Com_1032_pos	Glutamylcysteine	谷氨酰半胱氨酸	P	C8H14N2O5S	250.062	233.059	0.64532	[M+H-H2O]+	1.978	0.56	1	C18	Organic acids and derivatives	有机酸及其衍生物	Carboxylic acids and derivatives	羧酸及其衍生物	Amino acids, peptides, and analogues	氨基酸、肽和类似物	21566-73-4	HMDB0028816	-	-	-	10171468	C(CC(=O)O)[C@@H](C(=O)N[C@@H](CS)C(=O)O)N	PABVKUJVLNMOJP-WHFBIAKZSA-N	6.72358e+06	1.24575e+07	1.8933e+07	8.46623e+06	7.93323e+06	1.05523e+06	7.09391e+06	1.09487e+06	3.64778e+06	4.41611e+06	1.58187e+07	1.34511e+07	9.44211e+06	6.19561e+06	6.77798e+06
Com_1045_pos	Leu-Thr	亮氨酸 - 苏氨酸	P	C10H20N2O4	232.142	233.15	3.37437	[M+H]+	5.149	0.65	1	C18	Organic acids and derivatives	有机酸及其衍生物	Carboxylic acids and derivatives	羧酸及其衍生物	Amino acids, peptides, and analogues	氨基酸、肽和类似物	-	-	-	-	-	10353878	C[C@H]([C@@H](C(=O)O)NC(=O)[C@H](CC(C)C)N)O	LRKCBIUDWAXNEG-CSMHCCOUSA-N	2.70127e+07	1.28769e+07	1.84316e+07	6.36827e+07	1.6002e+07	1.24067e+07	8.59818e+06	1.35384e+07	5.55933e+06	9.00777e+06	7.1663e+06	1.19379e+07	1.57333e+07	1.54954e+07	1.613e+07
Com_2129_pos	Phe-Hyp	苯丙氨酰 - 羟脯氨酸	P	C14H18N2O4	278.127	301.117	3.67274	[M+Na]+	4.987	0.65	1	C18	Organic acids and derivatives	有机酸及其衍生物	Carboxylic acids and derivatives	羧酸及其衍生物	Amino acids, peptides, and analogues	氨基酸、肽和类似物	90965-82-5	HMDB0011176	-	-	-	25227056	C1[C@H](CN([C@@H]1C(=O)O)C(=O)[C@H](CC2=CC=CC=C2)N)O	WJSNJMXOBDSZDL-WOPDTQHZSA-N	341756	764535	529949	780247	204721	1.51335e+06	1.00128e+06	688837	462858	3.10124e+06	1.28505e+06	888883	1.29101e+06	741629	1.07288e+06
Com_2154_pos	Prolyltryptophan	脯氨酰 - 色氨酸	P	C16H19N3O3	301.143	302.152	6.55755	[M+H]+	5.524	0.53	1	C18	Organic acids and derivatives	有机酸及其衍生物	Carboxylic acids and derivatives	羧酸及其衍生物	Amino acids, peptides, and analogues	氨基酸、肽和类似物	35310-39-5	HMDB0029028	-	-	-	7408124	C1C[C@H](NC1)C(=O)N[C@@H](CC2=CNC3=CC=CC=C32)C(=O)O	UEKYKRQIAQHOOZ-KBPBESRZSA-N	3.06569e+07	5.35762e+06	6.41958e+06	1.5244e+07	1.5348e+07	3.37831e+07	4.32298e+06	5.70951e+06	1.30181e+06	1.50867e+07	1.05124e+07	1.78037e+06	1.36883e+07	1.22995e+07	1.06078e+07
Com_2108_pos	Leu-Val-Ser	亮氨酸 - 缬氨酸 - 丝氨酸	P	C14H27N3O5	317.195	300.193	3.52991	[M+H-H2O]+	5.368	0.60	1	C18	Organic acids and derivatives	有机酸及其衍生物	Carboxylic acids and derivatives	羧酸及其衍生物	Amino acids, peptides, and analogues	氨基酸、肽和类似物	-	-	-	-	-	9858135	CC(C)C[C@@H](C(=O)N[C@@H](C(C)C)C(=O)N[C@@H](CO)C(=O)O)N	VKVDRTGWLVZJOM-DCAQKATOSA-N	3.28952e+07	6.54346e+06	9.69582e+06	1.81567e+07	1.14245e+07	1.69579e+07	8.53388e+06	1.13049e+07	5.51958e+06	7.52541e+06	6.02236e+06	4.51668e+06	1.24186e+07	1.23643e+07	1.22069e+07
Com_2917_pos	Thr-Val-Leu	苏氨酰 - 缬氨酰 - 亮氨酸	P	C15H29N3O5	331.211	354.201	4.24223	[M+Na]+	5.671	0.72	1	C18	Organic acids and derivatives	有机酸及其衍生物	Carboxylic acids and derivatives	羧酸及其衍生物	Amino acids, peptides, and analogues	氨基酸、肽和类似物	66317-22-4	-	-	-	-	335436	CC(C)CC(C(=O)O)NC(=O)C(C(C)C)NC(=O)C(C(C)O)N	BKVICMPZWRNWOC-UHFFFAOYSA-N	1.02512e+07	2.24467e+06	2.78119e+06	4.43567e+06	7.71836e+06	1.48611e+07	7.78029e+06	3.70419e+06	4.22847e+06	9.22077e+06	7.08118e+06	3.60893e+06	8.94802e+06	7.43629e+06	7.059e+06
Com_1177_pos	alpha-Glu-Leu	alpha- 谷氨酸 - 亮氨酸	P	C11H20N2O5	260.137	243.135	3.12119	[M+H-H2O]+	5.142	0.84	1	C18	Organic acids and derivatives	有机酸及其衍生物	Carboxylic acids and derivatives	羧酸及其衍生物	Amino acids, peptides, and analogues	氨基酸、肽和类似物	5969-52-8	HMDB0028823	-	-	-	9856500	CC(C)C[C@@H](C(=O)O)NC(=O)[C@H](CCC(=O)O)N	YBAFDPFAUTYYRW-YUMQZZPRSA-N	4.11331e+07	2.46802e+07	2.82985e+07	3.21831e+07	2.1746e+07	6.47342e+07	1.94091e+07	1.61518e+07	2.03373e+07	3.42934e+07	1.52115e+07	1.70382e+07	3.80971e+07	2.16442e+07	3.64636e+07
Com_4070_pos	PC(0:0/18:1(9Z))	磷脂酰胆碱(0:0/18:1(9Z))	P	C26H53NO7P+	522.356	522.355	1.10055	[M+H]+	9.619	0.99	1	C18	Lipids and lipid-like molecules	脂质和类脂分子	Glycerophospholipids	甘油磷脂	Glycerophosphocholines	甘油磷酸胆碱	22248-65-3	-	-	-	-	9546674	CCCCCCCC/C=C\CCCCCCCC(=O)O[C@H](CO)COP(=O)(O)OCC[N+](C)(C)C	SULIDBRAXVDKBU-PTGWMXDISA-O	6.36791e+09	1.24811e+10	5.19509e+09	5.1645e+09	1.07244e+10	1.66694e+10	1.28984e+10	9.64332e+09	6.83943e+09	7.85485e+09	8.62313e+09	1.12019e+10	1.08092e+10	1.0301e+10	1.02735e+10
Com_3922_pos	1-hydroxy -2-oleoyl-sn-glycero-3-phosphoethanolamine	2-油酰溶血磷脂酰乙醇胺	P	C23H46NO7P	479.301	480.309	0.39617	[M+H]+	9.411	0.87	1	C18	-	-	-	-	-	-	60701-97-5	-	-	-	-	-	-	-	4.67113e+08	1.59641e+09	6.35427e+08	4.61072e+08	1.57938e+09	2.16385e+09	1.79699e+09	1.5433e+09	1.17598e+09	1.49243e+09	1.39224e+09	1.68343e+09	1.35148e+09	1.38675e+09	1.36807e+09
Com_4037_pos	1-(10Z-heptadecenoyl)-2-hydroxy -sn-glycero-3-phosphocholine	1-(10Z-十七碳烯酰)-2-羟基-sn-甘油-3-磷酸胆碱	P	C25H51NO7P+	508.34	508.34	0.14075	[M+H]+	9.23	0.95	1	C18	Lipids and lipid-like molecules	脂质和类脂分子	Glycerophospholipids	甘油磷脂	Glycerophosphocholines	甘油磷酸胆碱	1246304-62-0	-	-	-	-	42607443	CCCCCC/C=C\CCCCCCCCC(=O)OC[C@H](COP(=O)(O)OCC[N+](C)(C)C)O	XBGIMYLOTRDXPK-AGXIJRPPSA-O	6.88758e+07	3.26928e+08	7.94555e+07	8.92275e+07	2.47021e+08	3.81141e+08	2.52033e+08	1.61258e+08	1.16347e+08	2.30399e+08	2.31032e+08	3.72552e+08	2.07417e+08	1.99447e+08	2.0172e+08
Com_3934_pos	HEPC	2-十六烷酰硫-1-乙基磷酰胆碱	P	C23H49NO5PS+	482.307	482.309	4.60888	[M+H]+	9.186	0.83	1	C18	Organic nitrogen compounds	有机氮化合物	Organonitrogen compounds	有机氮化合物	Quaternary ammonium salts	季铵盐	60793-01-3	-	-	-	-	194115	CCCCCCCCCCCCCCCC(=O)SCCOP(=O)(O)OCC[N+](C)(C)C	BDPQVGIMLZYZQA-UHFFFAOYSA-O	2.82948e+06	672608	3.78364e+06	1.79671e+06	1.65982e+06	1.38381e+06	858633	1.12199e+06	3.6186e+06	713168	2.06942e+06	1.20575e+06	2.15498e+06	2.49616e+06	1.93752e+06
Com_2762_pos	(+-)9-HETE	(+-)9-羟基二十碳四烯酸	P	C20H32O3	320.235	343.225	0.84389	[M+Na]+	8.183	0.95	1	C18	Lipids and lipid-like molecules	脂质和类脂分子	Fatty Acyls	脂肪酰类	Eicosanoids	类二十烷酸	79495-85-5	-	-	-	LMFA03060089	14123398	CCCCC/C=C\C/C=C\CC(/C=C/C=C\CCCC(=O)O)O	KATOYYZUTNAWSA-OIZRIKEUSA-N	1.74858e+10	1.38026e+10	9.97304e+09	1.26824e+10	1.52994e+10	9.08098e+09	1.41433e+10	1.43002e+10	1.17361e+10	1.15113e+10	6.14015e+09	9.52767e+09	1.20722e+10	1.22881e+10	1.21202e+10
Com_1875_pos	5,6-dehydro Arachidonic Acid	5,6 - 脱氢花生四烯酸	P	C20H30O2	302.225	285.222	1.08177	[M+H-H2O]+	8.688	0.90	1	C18	Lipids and lipid-like molecules	脂质和类脂分子	Fatty Acyls	脂肪酰类	Fatty acids and conjugates	脂肪酸和结合物	58688-54-3	-	-	-	-	6443815	CCCCC/C=C\C/C=C\C/C=C\CC#CCCCC(=O)O	GIOQWSLKUVKKAO-QNEBEIHSSA-N	1.03059e+08	4.09971e+07	4.12253e+07	6.75914e+07	6.88175e+07	5.58498e+07	5.67209e+07	8.69421e+07	5.49261e+07	5.07565e+07	2.09784e+07	4.12858e+07	5.98301e+07	6.20919e+07	5.99811e+07
Com_2341_pos	Penicillin F	青霉素 F	P	C14H20N2O4S	312.114	313.122	1.28003	[M+H]+	7.883	0.55	1	C18	Organic acids and derivatives	有机酸及其衍生物	Carboxylic acids and derivatives	羧酸及其衍生物	Amino acids, peptides, and analogues	氨基酸、肽和类似物	118-53-6	HMDB0256230	C17402	-	-	6438232	CC/C=C/CC(=O)N[C@H]1[C@@H]2N(C1=O)[C@H](C(S2)(C)C)C(=O)O	QRLCJUNAKLMRGP-ZTWGYATJSA-N	1.01773e+07	1.59264e+07	1.40927e+07	9.12801e+06	1.16605e+07	1.14637e+07	7.086e+06	1.05246e+07	1.36675e+07	1.21719e+07	2.24592e+07	1.60412e+07	1.31745e+07	1.20876e+07	1.18075e+07
Com_3643_pos	Ascorbyl 6-stearate	维生素C硬脂酸	P	C24H42O7	442.293	425.288	5.1665	[M+H-H2O]+	8.885	0.54	1	C18	Lipids and lipid-like molecules	脂质和类脂分子	Fatty Acyls	脂肪酰类	Fatty acid esters	脂肪酸酯	10605-09-1	-	-	-	-	54725318	CCCCCCCCCCCCCCCCCC(=O)OC[C@@H]([C@@H]1C(=C(C(=O)O1)O)O)O	LITUBCVUXPBCGA-WMZHIEFXSA-N	1.35379e+07	6.92021e+06	1.62908e+07	8.31151e+06	1.00205e+07	2.90337e+07	7.03409e+06	1.41064e+07	1.10677e+07	1.35152e+07	7.18584e+07	9.70442e+06	1.92344e+07	1.95183e+07	1.85235e+07
Com_2272_pos	Dimethyl Tetradecanedioate	十四烷二酸二甲酯	P	C16H30O4	286.214	309.204	0.63162	[M+Na]+	8.104	0.87	1	C18	Lipids and lipid-like molecules	脂质和类脂分子	Fatty Acyls	脂肪酰类	Fatty acid esters	脂肪酸酯	5024-21-5	-	-	-	-	78727	COC(=O)CCCCCCCCCCCCC(=O)OC	ZDJFDFNNEAPGOP-UHFFFAOYSA-N	3.50556e+08	8.23333e+08	5.52962e+08	7.94023e+08	6.53745e+08	4.86365e+08	1.01552e+09	8.64674e+08	1.61349e+09	5.98707e+08	5.60296e+08	6.82866e+08	7.01275e+08	7.10347e+08	6.88516e+08
Com_1657_pos	1-desoxymethylsphinganine	1 - 脱氧甲基二氢鞘氨醇	P	C17H37NO	271.288	272.295	0.21985	[M+H]+	8.048	0.70	1	C18	Organic nitrogen compounds	有机氮化合物	Organonitrogen compounds	有机氮化合物	Amines	胺类	1219484-98-6	-	-	-	-	70678793	CCCCCCCCCCCCCCCC(CN)O	UGVBFHUWZNNKIK-QGZVFWFLSA-N	4.20875e+07	7.50661e+07	7.22939e+07	5.73569e+07	8.02145e+07	1.32632e+08	7.22385e+07	1.24005e+08	8.44105e+07	7.19235e+07	8.61099e+07	1.33593e+08	7.89824e+07	1.27543e+08	7.9483e+07
Com_3676_pos	Methyl Chenodeoxycholate	鹅去氧胆酸甲酯	P	C25H42O4	406.308	429.298	1.32523	[M+Na]+	8.778	0.97	1	C18	Lipids and lipid-like molecules	脂质和类脂分子	Steroids and steroid derivatives	类固醇和类固醇衍生物	Bile acids, alcohols and derivatives	胆汁酸、醇及其衍生物	3057-04-3	-	C01948	-	LMFA06000083	11069533	CC(CCC(=O)OC)C1CCC2C1(CCC3C2C(CC4C3(CCC(C4)O)C)O)C	GRQROVWZGGDYSW-IFJDUOSNSA-N	7.18379e+07	1.96316e+06	2.07143e+07	3.14675e+07	2.1243e+07	8.19104e+07	5.00948e+07	3.58713e+06	3.89242e+07	1.31342e+08	9.17758e+06	134602	3.23133e+07	3.43555e+07	3.25282e+07
Com_2353_pos	9(S),10(S),11(R)-Trihydroxy-12(Z)-octadecenoic acid	9 (S),10 (S),11 (R)- 三羟基 - 12 (Z)- 十八碳烯酸	P	C18H34O5	330.241	313.235	6.71368	[M+H-H2O]+	7.338	0.91	1	C18	Lipids and lipid-like molecules	脂质和类脂分子	Fatty Acyls	脂肪酰类	Fatty acids and conjugates	脂肪酸和结合物	339186-36-6	-	-	-	-	71447153	CCCCCC=CC(C(C(CCCCCCCC(=O)O)O)O)O	JHGVFGJXFVIYSM-SOLBZPMBSA-N	1.50665e+08	1.15448e+08	8.94975e+07	7.17885e+07	8.38968e+07	9.23008e+07	9.43327e+07	1.01151e+08	1.11521e+08	8.78837e+07	1.20509e+08	1.09941e+08	9.02758e+07	1.08576e+08	1.06395e+08
Com_2311_pos	9(S),10(S),11(R)-Trihydroxy-12(Z),15(Z)-octadecadienoic acid	9 (S),10 (S),11 (R)- 三羟基 - 12 (Z),15 (Z)- 十八碳二烯酸	P	C18H32O5	328.225	311.22	5.11937	[M+H-H2O]+	6.654	0.76	1	C18	Lipids and lipid-like molecules	脂质和类脂分子	Fatty Acyls	脂肪酰类	Lineolic acids and derivatives	亚麻酸及其衍生物	339186-37-7	-	-	-	LMFA02000021	16061055	CCC=CCC=CC(C(C(CCCCCCCC(=O)O)O)O)O	KFINXCASWPGHEW-YQFBSDGMSA-N	9.63649e+07	4.99526e+07	5.00207e+07	5.38532e+07	6.59536e+07	2.2795e+08	6.4454e+07	7.49786e+07	6.68992e+07	1.2504e+08	4.87739e+07	5.19497e+07	7.36478e+07	7.77748e+07	7.98162e+07
Com_2991_pos	14(S),15(S)-Dihydroxy-5(Z),8(Z),10(E),12(E)-eicosatetraenoic acid	14 (S),15 (S)- 二羟基 - 5 (Z),8 (Z),10 (E),12 (E)- 二十碳四烯酸	P	C20H32O4	336.23	359.219	0.38862	[M+Na]+	7.723	0.95	1	C18	Lipids and lipid-like molecules	脂质和类脂分子	Fatty Acyls	脂肪酰类	Eicosanoids	类二十烷酸	82263-60-3	-	-	-	-	13122863	CCCCCC(C(C=CC=CC=CCC=CCCCC(=O)O)O)O	RFCYXKNVYQOCTM-FDMWOPBLSA-N	3.31186e+09	1.22503e+09	1.1165e+09	1.40925e+09	2.3322e+09	1.17501e+09	1.82577e+09	1.93098e+09	1.70776e+09	6.09516e+08	1.8215e+08	9.13332e+08	1.50566e+09	1.58748e+09	8.16392e+08
Com_1110_pos	Dimethyl Nonanedioate	壬二酸二甲酯	P	C11H20O4	216.136	239.125	0.1164	[M+Na]+	6.486	0.85	1	C18	Lipids and lipid-like molecules	脂质和类脂分子	Fatty Acyls	脂肪酰类	Fatty acid esters	脂肪酸酯	1732-10-1	-	-	-	-	15612	COC(=O)CCCCCCCC(=O)OC	DRUKNYVQGHETPO-UHFFFAOYSA-N	7.9081e+07	4.15152e+07	2.22599e+07	2.99494e+07	3.24601e+07	4.94071e+07	5.24002e+07	3.55777e+07	6.44728e+07	4.18722e+07	4.51478e+07	2.66522e+07	4.43852e+07	6.11195e+07	4.37272e+07
Com_1342_pos	Dimethyl Decanedioate	癸二酸二甲酯	P	C12H22O4	230.152	253.142	3.58258	[M+Na]+	5.726	0.68	1	C18	Lipids and lipid-like molecules	脂质和类脂分子	Fatty Acyls	脂肪酰类	Fatty acid esters	脂肪酸酯	106-79-6	-	-	-	-	7829	COC(=O)CCCCCCCCC(=O)OC	ALOUNLDAKADEEB-UHFFFAOYSA-N	3.36695e+07	1.86349e+07	1.88801e+07	1.34936e+07	2.36545e+07	5.37281e+07	2.097e+07	1.24517e+07	3.89602e+07	3.40333e+07	2.95111e+07	1.62116e+07	3.02168e+07	2.50453e+07	2.03264e+07
Com_2482_pos	Dimethyl Pentadecanedioate	十五烷二酸二甲酯	P	C17H32O4	300.23	323.22	0.85434	[M+Na]+	8.351	0.92	1	C18	Lipids and lipid-like molecules	脂质和类脂分子	Fatty Acyls	脂肪酰类	Fatty acid esters	脂肪酸酯	36575-82-3	-	-	-	-	11415366	COC(=O)CCCCCCCCCCCCCC(=O)OC	IAYJBOCIXHISNO-UHFFFAOYSA-N	1.10039e+08	3.28585e+07	9.67944e+07	9.11738e+07	6.10188e+07	7.80247e+07	8.48894e+07	9.84123e+07	9.39308e+07	2.88024e+07	3.04199e+07	5.82993e+07	6.71158e+07	7.12401e+07	7.2509e+07
Com_3185_pos	19(R)-hydroxy Prostaglandin A2	19 (R)- 羟基前列腺素 A2	P	C20H30O5	350.209	373.199	1.86087	[M+Na]+	6.015	0.93	1	C18	Lipids and lipid-like molecules	脂质和类脂分子	Fatty Acyls	脂肪酰类	Eicosanoids	类二十烷酸	52087-58-8	-	-	-	LMFA03010166	16061098	CC(CCCC(C=CC1C=CC(=O)C1CC=CCCCC(=O)O)O)O	RXYQCXVUMLSFHM-HCLDBPGNSA-N	7.40257e+07	2.39594e+07	2.45751e+07	3.91841e+07	3.98308e+07	1.84911e+08	8.59819e+07	5.56844e+07	5.82154e+07	6.56694e+07	6.04022e+07	1.36231e+07	8.58836e+07	7.04165e+07	8.36449e+07
Com_665_pos	12-Aminododecanic acid	12 - 氨基十二烷酸	P	C12H25NO2	215.189	198.185	0.75527	[M+H-H2O]+	7.501	0.78	1	C18	Lipids and lipid-like molecules	脂质和类脂分子	Fatty Acyls	脂肪酰类	Fatty acids and conjugates	脂肪酸和结合物	693-57-2	-	-	-	LMFA01100005	69661	C(CCCCCC(=O)O)CCCCCN	PBLZLIFKVPJDCO-UHFFFAOYSA-N	1.30505e+08	1.4028e+08	9.22514e+07	1.00052e+08	1.29174e+08	1.27242e+08	1.1899e+08	1.20263e+08	1.76404e+08	1.49059e+08	1.23776e+08	1.50075e+08	1.34739e+08	1.18787e+08	1.20418e+08
Com_3167_pos	5(Z),8(Z),11(Z)-Eicosatrienoic Acid Ethanolamide	5 (Z),8 (Z),11 (Z)-二十碳三烯酸乙醇酰胺	P	C22H39NO2	349.298	372.29	7.46374	[M+Na]+	9.025	0.60	1	C18	Organic nitrogen compounds	有机氮化合物	Organonitrogen compounds	有机氮化合物	Amines	胺类	169232-04-6	-	-	-	-	16061185	CCCCCCCCC=CCC=CCC=CCCCC(=O)NCCO	YKGQBEGMUSSPFY-YOILPLPUSA-N	6.50088e+06	6.98011e+06	4.2549e+06	5.44918e+06	9.30994e+06	1.46842e+07	1.06009e+07	1.09289e+07	5.89838e+06	6.04307e+06	1.95863e+06	5.84475e+06	7.33469e+06	6.19769e+06	6.14965e+06
Com_2480_pos	13,14-dihydro-15-keto-tetranor Prostaglandin F1beta	13,14 - 二氢 - 15 - 酮基 - 四去甲前列腺素 F1beta	P	C16H28O5	300.194	323.183	0.02241	[M+Na]+	6.522	0.58	1	C18	Lipids and lipid-like molecules	脂质和类脂分子	Fatty Acyls	脂肪酰类	Eicosanoids	类二十烷酸	23015-45-4	-	-	-	LMFA03010261	52195782	CCCCCC(=O)CCC1C(CC(C1CCC(=O)O)O)O	UIZLUZTVNFGFMX-KBUPBQIOSA-N	7.27238e+07	4.29967e+07	2.80913e+07	3.42983e+07	4.29044e+07	5.38331e+07	6.01497e+07	3.09201e+07	4.35071e+07	5.65955e+07	3.5228e+07	3.3712e+07	4.68707e+07	4.87339e+07	4.79044e+07
Com_2243_pos	14,15-EE-8(Z)-E	14,15 - 环氧 - 8 (Z)- 二十碳烯酸	P	C20H36O3	324.266	307.263	0.9056	[M+H-H2O]+	10.1	0.97	1	C18	Lipids and lipid-like molecules	脂质和类脂分子	Fatty Acyls	脂肪酰类	Fatty acids and conjugates	脂肪酸和结合物	519038-93-8	-	-	-	-	35028463	CCCCCC1C(O1)CCCCC=CCCCCCCC(=O)O	FFYIZOYJCCKMDJ-FHLMBLHRSA-N	1.6113e+09	3.56268e+08	8.58021e+08	9.91287e+08	4.21591e+08	4.71832e+08	4.69183e+08	6.76527e+08	4.78504e+08	3.43802e+08	2.63588e+08	2.23601e+08	8.47468e+08	7.09386e+08	6.58246e+08
Com_3036_pos	(+-)13(14)-EpDPA	(+-) 13 (14)-环氧二十碳五烯酸	P	C22H32O3	344.235	362.268	1.3426	[M+NH4]+	8.138	0.57	1	C18	Lipids and lipid-like molecules	脂质和类脂分子	Fatty Acyls	脂肪酰类	Fatty acids and conjugates	脂肪酸和结合物	895127-64-7	-	-	-	-	124407158	CCC=CCC=CCC1C(O1)CC=CCC=CCC=CCCC(=O)O	DCFKVKFLEPMEGT-VABGYXHOSA-N	5.18225e+07	4.28272e+07	3.28912e+07	3.88634e+07	5.26949e+07	4.01029e+07	5.05641e+07	6.69656e+07	3.03947e+07	2.96929e+07	1.95287e+07	3.06538e+07	3.42323e+07	5.22782e+07	4.89478e+07
Com_2547_pos	(+-)10(11)-EpDPA	(+-) 10 (11)-环氧二十碳五烯酸	P	C22H32O3	344.235	327.232	0.77228	[M+H-H2O]+	8.135	0.97	1	C18	Lipids and lipid-like molecules	脂质和类脂分子	Fatty Acyls	脂肪酰类	Fatty acids and conjugates	脂肪酸和结合物	895127-65-8	-	-	-	-	124403576	CCC=CCC=CCC=CCC1C(O1)CC=CCC=CCCC(=O)O	YYZNJWZRJUGQCW-VABGYXHOSA-N	2.09179e+09	1.68058e+09	1.27791e+09	1.4981e+09	2.38104e+09	1.35329e+09	2.21385e+09	2.90375e+09	1.45133e+09	1.49128e+09	7.84576e+08	1.26409e+09	1.72139e+09	1.7694e+09	1.70667e+09
Com_2403_pos	15(S)-HETE methyl ester	15-羟基-5,8,11,13-二十碳四烯酸甲酯	P	C21H34O3	334.251	317.248	0.98218	[M+H-H2O]+	8.7	0.97	1	C18	Lipids and lipid-like molecules	脂质和类脂分子	Fatty Acyls	脂肪酰类	Eicosanoids	类二十烷酸	70946-44-0	-	-	-	-	11002159	CCCCCC(C=CC=CCC=CCC=CCCCC(=O)OC)O	ZGQAWLCSJFHXDF-QIOBGPQXSA-N	3.9254e+08	1.4592e+08	1.17982e+08	2.13604e+08	2.93491e+08	2.33425e+08	2.68603e+08	3.87231e+08	2.16683e+08	2.42787e+08	7.06933e+07	1.70986e+08	2.23813e+08	2.36896e+08	2.31018e+08
Com_2744_pos	20-HEPE	20-羟基-(5Z,8Z,11Z,14Z,17Z)-二十碳五烯酸	P	C20H30O3	318.219	341.211	6.3063	[M+Na]+	6.579	0.77	1	C18	Lipids and lipid-like molecules	脂质和类脂分子	Fatty Acyls	脂肪酰类	Fatty acids and conjugates	脂肪酸和结合物	116477-57-7	-	-	-	LMFA01050603	72551579	C(CC=CCC=CCC=CCC=CCC=CCCO)CC(=O)O	PPMOWWAALQWWLJ-NUKMUHRASA-N	7.49088e+07	4.95635e+07	3.51101e+07	5.18206e+07	5.12388e+07	3.9808e+07	7.95697e+07	6.11693e+07	4.85107e+07	5.59955e+07	2.20181e+07	3.40945e+07	5.96653e+07	3.64922e+07	5.594e+07
Com_2964_pos	6(Z),9(Z),12(Z),15(Z),18(Z),21(Z)-Tetracosahexaenoic Acid	6 (Z),9 (Z),12 (Z),15 (Z),18 (Z),21 (Z)- 二十四碳六烯酸	P	C24H36O2	356.272	357.279	0.51593	[M+H]+	10.193	0.95	1	C18	Lipids and lipid-like molecules	脂质和类脂分子	Fatty Acyls	脂肪酰类	Fatty acids and conjugates	脂肪酸和结合物	68378-49-4	-	-	-	-	11792612	CCC=CCC=CCC=CCC=CCC=CCC=CCCCCC(=O)O	YHGJECVSSKXFCJ-KUBAVDMBSA-N	1.08962e+08	1.7068e+07	5.34906e+07	6.07591e+07	2.65213e+07	2.89008e+07	3.1108e+07	5.0544e+07	2.94731e+07	2.40521e+07	1.36103e+07	1.33505e+07	4.39726e+07	4.13262e+07	3.59165e+07
Com_3028_pos	O-Arachidonoyl Glycidol	O-花生四烯酰基缩水甘油	P	C23H36O3	360.266	361.274	0.48955	[M+H]+	8.709	0.98	1	C18	Lipids and lipid-like molecules	脂质和类脂分子	Fatty Acyls	脂肪酰类	Fatty acid esters	脂肪酸酯	439146-24-4	-	-	-	-	11164295	CCCCCC=CCC=CCC=CCC=CCCCC(=O)OCC1CO1	ACYNJBAUKQMZDF-DOFZRALJSA-N	1.68329e+08	2.99424e+08	1.85629e+08	1.76149e+08	3.02156e+08	1.87205e+08	2.18578e+08	2.08668e+08	2.18773e+08	1.9766e+08	1.67045e+08	2.37078e+08	2.19823e+08	2.25505e+08	2.17904e+08
Com_3316_pos	(+-)19(20)-DiHDPA	(+-)19,20-二羟基-4Z,7Z,10Z,13Z,16Z-二十二碳五烯酸	P	C22H34O4	362.246	385.235	0.89362	[M+Na]+	7.62	0.80	1	C18	Lipids and lipid-like molecules	脂质和类脂分子	Fatty Acyls	脂肪酰类	Fatty acids and conjugates	脂肪酸和结合物	-	HMDB0010214	-	-	LMFA04000043	16061148	CCC(C(C/C=C\C/C=C\C/C=C\C/C=C\C/C=C\CCC(=O)O)O)O	FFXKPSNQCPNORO-MBYQGORISA-N	6.20771e+08	2.24671e+08	1.48746e+08	3.1966e+08	4.25528e+08	2.94971e+08	2.49313e+08	2.89924e+08	1.91516e+08	3.04401e+08	9.45897e+07	1.21138e+08	2.15915e+08	2.21967e+08	2.11991e+08
Com_1917_pos	5(Z),8(Z),14(Z)-Eicosatrienoic Acid	5 (Z),8 (Z),14 (Z)- 二十碳三烯酸	P	C20H34O2	306.256	289.253	0.44654	[M+H-H2O]+	10.1	0.94	1	C18	Lipids and lipid-like molecules	脂质和类脂分子	Fatty Acyls	脂肪酰类	Fatty acids and conjugates	脂肪酸和结合物	90105-02-5	-	-	-	LMFA01030767	9548811	CCCCCC=CCCCCC=CCC=CCCCC(=O)O	MZHLWKPZCXLYSL-IJJPYCETSA-N	5.14769e+07	1.12938e+07	3.2134e+07	3.9709e+07	1.2237e+07	1.43854e+07	1.6566e+07	2.3415e+07	1.78004e+07	1.16754e+07	8.66059e+06	1.07512e+07	2.7711e+07	2.37131e+07	2.18373e+07
Com_3344_pos	11-deoxy-16,16-dimethyl Prostaglandin E2	11-脱氧-16,16-二甲基前列腺素 E2	P	C22H36O4	364.261	387.251	0.1814	[M+Na]+	8.12	0.90	1	C18	Lipids and lipid-like molecules	脂质和类脂分子	Fatty Acyls	脂肪酰类	Eicosanoids	类二十烷酸	53658-98-3	-	-	-	LMFA03010062	5283063	CCCCC(C)(C)C(C=CC1CCC(=O)C1CC=CCCCC(=O)O)O	LLVVDFDWPQHXBA-QEJIITRLSA-N	5.82425e+08	1.12443e+08	1.23907e+08	1.33795e+08	3.00154e+08	1.85981e+08	2.74069e+08	2.99303e+08	1.61838e+08	1.75846e+08	3.0179e+07	6.98296e+07	1.78925e+08	1.78858e+08	1.76903e+08
Com_1361_pos	D-erythro-Sphingosine (d16:1)	D - 赤式-鞘氨醇（d16:1）	P	C16H33NO2	271.251	254.248	0.62072	[M+H-H2O]+	8.926	0.72	1	C18	Organic nitrogen compounds	有机氮化合物	Organonitrogen compounds	有机氮化合物	Amines	胺类	6982-09-8	HMDB0242181	-	-	LMSP01040008	14767871	CCCCCCCCCCCC=CC(C(CO)N)O	BTUSGZZCQZACPT-YYZTVXDQSA-N	7.13169e+09	8.6205e+09	1.22251e+10	1.11464e+10	7.09668e+09	8.66731e+09	1.0815e+10	9.27913e+09	1.15179e+10	9.49298e+09	1.21682e+10	1.52467e+10	9.37599e+09	9.56915e+09	9.4604e+09
Com_2211_pos	cis-12,15-Heneicosadienoic Acid (C21:2)	顺式 - 12,15 - 二十一碳二烯酸（C21:2）	P	C21H38O2	322.287	305.285	4.11267	[M+H-H2O]+	9.72	0.73	1	C18	Lipids and lipid-like molecules	脂质和类脂分子	Fatty Acyls	脂肪酰类	Fatty acids and conjugates	脂肪酸和结合物	191545-08-1	-	-	-	LMFA01030399	5312548	CCCCCC=CCC=CCCCCCCCCCCC(=O)O	TZOLQRQTGDCGPQ-HZJYTTRNSA-N	1.15949e+08	2.16544e+08	2.17258e+08	1.82657e+08	1.71233e+08	1.92695e+08	1.91666e+08	1.94739e+08	2.36241e+08	1.65058e+08	2.1387e+08	2.18475e+08	1.93768e+08	1.98208e+08	1.56689e+08
Com_3966_pos	D-erythro Lysosphingomyelin (d18:1)	D-赤式溶血鞘磷脂（d18:1）	P	C23H50N2O5P+	465.346	487.324	7.08166	[M+Na]+	8.885	0.54	1	C18	Lipids and lipid-like molecules	脂质和类脂分子	Sphingolipids	鞘脂类	Phosphosphingolipids	磷脂鞘脂	1670-26-4	HMDB0006482	-	-	LMSP01060001	5280613	CCCCCCCCCCCCCC=CC(C(COP(=O)(O)OCC[N+](C)(C)C)N)O	JLVSPVFPBBFMBE-HXSWCURESA-O	2.92324e+07	4.20536e+07	3.81175e+07	2.3053e+07	2.91299e+07	3.81231e+07	1.92277e+07	2.80416e+07	2.24529e+07	3.22395e+07	4.94653e+07	3.72902e+07	3.11275e+07	3.22749e+07	3.25254e+07
Com_644_pos	11-Methyl-2(E)-Dodecenoic acid	反-11-甲基-2-十二碳烯酸	P	C13H24O2	212.178	195.174	0.7687	[M+H-H2O]+	7.835	0.88	1	C18	Lipids and lipid-like molecules	脂质和类脂分子	Fatty Acyls	脂肪酰类	Fatty acids and conjugates	脂肪酸和结合物	677354-24-4	-	-	-	LMFA01031163	11435803	CC(C)CCCCCCCC=CC(=O)O	SNTXNGAQYNSTHI-PKNBQFBNSA-N	3.1173e+07	3.46422e+07	2.51039e+07	2.57821e+07	3.20796e+07	2.96897e+07	2.22626e+07	3.42439e+07	4.58995e+07	3.82676e+07	4.00344e+07	3.88851e+07	3.5653e+07	3.30263e+07	3.58666e+07
Com_3269_pos	Psoromic Acid	茶痂衣酸	P	C18H14O8	358.069	381.058	0.51503	[M+Na]+	6.453	0.67	1	C18	Phenylpropanoids and polyketides	苯丙素类和聚酮类	Depsides and depsidones	缩酚酸及缩酚酸环醚	-	-	7299-11-8	-	-	-	LMFA01030371	23725	CC1=CC(=C(C2=C1C(=O)OC3=C(O2)C(=CC(=C3C)OC)C(=O)O)C=O)O	FUCWJKJZOHOLEO-UHFFFAOYSA-N	1.43882e+07	2.5835e+07	2.41563e+07	1.32797e+07	1.79107e+07	1.51014e+07	1.10279e+07	1.05296e+07	1.03027e+07	1.43843e+07	2.13395e+07	2.16977e+07	1.70149e+07	1.69163e+07	1.7336e+07
Com_3478_pos	MG(22:6/0:0/0:0)	单二十二碳六烯酰甘油（单 DHA 甘油酯）	P	C25H38O4	402.277	403.285	1.24692	[M+H]+	9.125	0.92	1	C18	Lipids and lipid-like molecules	脂质和类脂分子	Glycerolipids	甘油脂	Monoradylglycerols	单酰基甘油	140670-40-2	-	-	-	-	21775505	CCC=CCC=CCC=CCC=CCC=CCC=CCCC(=O)OCC(CO)O	JWPHORDRFVRZPP-KUBAVDMBSA-N	1.67087e+08	2.95381e+07	7.39568e+07	1.16841e+08	7.87366e+07	7.40666e+07	1.27007e+08	9.08764e+07	8.12263e+07	3.12414e+07	2.12472e+07	3.52296e+07	8.14745e+07	9.08987e+07	7.95966e+07
Com_3277_pos	(+-)4(5)-EpDPA methyl ester	（+-）4 (5)-环氧二十碳五烯酸甲酯	P	C23H34O3	358.251	381.24	0.71346	[M+Na]+	8.651	0.93	1	C18	Lipids and lipid-like molecules	脂质和类脂分子	Fatty Acyls	脂肪酰类	Fatty acids and conjugates	脂肪酸和结合物	121818-29-9	-	-	-	-	14428012	CCC=CCC=CCC=CCC=CCC=CCC1C(O1)CCC(=O)OC	WBYKJDXNMZXEMM-JEBPEJKESA-N	3.85262e+08	1.28235e+08	1.28813e+08	2.06763e+08	2.61776e+08	2.71555e+08	3.04444e+08	5.54306e+08	2.32002e+08	2.58682e+08	6.62248e+07	1.86668e+08	2.42594e+08	2.43131e+08	2.34005e+08
Com_2399_pos	12(S)-HpEPE	(5Z,8Z,10E,12S,14Z,17Z)-12-氢过氧基-5,8,10,14,17-二十碳五烯酸	P	C20H30O4	334.214	317.209	7.53038	[M+H-H2O]+	5.531	0.61	1	C18	Lipids and lipid-like molecules	脂质和类脂分子	Fatty Acyls	脂肪酰类	Eicosanoids	类二十烷酸	103239-14-1	-	-	-	LMFA03070012	5283195	CCC=CCC=CCC(C=CC=CCC=CCCCC(=O)O)OO	HDMYXONNVAOHFR-UOLHMMFFSA-N	521577	761705	503952	543687	856030	1.10454e+06	77238.6	441854	411544	388729	677813	318571	634800	414984	507015
Com_3516_pos	Prostaglandin D2-1-glyceryl ester	前列腺素 D2-1-甘油酯	P	C23H38O7	426.262	409.256	5.75571	[M+H-H2O]+	7.126	0.58	1	C18	Lipids and lipid-like molecules	脂质和类脂分子	Fatty Acyls	脂肪酰类	Eicosanoids	类二十烷酸	309260-52-4	-	-	-	LMFA03010184	24778487	CCCCCC(C=CC1C(C(CC1=O)O)CC=CCCCC(=O)OCC(CO)O)O	AWSHXGOINMVSGP-LJAYCTNTSA-N	4.00013e+08	1.32835e+08	2.44525e+08	2.57814e+08	2.23726e+08	2.97715e+08	1.27238e+08	2.3115e+08	2.94176e+08	9.17064e+07	6.29853e+07	1.64109e+08	2.12952e+08	2.19409e+08	2.22846e+08
Com_2935_pos	4(Z),10(Z),13(Z),16(Z)-Docosatetraenoic acid	4 (Z),10 (Z),13 (Z),16 (Z)-二十二碳四烯酸	P	C22H36O2	332.272	355.259	5.91118	[M+Na]+	11.105	0.96	1	C18	Lipids and lipid-like molecules	脂质和类脂分子	Fatty Acyls	脂肪酰类	Fatty acids and conjugates	脂肪酸和结合物	122068-08-0	-	-	-	-	100913572	CCCCCC=CCC=CCC=CCCCCC=CCCC(=O)O	DFNQVYRKLOONGO-DLKMBKFBSA-N	3.64887e+08	5.09274e+07	1.87495e+08	1.69037e+08	8.66311e+07	1.5571e+08	1.85382e+08	1.41852e+08	8.41909e+07	4.91489e+07	4.06015e+07	4.39089e+07	1.08205e+08	9.17823e+07	8.37055e+07
Com_1282_pos	H-Met-Val-OH	甲硫氨酰 - 缬氨酸	P	C10H20N2O3S	248.119	249.128	3.84846	[M+H]+	5.016	0.60	1	C18	Organic acids and derivatives	有机酸及其衍生物	Carboxylic acids and derivatives	羧酸及其衍生物	Amino acids, peptides, and analogues	氨基酸、肽和类似物	14486-13-6	HMDB0028986	-	-	-	7010520	CC(C)C(C(=O)O)NC(=O)C(CCSC)N	BJFJQOMZCSHBMY-YUMQZZPRSA-N	2.26738e+07	5.11335e+06	1.19692e+07	3.03097e+07	5.30489e+06	3.43728e+06	2.18452e+06	9.67595e+06	1.3034e+06	2.95404e+06	589652	2.70024e+06	9.73609e+06	1.02831e+07	1.02737e+07
Com_883_pos	H-Tyr-Gly-OH	酪氨酰 - 甘氨酸	P	C11H14N2O4	238.095	221.093	2.75781	[M+H-H2O]+	4.967	0.64	1	C18	Organic acids and derivatives	有机酸及其衍生物	Carboxylic acids and derivatives	羧酸及其衍生物	Amino acids, peptides, and analogues	氨基酸、肽和类似物	673-08-5	HMDB0029105	-	-	LMFA05000538	7021854	C1=CC(=CC=C1CC(C(=O)NCC(=O)O)N)O	HPYDSVWYXXKHRD-VIFPVBQESA-N	3.76044e+07	2.37838e+07	1.72606e+07	1.28354e+07	2.76169e+07	4.63873e+07	3.73113e+07	2.88048e+07	3.10134e+07	6.46725e+07	1.66554e+07	2.05635e+07	3.247e+07	3.30012e+07	3.31217e+07
Com_939_pos	H-Ala-Asp-OH	H - 丙氨酸 - 天冬氨酸 - 羟基	P	C7H12N2O5	204.075	227.064	0.29822	[M+Na]+	1.383	0.71	1	C18	Organic acids and derivatives	有机酸及其衍生物	Peptidomimetics	肽模拟物	Hybrid peptides	混合肽	20727-65-5	HMDB0028683	-	-	-	99719	CC(C(=O)NC(CC(=O)O)C(=O)O)N	XAEWTDMGFGHWFK-IMJSIDKUSA-N	1.71114e+06	3.92607e+06	1.52792e+06	821661	3.78837e+06	2.26619e+07	5.81811e+06	1.33902e+07	5.05311e+06	7.00625e+06	3.56727e+06	738559	6.86445e+06	5.93699e+06	6.10124e+06
Com_3584_pos	H-Glu-Val-Phe-OH	谷氨酸 - 缬氨酸 - 苯丙氨酸	P	C19H27N3O6	393.19	416.18	2.53509	[M+Na]+	5.837	0.62	1	C18	Organic acids and derivatives	有机酸及其衍生物	Carboxylic acids and derivatives	羧酸及其衍生物	Amino acids, peptides, and analogues	氨基酸、肽和类似物	31461-61-7	HMDB0060948	-	-	-	193678	CC(C)C(C(=O)NC(CC1=CC=CC=C1)C(=O)O)NC(=O)C(CCC(=O)O)N	FVGOGEGGQLNZGH-DZKIICNBSA-N	8.20143e+06	3.01667e+06	3.25736e+06	4.05316e+06	7.92072e+06	1.71995e+07	5.47103e+06	5.55542e+06	1.41572e+06	9.95975e+06	9.40548e+06	2.0533e+06	6.25964e+06	6.43518e+06	6.32309e+06
Com_924_pos	H-Ile-Ala-OH	H - 异亮氨酸 - 丙氨酸 - 羟基	P	C9H18N2O3	202.132	225.122	3.04012	[M+Na]+	5.96	0.71	1	C18	Organic acids and derivatives	有机酸及其衍生物	Carboxylic acids and derivatives	羧酸及其衍生物	Amino acids, peptides, and analogues	氨基酸、肽和类似物	24787-73-3	HMDB0028900	-	-	-	7009577	CCC(C)C(C(=O)NC(C)C(=O)O)N	RCFDOSNHHZGBOY-ACZMJKKPSA-N	1.42718e+06	1.90646e+06	1.66269e+06	1.29664e+06	1.67461e+06	1.08082e+06	1.77481e+06	1.54377e+06	2.97101e+06	1.94748e+06	2.34528e+06	1.96955e+06	2.00466e+06	1.79836e+06	1.78378e+06
Com_1863_pos	H-Leu-Met-OH	亮氨酰 - 甲硫氨酸	P	C11H22N2O3S	262.135	285.124	2.39581	[M+Na]+	5.521	0.64	1	C18	Organic acids and derivatives	有机酸及其衍生物	Carboxylic acids and derivatives	羧酸及其衍生物	Amino acids, peptides, and analogues	氨基酸、肽和类似物	36077-39-1	HMDB0028935	-	-	-	7010529	CC(C)CC(C(=O)NC(CCSC)C(=O)O)N	NTISAKGPIGTIJJ-IUCAKERBSA-N	7.16457e+06	1.52761e+06	2.65172e+06	3.90559e+06	3.85964e+06	7.50292e+06	1.60907e+06	1.5523e+06	1.4006e+06	4.74871e+06	3.70305e+06	1.29934e+06	4.40696e+06	4.28005e+06	3.23134e+06
Com_2699_pos	H-Leu-Leu-Ala-OH	亮氨酸-亮氨酸-丙氨酸三肽	P	C15H29N3O4	315.216	338.202	8.58488	[M+Na]+	6.462	0.56	1	C18	Organic acids and derivatives	有机酸及其衍生物	Carboxylic acids and derivatives	羧酸及其衍生物	Amino acids, peptides, and analogues	氨基酸、肽和类似物	20274-80-0	-	-	-	-	7020110	CC(C)CC(C(=O)NC(CC(C)C)C(=O)NC(C)C(=O)O)N	TZSUCEBCSBUMDP-SRVKXCTJSA-N	6.97076e+06	9.50936e+06	1.05775e+06	2.28691e+06	2.26453e+07	7.38707e+06	1.56069e+07	2.31078e+07	1.60422e+07	8.40184e+06	6.51907e+06	1.02402e+07	1.08731e+07	1.1142e+07	1.1159e+07
Com_1603_pos	H-Leu-Asp-OH	亮氨酰 - 天冬氨酸	P	C10H18N2O5	246.122	269.113	9.03118	[M+Na]+	5.19	0.76	1	C18	Organic acids and derivatives	有机酸及其衍生物	Carboxylic acids and derivatives	羧酸及其衍生物	Amino acids, peptides, and analogues	氨基酸、肽和类似物	32949-40-9	HMDB0028925	-	-	-	7019087	CC(C)CC(C(=O)NC(CC(=O)O)C(=O)O)N	DVCSNHXRZUVYAM-BQBZGAKWSA-N	1.04536e+07	2.74411e+06	3.28676e+06	5.27645e+06	6.10406e+06	1.25289e+07	4.71456e+06	5.6966e+06	2.16156e+06	7.65897e+06	6.19812e+06	2.05136e+06	5.28586e+06	5.63147e+06	6.87708e+06
Com_997_pos	H-Pro-Asn-OH	H - 脯氨酸 - 天冬酰胺 - 羟基	P	C9H15N3O4	229.106	230.114	1.17138	[M+H]+	1.457	0.53	1	C18	Organic acids and derivatives	有机酸及其衍生物	Carboxylic acids and derivatives	羧酸及其衍生物	Amino acids, peptides, and analogues	氨基酸、肽和类似物	107856-82-6	-	-	-	-	7408193	C1CC(NC1)C(=O)NC(CC(=O)N)C(=O)O	JQOHKCDMINQZRV-WDSKDSINSA-N	8.82475e+07	6.4848e+07	5.96371e+07	8.96728e+07	5.01957e+07	9.58499e+07	6.35991e+07	6.55911e+07	2.5296e+07	9.21775e+07	3.67042e+07	4.21588e+07	7.51126e+07	7.93746e+07	7.84147e+07
Com_2171_pos	H-His-Phe-OH	(S)-2-((S)-2-氨基-3-(1H-咪唑-4-基)丙酰胺基)3-苯基丙酸	P	C15H18N4O3	302.138	303.145	0.6864	[M+H]+	4.494	0.66	1	C18	Organic acids and derivatives	有机酸及其衍生物	Carboxylic acids and derivatives	羧酸及其衍生物	Amino acids, peptides, and analogues	氨基酸、肽和类似物	16874-81-0	HMDB0028892	-	-	-	152198	C1=CC=C(C=C1)CC(C(=O)O)NC(=O)C(CC2=CN=CN2)N	XMAUFHMAAVTODF-STQMWFEESA-N	1.08656e+07	3.68403e+06	5.15036e+06	7.23815e+06	2.47423e+06	4.05524e+06	1.74897e+06	2.50369e+06	1.31955e+06	2.9494e+06	4.70695e+06	1.89825e+06	4.49616e+06	4.10938e+06	4.9281e+06
Com_4043_pos	1-O-Octadecyl-2-hydroxy-sn-glycero-3-phosphocholine	1-O-十八烷基-2-羟基-sn-甘油-3-磷酸胆碱	P	C26H57NO6P+	510.392	510.392	0.41778	[M+H]+	10.885	0.97	1	C18	Lipids and lipid-like molecules	脂质和类脂分子	Glycerophospholipids	甘油磷脂	Glycerophosphocholines	甘油磷酸胆碱	74430-89-0	-	-	-	LMGP01060014	446876	CCCCCCCCCCCCCCCCCCOCC(COP(=O)(O)OCC[N+](C)(C)C)O	XKBJVQHMEXMFDZ-AREMUKBSSA-O	5.81771e+08	8.35525e+07	6.90958e+08	2.96854e+08	1.06474e+08	7.85067e+07	1.04099e+08	3.38931e+08	1.42073e+08	7.69704e+07	3.95449e+07	6.18933e+07	3.10905e+08	3.25187e+08	3.26676e+08
Com_155_pos	2,5-Dimethylbenzaldehyde	2,5 - 二甲基苯甲醛	P	C9H10O	134.073	135.081	1.8976	[M+H]+	4.814	0.79	1	C18	Benzenoids	苯类化合物	Benzene and substituted derivatives	苯及其取代衍生物	Benzoyl derivatives	苯甲酰衍生物	5779-94-2	HMDB0032014	-	-	-	22015	CC1=CC(=C(C=C1)C)C=O	SMUVABOERCFKRW-UHFFFAOYSA-N	2.50218e+08	2.0568e+08	1.57442e+08	2.43297e+08	2.7816e+08	2.20392e+08	1.86928e+08	2.16286e+08	1.98441e+08	2.25196e+08	1.60384e+08	1.70729e+08	2.1877e+08	2.2539e+08	2.02323e+08
Com_1972_pos	1H-Pyrazolo[3,5-C]pyridine	1H - 吡唑并 [3,5-C] 吡啶	P	C17H34O2	270.256	293.248	8.48872	[M+Na]+	10.113	0.84	1	C18	Lipids and lipid-like molecules	脂质和类脂分子	Fatty Acyls	脂肪酰类	Fatty acids and conjugates	脂肪酸和结合物	27147-71-3	HMDB0245229	-	-	LMFA01020092	117384	CCCCCCCCCCCCCCC(C)C(=O)O	AXPAUZGVNGEWJD-UHFFFAOYSA-N	4.09726e+06	2.80762e+06	3.19328e+06	1.12156e+06	959124	4.71496e+06	7.52944e+06	4.35855e+06	8.91173e+06	508991	2.68452e+06	5.32214e+06	2.04132e+07	1.68145e+07	1.44887e+07
Com_1393_pos	2-Hexadecenoicacid	2 - 十六碳烯酸	P	C16H30O2	254.225	255.232	0.23279	[M+H]+	8.041	0.90	1	C18	Lipids and lipid-like molecules	脂质和类脂分子	Fatty Acyls	脂肪酰类	Fatty acids and conjugates	脂肪酸和结合物	629-56-1	HMDB0010735	-	-	LMFA01030054	5282743	CCCCCCCCCCCCCC=CC(=O)O	ZVRMGCSSSYZGSM-CCEZHUSRSA-N	5.05358e+07	3.56865e+07	3.76644e+07	2.3229e+07	2.80484e+07	2.93586e+07	4.15034e+07	4.53118e+07	3.1119e+07	3.47669e+07	2.48193e+07	3.02856e+07	3.6274e+07	3.85393e+07	3.76997e+07
Com_2051_pos	2-Monolaurin	2-月桂酰甘油	P	C15H30O4	274.214	297.204	1.00074	[M+Na]+	8.117	0.94	1	C18	Lipids and lipid-like molecules	脂质和类脂分子	Glycerolipids	甘油脂	Monoradylglycerols	单酰基甘油	1678-45-1	HMDB0072869	-	-	-	74297	CCCCCCCCCCCC(=O)OC(CO)CO	ZUCMOZYYSZYRRM-UHFFFAOYSA-N	1.22995e+07	1.8676e+07	2.67261e+07	1.73791e+07	1.25166e+07	2.47993e+07	1.33165e+07	1.66699e+07	2.15974e+07	9.57255e+06	1.7529e+07	2.18666e+07	1.7474e+07	1.36473e+07	1.56376e+07
Com_218_pos	1-Monotetranoin	1 - 单丁酸甘油酯	P	C7H14O4	162.089	145.087	4.9145	[M+H-H2O]+	5.483	0.52	1	C18	Lipids and lipid-like molecules	脂质和类脂分子	Glycerolipids	甘油脂	Monoradylglycerols	单酰基甘油	557-25-5	-	-	-	-	11188	CCCC(=O)OCC(CO)O	RIEABXYBQSLTFR-UHFFFAOYSA-N	2.11244e+06	6.90992e+06	5.95061e+06	3.84804e+06	2.23174e+06	440384	388456	3.24996e+06	3.67591e+06	2.37749e+06	2.05588e+06	2.60298e+06	2.8467e+06	1.63912e+06	1.66934e+06
Com_2693_pos	Monolinoelaidin	亚油酸甘油单酯(反-9,12)	P	C21H40O5	372.288	337.272	4.3859	[M+H-H2O]+	9.265	0.98	1	C18	-	-	-	-	-	-	370078-52-7	-	-	-	-	-	OC(=O)CCCCCCC/C=C/C/C=C/CCCCC.OCC(O)CO	FHYUZZZBYFIZFH-JRYFSKGNSA-N	3.87078e+07	4.66228e+07	3.56769e+07	1.9919e+08	1.56943e+07	2.49902e+08	7.62133e+08	4.93894e+08	2.64896e+07	1.46598e+08	1.06112e+08	1.70779e+07	2.03009e+08	1.80273e+08	2.07046e+08
Com_3359_pos	15(R)-15-methyl Prostaglandin E2	15 (R)-15 - 甲基前列腺素 E2	P	C21H34O5	366.241	389.23	0.06656	[M+Na]+	7.054	0.63	1	C18	Lipids and lipid-like molecules	脂质和类脂分子	Fatty Acyls	脂肪酰类	Eicosanoids	类二十烷酸	55028-70-1	-	D02975	-	LMFA03010063	5283064	CCCCCC(C)(C=CC1C(CC(=O)C1CC=CCCCC(=O)O)O)O	XSGQFHNPNWBVPT-VFXMVCAWSA-N	1.45748e+08	9.51461e+07	1.25568e+08	1.34103e+08	1.45206e+08	1.00458e+08	1.43554e+08	1.87599e+08	1.33075e+08	1.10016e+08	5.95381e+07	8.39156e+07	9.8285e+07	1.43844e+08	1.48836e+08
Com_3286_pos	2-Methylthio-N6-(delta2-isopentenyl)adenosine	2 - 甲硫基 - N6-(delta2 - 异戊烯基) 腺苷	P	C16H23N5O4S	381.147	382.154	0.21961	[M+H]+	6.632	0.96	1	C18	Nucleosides, nucleotides, and analogues	核苷、核苷酸和类似物	Purine nucleosides	嘌呤核苷	-	-	20859-00-1	HMDB0301782	-	-	-	161337	CC(=CCNC1=C2C(=NC(=N1)SC)N(C=N2)C3C(C(C(O3)CO)O)O)C	VZQXUWKZDSEQRR-SDBHATRESA-N	7.12808e+07	4.05704e+07	2.40896e+07	4.61567e+07	8.53083e+07	5.5309e+07	8.06458e+07	8.51766e+07	7.98864e+07	9.23104e+07	1.48562e+07	4.64609e+07	6.17474e+07	6.30084e+07	6.61567e+07
Com_3147_pos	5beta-Pregnan-11beta, 21-Diol-3, 20-Dione	5beta- 孕烷 - 11beta,21 - 二醇 - 3,20 - 二酮	P	C21H32O4	348.23	371.219	0.75401	[M+Na]+	7.703	0.97	1	C18	Lipids and lipid-like molecules	脂质和类脂分子	Steroids and steroid derivatives	类固醇和类固醇衍生物	Hydroxysteroids	羟基类固醇	566-01-8	-	C05475	map00140	LMST02030280	21145110	CC12CCC(=O)CC1CCC3C2C(CC4(C3CCC4C(=O)CO)C)O	CTTOFMJLOGMZRN-BBWLNIHDSA-N	6.72293e+07	2.75432e+07	2.55579e+07	4.37435e+07	3.32211e+07	2.91598e+07	3.70565e+07	5.01809e+07	2.33799e+07	1.58787e+07	1.4206e+07	1.70446e+07	3.6189e+07	3.71563e+07	3.78297e+07
Com_2705_pos	N-Arachidoylethanolamine	花生四烯酸乙醇酰胺	P	C22H45NO2	355.345	338.342	0.65782	[M+H-H2O]+	11.203	0.98	1	C18	Organic nitrogen compounds	有机氮化合物	Organonitrogen compounds	有机氮化合物	Amines	胺类	94421-69-9	HMDB0248559	-	-	LMFA08040038	3787294	CCCCCCCCCCCCCCCCCCCC(=O)NCCO	AUJVQJHODMISJP-UHFFFAOYSA-N	1.12455e+09	1.5301e+09	2.79098e+09	1.63637e+09	9.56808e+08	1.12039e+09	3.09314e+09	1.43556e+09	8.69449e+08	9.63354e+08	1.39712e+09	2.10689e+09	1.16734e+09	1.13346e+09	1.03573e+09
Com_2994_pos	Pregnanetriol	孕三醇	P	C21H36O3	336.266	359.256	0.29202	[M+Na]+	8.034	0.87	1	C18	Lipids and lipid-like molecules	脂质和类脂分子	Steroids and steroid derivatives	类固醇和类固醇衍生物	Pregnane steroids	妊娠类固醇	1098-45-9	HMDB0006070	C14680	-	-	101967	CC(C1(CCC2C1(CCC3C2CCC4C3(CCC(C4)O)C)C)O)O	SCPADBBISMMJAW-UHHUKTEYSA-N	7.14764e+06	1.18818e+07	6.67975e+06	9.20865e+06	4.91276e+06	1.10173e+07	7.54769e+06	5.22747e+06	5.4863e+06	7.61715e+06	9.65453e+06	6.55189e+06	8.12315e+06	8.51922e+06	7.29686e+06
Com_3833_pos	(25R)-3alpha,7alpha-dihydroxy-5beta-cholestan-26-oic acid	(25R)-3alpha,7alpha- 二羟基 5beta-胆甾烷-26-酸	P	C27H46O4	434.34	457.329	0.26503	[M+Na]+	8.736	0.58	1	C18	Lipids and lipid-like molecules	脂质和类脂分子	Steroids and steroid derivatives	类固醇和类固醇衍生物	Bile acids, alcohols and derivatives	胆汁酸、醇及其衍生物	23740-16-1	-	-	-	-	24755560	CC(CCCC(C)C(=O)O)C1CCC2C1(CCC3C2C(CC4C3(CCC(C4)O)C)O)C	ITZYGDKGRKKBSN-RXDNHGQQSA-N	5.3652e+07	1.10861e+07	1.12617e+07	3.27088e+06	1.38334e+07	1.23e+08	4.94384e+07	1.42856e+07	2.02606e+07	4.18067e+07	9.82159e+06	4.83873e+06	2.68837e+07	2.79987e+07	2.78962e+07
Com_3284_pos	1-O-Octadecyl-2-O-methyl-sn-glycerol	1-O-十八烷基-2-O-甲基-sn-甘油	P	C22H46O3	358.345	381.334	0.42659	[M+Na]+	11.387	0.66	1	C18	Lipids and lipid-like molecules	脂质和类脂分子	Glycerolipids	甘油脂	Glycerol ethers	甘油醚	83167-59-3	-	-	-	-	459930	CCCCCCCCCCCCCCCCCCOCC(CO)OC	JWBOVDKFGDXGCR-QFIPXVFZSA-N	1.18979e+06	3.52015e+06	1.11908e+06	1.99843e+06	3.36371e+06	5.5394e+06	7.93483e+06	4.78029e+06	2.84895e+06	1.84374e+06	347707	2.12396e+06	2.03269e+06	2.00946e+06	1.61985e+06
Com_806_pos	12-Oxo-10(E)-dodecenoic acid	12 - 氧代 - 10 (E)- 十二烯酸	P	C12H20O3	212.141	213.148	1.41742	[M+H]+	7.006	0.51	1	C18	Lipids and lipid-like molecules	脂质和类脂分子	Fatty Acyls	脂肪酰类	Fatty acids and conjugates	脂肪酸和结合物	65410-38-0	HMDB0037326	C16309	map00592;map01110	LMFA01060093	5312889	C(CCCCC(=O)O)CCCC=CC=O	INMKWUNQKOWGEZ-VQHVLOKHSA-N	2.00625e+07	1.29886e+07	8.92957e+06	1.48603e+07	1.54331e+07	1.9427e+07	1.86771e+07	2.32285e+07	3.10873e+07	1.55762e+07	9.41714e+06	1.62852e+07	1.41617e+07	1.51996e+07	1.75943e+07
Com_3380_pos	C4 Ceramide (d18:1/4:0)	C4 神经酰胺（d18:1/4:0）	P	C22H43NO3	369.324	392.313	0.12863	[M+Na]+	8.263	0.66	1	C18	Lipids and lipid-like molecules	脂质和类脂分子	Sphingolipids	鞘脂类	Ceramides	神经酰胺	74713-58-9	-	-	-	-	5702612	CCCCCCCCCCCCCC=CC(C(CO)NC(=O)CCC)O	UCBLGIBMIAFISC-CQLAPORSSA-N	3.45626e+07	5.23e+07	3.20712e+07	3.30329e+07	2.73206e+07	3.43933e+07	4.7104e+07	3.16427e+07	4.20999e+07	3.44332e+07	2.97207e+07	4.38959e+07	3.5211e+07	3.69056e+07	3.57722e+07
Com_2720_pos	1-Pentadecanoyl-rac-glycerol	1 - 十五酰 - 甘油	P	C18H36O4	316.261	339.251	0.90634	[M+Na]+	7.824	0.90	1	C18	Lipids and lipid-like molecules	脂质和类脂分子	Glycerolipids	甘油脂	Monoradylglycerols	单酰基甘油	62927-08-6	-	-	-	-	190750	CCCCCCCCCCCCCCC(=O)OCC(CO)O	QSKPZDMBULYMDQ-UHFFFAOYSA-N	2.34127e+08	1.71359e+08	1.37737e+08	2.50039e+08	1.70727e+08	3.69393e+08	1.83468e+08	1.44068e+08	1.0506e+09	2.20797e+08	2.38281e+08	8.74826e+07	3.27596e+08	3.23516e+08	3.18614e+08
Com_1118_pos	2-Hydroxydodecanoic acid	2 - 羟基十二烷酸	P	C12H24O3	216.173	239.162	0.03002	[M+Na]+	7.154	0.90	1	C18	Lipids and lipid-like molecules	脂质和类脂分子	Fatty Acyls	脂肪酰类	Fatty acids and conjugates	脂肪酸和结合物	2984-55-6	-	-	-	LMFA01050036	97783	CCCCCCCCCCC(C(=O)O)O	YDZIJQXINJLRLL-UHFFFAOYSA-N	3.82198e+08	5.06534e+08	4.3976e+08	4.12992e+08	3.9302e+08	4.25665e+08	4.54571e+08	4.0273e+08	4.5371e+08	4.50157e+08	4.94832e+08	8.00908e+08	4.18834e+08	4.48832e+08	4.26796e+08
Com_2065_pos	N-tridecanoyl-L-Homoserine lactone	N - 十三烷酰 - L - 高丝氨酸内酯	P	C17H31NO3	297.23	298.238	0.01003	[M+H]+	7.576	0.53	1	C18	Organic acids and derivatives	有机酸及其衍生物	Carboxylic acids and derivatives	羧酸及其衍生物	Amino acids, peptides, and analogues	氨基酸、肽和类似物	878627-21-5	-	-	-	-	68869017	CCCCCCCCCCCCC(=O)NC1CCOC1=O	BWHZLNSEWMAGNV-HNNXBMFYSA-N	5.22356e+06	6.37478e+06	3.46297e+06	5.16928e+06	7.83151e+06	6.28313e+06	7.01541e+06	1.06302e+07	4.27924e+06	5.48299e+06	840217	3.57434e+06	6.17454e+06	6.17221e+06	5.88277e+06
Com_1884_pos	Pentadecanoyl Ethanolamide	十五烷酰乙醇酰胺	P	C17H35NO2	285.267	286.274	0.15797	[M+H]+	7.504	0.55	1	C18	Organic nitrogen compounds	有机氮化合物	Organonitrogen compounds	有机氮化合物	Amines	胺类	53832-58-9	-	-	-	LMFA08040045	14455157	CCCCCCCCCCCCCCC(=O)NCCO	UHPXXKLAACDXGS-UHFFFAOYSA-N	5.18028e+07	8.19153e+07	8.75903e+07	6.07116e+07	8.10608e+07	9.37098e+07	9.14808e+07	9.64146e+07	1.1263e+08	1.06733e+08	1.05776e+08	1.06702e+08	9.32914e+07	9.54642e+07	9.5201e+07
Com_2184_pos	H-Glu-Arg-OH	谷氨酰 - 精氨酸	P	C11H21N5O5	303.154	304.162	0.11333	[M+H]+	1.42	0.82	1	C18	Organic acids and derivatives	有机酸及其衍生物	Carboxylic acids and derivatives	羧酸及其衍生物	Amino acids, peptides, and analogues	氨基酸、肽和类似物	7219-59-2	-	-	-	-	9796450	C(CC(C(=O)O)NC(=O)C(CCC(=O)O)N)CN=C(N)N	MPZWMIIOPAPAKE-BQBZGAKWSA-N	1.67193e+07	1.44023e+07	1.55666e+07	7.43161e+06	2.82577e+07	1.40372e+08	5.11051e+07	8.54097e+07	2.1519e+07	5.122e+07	2.3392e+07	1.24316e+07	4.51092e+07	4.63693e+07	4.17563e+07
Com_656_pos	L-Valyl-L-proline	L - 缬氨酰 - L - 脯氨酸	P	C10H18N2O3	214.132	197.129	3.87753	[M+H-H2O]+	5.381	0.75	1	C18	Organic acids and derivatives	有机酸及其衍生物	Carboxylic acids and derivatives	羧酸及其衍生物	Amino acids, peptides, and analogues	氨基酸、肽和类似物	20488-27-1	HMDB0029030	-	-	-	9837272	CC(C)C(C(=O)N1CCCC1C(=O)O)N	GIAZPLMMQOERPN-YUMQZZPRSA-N	2.80587e+07	8.72742e+06	7.62518e+06	1.26973e+07	1.88517e+07	4.43918e+07	1.40461e+07	9.88533e+06	2.97987e+07	6.14271e+07	1.9204e+07	5.44121e+06	2.419e+07	2.28821e+07	2.35755e+07
Com_1994_pos	L-Leucyl-L-tyrosine	L-亮氨酰-L-酪氨酸	P	C15H22N2O4	294.158	295.166	2.78461	[M+H]+	5.147	0.59	1	C18	Organic acids and derivatives	有机酸及其衍生物	Carboxylic acids and derivatives	羧酸及其衍生物	Amino acids, peptides, and analogues	氨基酸、肽和类似物	968-21-8	HMDB0028941	-	-	-	70410	CC(C)CC(C(=O)NC(CC1=CC=C(C=C1)O)C(=O)O)N	LHSGPCFBGJHPCY-STQMWFEESA-N	4.1935e+07	1.05331e+07	1.54049e+07	3.561e+07	2.1911e+07	7.42331e+07	4.55444e+07	1.23781e+07	2.24416e+07	3.10877e+07	2.13371e+07	1.05846e+07	3.39166e+07	3.35836e+07	3.23257e+07
Com_3591_pos	(+-)2-(14,15-Epoxyeicosatrienoyl) Glycerol	（+-）2-（14,15-环氧二十碳三烯酰基）	P	C23H38O5	394.272	417.261	0.19219	[M+Na]+	7.843	0.69	1	C18	Lipids and lipid-like molecules	脂质和类脂分子	Glycerolipids	甘油脂	Monoradylglycerols	单酰基甘油	848667-56-1	HMDB0013651	-	-	-	53481916	CCCCCC1C(O1)CC=CCC=CCC=CCCCC(=O)OC(CO)CO	LPMVKZXODWQHGJ-ILYOTBPNSA-N	9.7705e+07	2.92846e+07	7.71327e+07	6.64249e+07	5.33931e+07	2.38406e+07	7.97564e+07	7.16298e+07	5.26545e+07	2.1965e+07	1.7849e+07	4.18361e+07	6.41646e+07	5.39457e+07	5.44951e+07
Com_1442_pos	Heptyl 4-hydroxybenzoate	4-羟基苯甲酸庚酯	P	C14H20O3	236.141	259.13	1.37669	[M+Na]+	6.814	0.67	1	C18	Benzenoids	苯类化合物	Benzene and substituted derivatives	苯及其取代衍生物	Benzoic acids and derivatives	苯甲酸及其衍生物	1085-12-7	HMDB0034462	C14718	-	-	14138	CCCCCCCOC(=O)C1=CC=C(C=C1)O	ZTJORNVITHUQJA-UHFFFAOYSA-N	2.58768e+07	1.54776e+07	1.00249e+07	1.24755e+07	1.61761e+07	1.21635e+07	1.34298e+07	2.45412e+07	2.30882e+07	1.0132e+07	5.5044e+06	8.86552e+06	1.4105e+07	1.76555e+07	1.73925e+07
Com_772_pos	Desaminometamitron	苯嗪草酮-脱氨基	P	C10H9N3O	187.075	210.066	9.46304	[M+Na]+	5.377	0.53	1	C18	Organoheterocyclic compounds	有机杂环化合物	Triazines	三嗪类	1,2,4-triazines	1,2,4-三嗪	36993-94-9	-	-	-	-	135413636	CC1=NN=C(C(=O)N1)C2=CC=CC=C2	OUSYWCQYMPDAEO-UHFFFAOYSA-N	1.68464e+06	55630	127990	88178.1	903312	3.58082e+06	3.10325e+06	576816	2.28978e+06	964351	1.43465e+06	40193.8	1.51739e+06	1.7431e+06	1.5838e+06
Com_2097_pos	T-2 Tetraol	T-2 四醇	P	C15H22O6	298.142	299.148	3.79978	[M+H]+	5.801	0.67	1	C18	Lipids and lipid-like molecules	脂质和类脂分子	Prenol lipids	异戊烯醇脂	Sesquiterpenoids	倍半萜类	34114-99-3	-	-	-	-	9904331	CC1=CC2C(CC1O)(C3(C(C(C(C34CO4)O2)O)O)C)CO	ZAXZBJSXSOISTF-LYFQSNBGSA-N	1.72352e+07	1.60843e+07	1.42366e+07	1.44252e+07	1.2733e+07	7.99076e+06	1.00725e+07	1.90805e+07	1.81335e+07	1.38844e+07	1.27311e+07	1.03572e+07	1.5327e+07	1.36546e+07	1.03229e+07
Com_2479_pos	19-Aldoandrostenedione	19-醛固酮雄烯二酮	P	C19H24O3	300.173	323.16	6.33349	[M+Na]+	7.474	0.59	1	C18	Lipids and lipid-like molecules	脂质和类脂分子	Steroids and steroid derivatives	类固醇和类固醇衍生物	Androstane steroids	雄甾烷类固醇	968-49-0	-	C05297	map00140;map01100	LMST02020083	92854	CC12CCC3C(C1CCC2=O)CCC4=CC(=O)CCC34C=O	XRCFMDPVHKVRDJ-BGJMDTOESA-N	2.92823e+07	3.23571e+07	2.22525e+07	2.23007e+07	4.55623e+07	5.70512e+07	3.48112e+07	6.63466e+07	4.21762e+07	3.23691e+07	9.7882e+06	2.72023e+07	3.62953e+07	3.30878e+07	3.84933e+07
Com_2562_pos	Aflatoxin G2A	黄曲霉素G2a(AFG2a)	P	C17H14O8	346.069	329.062	9.63368	[M+H-H2O]+	5.64	0.56	1	C18	Phenylpropanoids and polyketides	苯丙素类和聚酮类	Coumarins and derivatives	香豆素及其衍生物	Furanocoumarins	呋喃香豆素类	20421-10-7	HMDB0030476	-	-	-	105095	COC1=C2C3=C(C(=O)OCC3)C(=O)OC2=C4C5CC(OC5OC4=C1)O	PHYKMMVEUJESOM-UHFFFAOYSA-N	2.22276e+06	1.7306e+06	1.39984e+06	4.08665e+06	436362	552565	2.13157e+06	3.01546e+06	2.07942e+06	5.96704e+06	6.80895e+06	2.51957e+06	2.27236e+06	2.21849e+06	2.08947e+06
Com_3488_pos	Galactosyl-1,3-N-acetylglucosamine	乳糖-N-二糖	P	C14H25NO11	383.143	406.132	0.09854	[M+Na]+	1.423	0.86	1	C18	Lipids and lipid-like molecules	脂质和类脂分子	Fatty Acyls	脂肪酰类	Fatty acyl glycosides	脂肪酰糖苷	50787-09-2	-	C06372	-	-	170901	CC(=O)NC(C=O)C(C(C(CO)O)O)OC1C(C(C(C(O1)CO)O)O)O	QCQYVCMYGCHVMR-ZBELOFFLSA-N	7.24803e+06	7.91889e+06	4.8345e+06	2.22348e+06	1.02004e+07	9.89022e+07	5.58167e+07	2.4425e+07	3.31597e+07	1.01279e+07	2.15411e+07	6.52432e+06	2.1869e+07	2.25222e+07	1.93629e+07
Com_4072_pos	(2R,6R)-6-[(5R,10S,13R,14R,15S,17R)-15-hydroxy-4,4,10,13,14-pentamethyl-3,11-dioxo-2,5,6,7,12,15,16,17-octahydro-1H-cyclopenta[a]phenanthren-17-yl]-2-methyl-4-oxoheptanoic acid	丹芝酸A	P	C30H44O6	500.314	523.303	0.06747	[M+Na]+	7.22	0.80	1	C18	Lipids and lipid-like molecules	脂质和类脂分子	Prenol lipids	异戊烯醇脂	Triterpenoids	三萜类	98665-21-5	HMDB0035302	-	-	-	475412	CC(CC(=O)CC(C)C(=O)O)C1CC(C2(C1(CC(=O)C3=C2CCC4C3(CCC(=O)C4(C)C)C)C)C)O	XRXBNTYHQXKSAO-WRRQQOFWSA-N	6.12163e+07	1.32164e+07	1.69546e+07	7.61698e+06	4.09405e+07	2.61364e+08	1.37535e+08	2.68432e+07	1.09945e+08	8.92132e+07	2.81117e+07	7.14552e+06	6.57477e+07	6.34299e+07	6.67212e+07
Com_1796_pos	10-Ketostearic acid	10-氧代十八酸	P	C18H34O3	298.251	281.248	0.3828	[M+H-H2O]+	8.347	0.89	1	C18	Lipids and lipid-like molecules	脂质和类脂分子	Fatty Acyls	脂肪酰类	Fatty acids and conjugates	脂肪酸和结合物	4158-12-7	HMDB0030980	-	-	LMFA02000246	361941	CCCCCCCCC(=O)CCCCCCCCC(=O)O	BGKROBBCCGUUCF-UHFFFAOYSA-N	9.28452e+07	6.78642e+07	5.81559e+07	8.98709e+07	7.52199e+07	1.71087e+08	1.24326e+08	7.8604e+07	9.10647e+07	1.11832e+08	4.1371e+07	7.48448e+07	9.67232e+07	1.03726e+08	7.77289e+07
Com_516_pos	(S)-3-AMINO-4-PHENYLBUTANOIC ACID	(S)-3-氨基-4-苯基丁酸	P	C10H13NO2	179.095	180.103	3.84162	[M+H]+	5.367	0.67	1	C18	Organic acids and derivatives	有机酸及其衍生物	Carboxylic acids and derivatives	羧酸及其衍生物	Amino acids, peptides, and analogues	氨基酸、肽和类似物	26250-87-3	-	C17235	map00400;map00966;map01100;map01110;map01210	-	2761537	C1=CC=C(C=C1)CC(CC(=O)O)N	OFVBLKINTLPEGH-VIFPVBQESA-N	8.51199e+07	4.88431e+07	6.21029e+07	6.65321e+07	5.43846e+07	7.39125e+07	6.57154e+07	5.17635e+07	5.22699e+07	6.40296e+07	4.97332e+07	3.42021e+07	7.17452e+07	6.83199e+07	6.3355e+07
Com_1961_pos	11-oxohexadecanoic acid	11-氧代十六酸	P	C16H30O3	270.219	293.209	0.73128	[M+Na]+	7.802	0.92	1	C18	Lipids and lipid-like molecules	脂质和类脂分子	Fatty Acyls	脂肪酰类	Fatty acids and conjugates	脂肪酸和结合物	2388-81-0	HMDB0030978	-	-	LMFA01060058	5283003	CCCCCC(=O)CCCCCCCCCC(=O)O	ANQQVTWQIBPDKQ-UHFFFAOYSA-N	5.89801e+08	3.58807e+08	2.2847e+08	4.77916e+08	3.69593e+08	2.82193e+08	1.40248e+08	4.57534e+08	4.2394e+08	2.77345e+08	1.79427e+08	2.55965e+08	3.59185e+08	4.23301e+08	3.55795e+08
Com_803_pos	NoName_1597	L-脯氨酰-L-脯氨酸	P	C10H16N2O3	212.116	213.124	0.56302	[M+H]+	2.272	0.98	1	C18	Organic acids and derivatives	有机酸及其衍生物	Carboxylic acids and derivatives	羧酸及其衍生物	Amino acids, peptides, and analogues	氨基酸、肽和类似物	20488-28-2	HMDB0011180	-	-	-	263469	C1CC(NC1)C(=O)N2CCCC2C(=O)O	RWCOTTLHDJWHRS-UHFFFAOYSA-N	3.14905e+08	1.0909e+08	1.0371e+08	1.91816e+08	2.55737e+08	1.82913e+08	1.36454e+08	1.02722e+08	9.09489e+07	2.05899e+08	1.72728e+08	4.08067e+07	1.92352e+08	1.76304e+08	1.54726e+08
Com_1769_pos	Shizukanolide F	银线草内酯F	P	C15H18O4	262.121	280.155	3.05484	[M+NH4]+	5.396	0.60	1	C18	Organoheterocyclic compounds	有机杂环化合物	Naphthofurans	萘并呋喃类	-	-	120061-96-3	-	-	-	-	14287462	CC12C=C3C(=C(C(=O)O3)CO)CC1C(C4C2C4)CO	ULWLTEZXDAFDPV-DIZHWTHNSA-N	8.77047e+06	1.26144e+06	2.24996e+06	1.23909e+06	4.58017e+06	1.65424e+07	5.20488e+06	7.16183e+06	2.01735e+06	1.92615e+07	2.00311e+06	1.93472e+06	5.81957e+06	5.79548e+06	6.04865e+06
Com_2877_pos	Neogrifolin	新格里福林	P	C22H32O2	328.24	351.228	5.4797	[M+Na]+	10.091	0.68	1	C18	Lipids and lipid-like molecules	脂质和类脂分子	Prenol lipids	异戊烯醇脂	Sesquiterpenoids	倍半萜类	23665-96-5	HMDB0030053	-	-	-	9874426	CC1=CC(=CC(=C1CC=C(C)CCC=C(C)CCC=C(C)C)O)O	JWDIUXFSIWOGDP-VZRGJMDUSA-N	9.34138e+08	1.33321e+09	1.02406e+09	8.58054e+08	1.03753e+09	1.25437e+09	1.27944e+09	1.10167e+09	1.26348e+09	1.19821e+09	1.39555e+09	1.02392e+09	1.19144e+09	1.19575e+09	1.1519e+09
Com_1407_pos	CYCLO(-PHE-SER)	环(L-苯丙氨酰-L-丝氨酰)	P	C12H14N2O3	234.1	257.091	3.34365	[M+Na]+	5.778	0.75	1	C18	Organic acids and derivatives	有机酸及其衍生物	Carboxylic acids and derivatives	羧酸及其衍生物	Amino acids, peptides, and analogues	氨基酸、肽和类似物	35591-00-5	-	-	-	-	6951076	C1=CC=C(C=C1)CC2C(=O)NC(C(=O)N2)CO	WIJKWEYCUNYTGY-UWVGGRQHSA-N	1.18179e+07	3.74196e+06	2.26996e+06	3.55556e+06	1.38511e+07	3.48786e+07	1.37817e+07	6.18655e+06	1.88065e+07	2.15539e+07	1.80259e+07	2.8015e+06	1.4581e+07	1.21437e+07	7.89021e+06
Com_557_pos	3-Hydroxyvalproic acid	3-羟基丙戊酸	P	C8H16O3	160.11	183.099	0.10669	[M+Na]+	6.293	0.72	1	C18	Lipids and lipid-like molecules	脂质和类脂分子	Fatty Acyls	脂肪酰类	Fatty acids and conjugates	脂肪酸和结合物	58888-84-9	HMDB0013899	C16651	map00982	-	134459	CCCC(C(CC)O)C(=O)O	LLPFTSMZBSRZDV-UHFFFAOYSA-N	4.02728e+07	3.15505e+07	2.2527e+07	2.73973e+07	3.8915e+07	1.57708e+07	3.78828e+07	3.0547e+07	1.7066e+07	1.60457e+07	2.01681e+07	2.78808e+07	2.858e+07	2.9221e+07	2.89384e+07
Com_3166_pos	6beta-Pgi1	5,6beta-二氢前列腺素	P	C20H34O5	354.241	372.275	0.54295	[M+NH4]+	6.739	0.56	1	C18	Lipids and lipid-like molecules	脂质和类脂分子	Fatty Acyls	脂肪酰类	Eicosanoids	类二十烷酸	62770-50-7	-	-	-	-	91746207	CCCCCC(C=CC1C2CC(OC2CC1O)CCCCC(=O)O)O	RJADQDXZYFCVHV-CBIPHORWSA-N	8.40785e+07	6.57891e+07	4.90501e+07	8.61757e+07	1.17692e+08	6.22636e+07	9.28042e+07	8.80608e+07	8.65281e+07	6.60855e+07	3.66057e+07	6.5841e+07	7.56237e+07	8.08425e+07	7.29629e+07
Com_753_pos	N-3-oxo-butyryl-L-Homoserine lactone	N-3-(氧代丁酰基)-L-高丝氨酸内酯	P	C8H11NO4	185.069	208.06	8.5864	[M+Na]+	1.31	0.57	1	C18	Organic acids and derivatives	有机酸及其衍生物	Carboxylic acids and derivatives	羧酸及其衍生物	Amino acids, peptides, and analogues	氨基酸、肽和类似物	148433-27-6	-	-	-	-	10419888	CC(=O)CC(=O)NC1CCOC1=O	FIHPLICEAUNEFV-LURJTMIESA-N	1.81205e+06	6.37735e+06	2.45547e+06	1.97481e+06	4.23386e+06	3.02998e+06	2.69266e+06	4.1841e+06	8.37893e+06	5.15112e+06	4.50873e+06	4.08117e+06	3.83653e+06	4.06796e+06	2.7578e+06
Com_699_pos	Ser-Asp	丝氨酰天冬氨酸	P	C7H12N2O6	220.07	203.064	9.07163	[M+H-H2O]+	1.301	0.52	1	C18	Organic acids and derivatives	有机酸及其衍生物	Carboxylic acids and derivatives	羧酸及其衍生物	Amino acids, peptides, and analogues	氨基酸、肽和类似物	2543-31-9	HMDB0029035	-	-	-	7016057	C(C(C(=O)O)NC(=O)C(CO)N)C(=O)O	VBKBDLMWICBSCY-IMJSIDKUSA-N	4.3795e+06	1.50018e+07	3.38952e+06	2.20351e+06	5.85686e+06	7.49179e+06	4.97277e+06	4.84406e+06	1.39433e+07	5.90221e+06	6.87843e+06	4.0451e+06	7.84541e+06	8.32396e+06	4.37322e+06
Com_1822_pos	5,6-Dihydroyangonin	5,6-二氢甲氧醉椒素	P	C15H16O4	260.105	283.096	7.648	[M+Na]+	5.675	0.80	1	C18	Phenylpropanoids and polyketides	苯丙素类和聚酮类	Kavalactones	卡瓦内酯	-	-	3328-60-7	HMDB0033015	-	-	-	11623055	COC1=CC(=O)OC(C1)C=CC2=CC=C(C=C2)OC	AYXCIWVJOBQVFH-VMPITWQZSA-N	2.55112e+06	511513	464443	514462	1.03735e+06	2.73644e+06	1.68669e+06	414818	1.46611e+06	1.62262e+06	1.01501e+06	208977	2.01355e+06	1.39158e+06	1.0831e+06
Com_3767_pos	Trihydroxycoprostane	三羟基粪甾烷酸	P	C27H48O3	420.36	443.352	4.55343	[M+Na]+	8.991	0.63	1	C18	Lipids and lipid-like molecules	脂质和类脂分子	Steroids and steroid derivatives	类固醇和类固醇衍生物	Cholestane steroids	胆甾烷类固醇	547-96-6	HMDB0001457	C05454	map00120;map01100	LMST04030035	160520	CC(C)CCCC(C)C1CCC2C1(C(CC3C2C(CC4C3(CCC(C4)O)C)O)O)C	RIVQQZVHIVNQFH-XJZYBRFWSA-N	6.35373e+07	1.91455e+07	1.05625e+07	4.65232e+06	5.35248e+07	1.60813e+08	5.73739e+07	9.10047e+07	8.3359e+07	1.22358e+08	2.61462e+07	2.43072e+07	5.27995e+07	4.248e+07	7.28708e+07
Com_1948_pos	N-((ETHOXYCARBONYL)METHYL)-P-MENTHANE-3-CARBOXAMIDE	N-(乙氧羰基甲基)-对烷-3-甲酰胺	P	C15H27NO3	269.199	292.189	0.78132	[M+Na]+	6.194	0.71	1	C18	Organic acids and derivatives	有机酸及其衍生物	Carboxylic acids and derivatives	羧酸及其衍生物	Amino acids, peptides, and analogues	氨基酸、肽和类似物	68489-14-5	-	-	-	-	11615984	CCOC(=O)CNC(=O)C1CC(CCC1C(C)C)C	GWRCTWAPTXBPHW-FRRDWIJNSA-N	1.54544e+07	1.82824e+07	5.97874e+07	1.22128e+07	1.38789e+07	1.08631e+07	1.46145e+07	2.90779e+07	2.08554e+07	2.0613e+07	3.3821e+07	1.99382e+07	2.27482e+07	2.31978e+07	2.34466e+07
Com_3093_pos	21-Deoxycortisone	21-脱氧可的松	P	C21H28O4	344.199	367.189	1.54272	[M+Na]+	6.26	0.75	1	C18	Lipids and lipid-like molecules	脂质和类脂分子	Steroids and steroid derivatives	类固醇和类固醇衍生物	Pregnane steroids	妊娠类固醇	1882-82-2	HMDB0245603	C14478	-	LMST02030289	102178	CC(=O)C1(CCC2C1(CC(=O)C3C2CCC4=CC(=O)CCC34C)C)O	PUKLDDOGISCFCP-JSQCKWNTSA-N	3.34064e+06	1.05239e+06	3.49405e+06	9.30857e+06	6.70807e+06	5.21938e+06	9.21641e+06	6.68249e+06	3.31623e+06	1.24511e+06	1.32145e+07	4.31929e+07	8.35256e+06	8.66474e+06	8.65091e+06
Com_3228_pos	Prostaglandin H1	前列腺素 H1	P	C20H34O5	354.241	377.23	0.19905	[M+Na]+	6.755	0.91	1	C18	Lipids and lipid-like molecules	脂质和类脂分子	Fatty Acyls	脂肪酰类	Eicosanoids	类二十烷酸	52589-22-7	HMDB0013041	-	-	LMFA03010044	5283048	CCCCCC(C=CC1C2CC(C1CCCCCCC(=O)O)OO2)O	NTAYABHEVAQSJS-CDIPTNKSSA-N	3.295e+09	2.00784e+09	1.47063e+09	2.61088e+09	4.50108e+09	2.08435e+09	3.17947e+09	3.51814e+09	2.52305e+09	2.12448e+09	9.62715e+08	1.49442e+09	2.40154e+09	2.47635e+09	2.58177e+09
Com_3075_pos	(-)-Siccanin	(-)- 西卡宁	P	C22H30O3	342.219	365.207	4.38406	[M+Na]+	8.156	0.87	1	C18	Phenylpropanoids and polyketides	苯丙素类和聚酮类	Isoflavonoids	异黄酮类	Isoflavans	异黄烷	22733-60-4	-	D01257	-	-	71902	CC1=CC(=C2C3C4C(CCC5C4(CCCC5(C)C)CO3)(OC2=C1)C)O	UGGAILYEBCSZIV-ITJSPEIASA-N	1.98955e+09	1.58212e+09	1.0909e+09	1.36053e+09	1.7736e+09	8.26736e+08	1.45454e+09	1.85135e+09	1.24549e+09	9.62033e+08	5.28087e+08	1.03805e+09	1.32675e+09	1.33723e+09	1.2699e+09
Com_3192_pos	Pregnanetriolone	孕三酮	P	C21H34O4	350.246	373.235	1.0087	[M+Na]+	8.174	0.80	1	C18	Lipids and lipid-like molecules	脂质和类脂分子	Steroids and steroid derivatives	类固醇和类固醇衍生物	Pregnane steroids	妊娠类固醇	603-99-6	HMDB0041997	C15368	-	LMST02030290	254631	CC(C1(CCC2C1(CC(=O)C3C2CCC4C3(CCC(C4)O)C)C)O)O	WKFXHNDWEHDGQD-ZQRGSSBZSA-N	2.1153e+08	5.36434e+07	9.02839e+07	8.74336e+07	8.94335e+07	5.62656e+07	9.23988e+07	1.37922e+08	1.1125e+08	6.9507e+07	1.62239e+07	5.42247e+07	8.51457e+07	8.33808e+07	8.48145e+07
Com_4144_pos	1-O-(cis-9-Octadecenyl)-2-O-acetyl-sn-glycero-3-phosphocholine	1-O-(顺-9- 十八烯基)-2-O-乙酰基-sn-甘油-3-磷酸胆碱	P	C28H57NO7P+	550.387	572.369	5e-05	[M+Na]+	10.397	0.89	1	C18	Lipids and lipid-like molecules	脂质和类脂分子	Glycerophospholipids	甘油磷脂	Glycerophosphocholines	甘油磷酸胆碱	85966-90-1	-	-	-	-	5313843	CCCCCCCCC=CCCCCCCCCOCC(COP(=O)(O)OCC[N+](C)(C)C)OC(=O)C	ZBOQHUSCQCEBGK-JLRCLJKCSA-O	3.95105e+08	5.5462e+08	2.39848e+08	2.51353e+08	7.2195e+08	1.04053e+09	6.13413e+08	6.78156e+08	4.21679e+08	4.37388e+08	2.94763e+08	3.81967e+08	5.10631e+08	4.83137e+08	4.76126e+08
Com_269_pos	7-methyl-1,7-dihydro-6h-purin-6-one	7 - 甲基 - 1,7 - 二氢 - 6H - 嘌呤 - 6 - 酮	P	C6H6N4O	150.054	151.062	2.39419	[M+H]+	1.734	0.64	1	C18	Organoheterocyclic compounds	有机杂环化合物	Imidazopyrimidines	咪唑并嘧啶类	Purines and purine derivatives	嘌呤和嘌呤衍生物	1006-08-2	-	-	-	-	135408758	CN1C=NC2=C1C(=O)NC=N2	CBQMKYHLDADRLN-UHFFFAOYSA-N	7.44385e+08	6.63224e+08	5.18566e+08	8.17718e+08	8.79279e+08	6.31074e+08	5.31604e+08	6.08332e+08	5.27454e+08	6.76648e+08	5.75103e+08	4.74733e+08	6.44622e+08	6.54876e+08	6.49817e+08
Com_4176_pos	1,2-diundecanoyl-sn-glycero-3-phosphocholine	1,2-二十一酰基-sn-甘油-3-磷酸胆碱	P	C30H61NO8P+	594.413	594.413	0.52682	[M+H]+	10.746	0.89	1	C18	Lipids and lipid-like molecules	脂质和类脂分子	Glycerophospholipids	甘油磷脂	Glycerophosphocholines	甘油磷酸胆碱	27869-47-2	-	-	-	-	4584010	CCCCCCCCCCC(=O)OCC(COP(=O)(O)OCC[N+](C)(C)C)OC(=O)CCCCCCCCCC	XCCDCYFQYUARAY-UHFFFAOYSA-O	1.22824e+06	5.67492e+06	493460	338473	1.32546e+07	7.38564e+06	1.57496e+07	7.67396e+06	4.41129e+06	5.69389e+06	2.46787e+07	1.62096e+06	4.31065e+06	3.8806e+06	3.51102e+06
Com_3082_pos	C18(plasm) MG	1-O-1'-(Z)-十八烯基-sn-甘油	P	C21H42O3	342.313	365.303	0.96406	[M+Na]+	10.89	0.73	1	C18	Lipids and lipid-like molecules	脂质和类脂分子	Glycerolipids	甘油脂	Glycerol vinyl ethers	甘油乙烯基醚	18330-10-4	HMDB0011153	-	-	-	11824075	CCCCCCCCCCCCCCCCC=COCC(CO)O	WXWPBUKRBCYIMR-OGLOHFSISA-N	3.08108e+08	1.884e+08	1.58725e+08	1.05695e+08	1.76133e+08	1.96438e+08	5.2791e+08	3.68675e+08	1.6793e+08	1.38164e+08	8.57845e+07	1.15164e+08	1.55355e+08	1.68008e+08	1.47835e+08
Com_2569_pos	5beta-Pregnan-21-Ol-3, 11, 20-Trione	5beta- 孕烷 - 21 - 醇 - 3,11,20 - 三酮	P	C21H30O4	346.214	329.209	7.13014	[M+H-H2O]+	7.903	0.72	1	C18	Lipids and lipid-like molecules	脂质和类脂分子	Steroids and steroid derivatives	类固醇和类固醇衍生物	Hydroxysteroids	羟基类固醇	10417-86-4	-	-	-	LMST02030285	254632	CC12CCC(=O)CC1CCC3C2C(=O)CC4(C3CCC4C(=O)CO)C	ZDUVZJUTJOBJHS-XYEQKYNMSA-N	1.21795e+08	1.19717e+08	8.99081e+07	1.20058e+08	2.06206e+08	1.64899e+08	1.45551e+08	2.31366e+08	1.55482e+08	1.45996e+08	5.05985e+07	7.84359e+07	1.21911e+08	1.17284e+08	1.16274e+08
Com_3459_pos	4-Pregnen-6alpha, 11beta, 17, 21-Tetrol-3, 20-Dione	4 - 孕烯 - 6alpha,11beta,17,21 - 四醇 - 3,20 - 二酮	P	C21H30O6	378.204	401.196	7.2627	[M+Na]+	6.885	0.69	1	C18	Lipids and lipid-like molecules	脂质和类脂分子	Steroids and steroid derivatives	类固醇和类固醇衍生物	Hydroxysteroids	羟基类固醇	2242-98-0	HMDB0000418	C15291	-	-	254633	CC12CCC(=O)C=C1C(CC3C2C(CC4(C3CCC4(C(=O)CO)O)C)O)O	GNFTWPCIRXSCQF-HVIRSNARSA-N	7.58209e+06	5.95738e+06	6.06021e+06	3.95644e+06	7.30787e+06	7.21006e+06	6.73437e+06	7.87393e+06	4.54135e+06	7.20056e+06	7.44949e+06	5.5534e+06	6.13885e+06	6.0259e+06	5.23635e+06
Com_2401_pos	13-Oxo-9Z,11E-octadecadienoic acid	13 - 氧代 - 9Z,11E - 十八碳二烯酸	P	C18H30O3	294.219	317.211	8.65878	[M+Na]+	7.317	0.89	1	C18	Lipids and lipid-like molecules	脂质和类脂分子	Fatty Acyls	脂肪酰类	Lineolic acids and derivatives	亚麻酸及其衍生物	54739-30-9	HMDB0004668	C14765	map00591	LMFA02000016	6446027	CCCCCC(=O)C=CC=CCCCCCCCC(=O)O	JHXAZBBVQSRKJR-BSZOFBHHSA-N	1.24857e+08	6.4286e+07	6.46454e+07	8.40003e+07	1.02933e+08	5.30439e+07	6.94468e+07	8.04024e+07	7.78402e+07	6.46436e+07	4.73277e+07	5.87693e+07	7.19113e+07	7.85032e+07	7.57112e+07
Com_2701_pos	(5Z,8Z,11Z,14Z,19S)-19-Hydroxy-5,8,11,14-eicosatetraenoic acid	(5Z,8Z,11Z,14Z,19S)-19 - 羟基 - 5,8,11,14 - 二十碳四烯酸	P	C20H32O3	320.235	338.268	1.48947	[M+NH4]+	8.187	0.66	1	C18	Lipids and lipid-like molecules	脂质和类脂分子	Fatty Acyls	脂肪酰类	Eicosanoids	类二十烷酸	115461-40-0	HMDB0011136	C14749	map00590;map01100	LMFA03060074	9548883	CC(CCCC=CCC=CCC=CCC=CCCCC(=O)O)O	XFUXZHQUWPFWPR-DZBJBCEBSA-N	4.04475e+07	3.24451e+07	2.34639e+07	3.05997e+07	2.95941e+07	1.79968e+07	2.73764e+07	3.39778e+07	2.34227e+07	2.01689e+07	1.37726e+07	2.32875e+07	3.28785e+07	2.82985e+07	2.72581e+07
Com_1874_pos	5(S)-HETE lactone	5S-羟基-6E,8Z,11Z,14Z-二十碳四烯酸-1,5-内酯	P	C20H30O2	302.225	285.221	0.61277	[M+H-H2O]+	8.174	0.92	1	C18	Organoheterocyclic compounds	有机杂环化合物	Lactones	内酯类	Delta valerolactones	δ戊内酯	127708-42-3	-	-	-	-	60060292	CCCCCC=CCC=CCC=CC=CC1CCCC(=O)O1	QZMAEYDIHWEEAF-JGKLHWIESA-N	5.8502e+08	4.18057e+08	2.88561e+08	3.60931e+08	4.19163e+08	2.96601e+08	4.43265e+08	4.75207e+08	3.53464e+08	3.03582e+08	1.74344e+08	3.08388e+08	3.89495e+08	4.0875e+08	3.96619e+08
Com_2375_pos	Prostaglandin B3	前列腺素 B3	P	C20H28O4	332.199	315.195	0.50043	[M+H-H2O]+	6.556	0.87	1	C18	Lipids and lipid-like molecules	脂质和类脂分子	Fatty Acyls	脂肪酰类	Eicosanoids	类二十烷酸	36614-32-1	-	-	-	LMFA03010141	5283113	CCC=CCC(C=CC1=C(C(=O)CC1)CC=CCCCC(=O)O)O	DQRGQQAJYRBDRP-UNBCGXALSA-N	1.11801e+08	6.77774e+07	3.47755e+07	5.46012e+07	9.26792e+07	7.58954e+07	8.36178e+07	8.78647e+07	5.68263e+07	6.05905e+07	2.30998e+07	6.43876e+07	6.50117e+07	6.46387e+07	7.06701e+07
Com_1760_pos	Methyl 13-methyltetradecanoate	13 - 甲基十四烷酸甲酯	P	C16H32O2	256.24	279.23	2.09119	[M+Na]+	10.163	0.92	1	C18	Lipids and lipid-like molecules	脂质和类脂分子	Fatty Acyls	脂肪酰类	Fatty acid esters	脂肪酸酯	5129-59-9	-	-	-	-	5077204	CC(C)CCCCCCCCCCCC(=O)OC	OGGUSDOXMVVCIX-UHFFFAOYSA-N	1.1816e+07	4.6222e+06	1.11687e+07	8.68291e+06	9.53743e+06	8.62563e+06	8.52838e+06	1.04316e+07	1.14726e+07	5.79373e+06	3.2762e+06	5.28857e+06	1.05288e+07	9.15439e+06	9.33511e+06
Com_3449_pos	1-Monoeicosapentaenoin	1-二十碳五烯酸甘油单酯	P	C23H36O4	376.261	399.251	1.13075	[M+Na]+	8.825	0.62	1	C18	Lipids and lipid-like molecules	脂质和类脂分子	Glycerolipids	甘油脂	Monoradylglycerols	单酰基甘油	140670-39-9	-	-	-	-	-	C(OCC(O)CO)(=O)CCC/C=C\C/C=C\C/C=C\C/C=C\C/C=C\CC	DFRRSBYSSXKROX-JLNKQSITSA-N	5.65263e+08	1.25368e+08	3.7645e+08	4.00093e+08	1.28982e+08	3.65687e+08	3.58599e+08	4.59817e+08	2.92384e+08	5.51815e+07	6.20902e+07	3.29843e+08	2.98527e+08	3.00648e+08	2.70036e+08
Com_2688_pos	1-(8Z-pentadecenoyl)-rac-glycerol	1-(8Z - 十五碳烯酰)- 甘油	P	C18H34O4	314.246	337.235	0.75885	[M+Na]+	7.465	0.89	1	C18	Lipids and lipid-like molecules	脂质和类脂分子	Glycerolipids	甘油脂	Monoradylglycerols	单酰基甘油	1309764-73-5	-	-	-	-	129232564	CCCCCCC=CCCCCCCC(=O)OCC(CO)O	OYOBZNGORNIQRL-FPLPWBNLSA-N	5.87159e+08	2.25627e+08	2.02819e+08	4.33043e+08	3.49004e+08	7.27038e+08	5.38021e+08	5.50357e+08	8.6991e+08	7.59984e+08	3.8209e+08	2.90626e+08	4.93607e+08	5.6565e+08	4.79123e+08
Com_3769_pos	C2 Ceramide-1-Phosphate (d18:1/2:0)	C2 神经酰胺 - 1 - 磷酸（d18:1/2:0）	P	C20H40NO6P	421.259	444.249	0.09472	[M+Na]+	8.795	0.72	1	C18	Lipids and lipid-like molecules	脂质和类脂分子	Sphingolipids	鞘脂类	Phosphosphingolipids	磷脂鞘脂	151729-55-4	-	-	-	LMSP02050014	15199918	CCCCCCCCCCCCCC=CC(C(COP(=O)(O)O)NC(=O)C)O	HWPZKJVGDYNEAW-QUDYQQOWSA-N	9.42734e+06	636009	1.03098e+07	2.39106e+06	3.89639e+06	6.80883e+07	2.9246e+07	7.72329e+07	4.85418e+06	4.20157e+07	5.11108e+06	2.54068e+07	2.10973e+07	2.36788e+07	2.12995e+07
Com_2365_pos	Monomethyl Sphingosine (d18:1)	单甲基鞘氨醇（d18:1）	P	C19H39NO2	313.298	314.305	0.28676	[M+H]+	8.15	0.65	1	C18	Organic nitrogen compounds	有机氮化合物	Organonitrogen compounds	有机氮化合物	Amines	胺类	2700-62-1	-	-	-	-	71357672	CCCCCCCCCCCCCC=CC(C(CO)NC)O	LUMQNHNDMLZNDJ-RBUKOAKNSA-N	1.93537e+07	5.28762e+07	4.28406e+07	2.81284e+07	3.51358e+07	3.77426e+07	4.26361e+07	3.92951e+07	3.86798e+07	3.35748e+07	3.44416e+07	5.26665e+07	4.22787e+07	4.26566e+07	4.4319e+07
Com_3991_pos	C17 Lyso PAF	C17 溶血血小板活化因子	P	C25H55NO6P+	496.377	496.376	0.54258	[M+H]+	10.397	0.96	1	C18	Lipids and lipid-like molecules	脂质和类脂分子	Glycerophospholipids	甘油磷脂	Glycerophosphocholines	甘油磷酸胆碱	111858-52-7	-	-	-	-	9546710	CCCCCCCCCCCCCCCCCOCC(COP(=O)(O)OCC[N+](C)(C)C)O	HQRBTQCLRRUGMR-RUZDIDTESA-O	3.05652e+08	1.60453e+07	2.24944e+08	2.0224e+08	2.09766e+07	1.63091e+07	1.43796e+07	1.03584e+08	4.2292e+07	2.04554e+07	3.44509e+06	1.10846e+07	7.93512e+07	7.47898e+07	7.47441e+07
Com_2881_pos	1-(8Z-hexadecenoyl)-rac-glycerol	1-（8Z - 十六烯酰基）- 外消旋甘油	P	C19H36O4	328.261	351.251	0.65081	[M+Na]+	9.049	0.90	1	C18	-	-	-	-	-	-	749266-38-4	-	-	-	-	-	C(OCC(O)CO)(=O)CCCCCC/C=C\CCCCCCC	CRXZGWVXXGFOLB-HJWRWDBZSA-N	3.14161e+09	6.57078e+08	1.67104e+09	1.81306e+09	1.45572e+09	1.09009e+09	7.65462e+08	2.08201e+09	2.22113e+09	2.80574e+08	3.88164e+08	1.19949e+09	1.44804e+09	1.38594e+09	1.35705e+09
Com_1517_pos	N-Nonanoyl-L-homoserine lactone	N-壬酰基-L-高丝氨酸内酯	P	C13H23NO3	241.168	264.157	1.52522	[M+Na]+	6.046	0.53	1	C18	Organic acids and derivatives	有机酸及其衍生物	Carboxylic acids and derivatives	羧酸及其衍生物	Amino acids, peptides, and analogues	氨基酸、肽和类似物	177158-21-3	-	-	-	-	56662027	CCCCCCCCC(=O)NC1CCOC1=O	OMPXHNXRUVEQDO-NSHDSACASA-N	1.09713e+07	1.29977e+07	1.23517e+07	1.24287e+07	9.22152e+06	8.38806e+06	1.06653e+07	9.58986e+06	1.56032e+07	1.23819e+07	1.23978e+07	1.70092e+07	1.21081e+07	1.15592e+07	1.24259e+07
Com_2914_pos	1-O-hexadecyl-2-O-methyl-sn-Glycerol	1-O - 十六烷基 - 2-O - 甲基 - sn - 甘油	P	C20H42O3	330.313	353.303	1.26092	[M+Na]+	10.599	1.00	1	C18	Lipids and lipid-like molecules	脂质和类脂分子	Glycerolipids	甘油脂	Glycerol ethers	甘油醚	96960-92-8	-	-	-	-	10936445	CCCCCCCCCCCCCCCCOCC(CO)OC	XAWCMDFDFNRKGK-FQEVSTJZSA-N	2.60075e+07	6.34904e+07	2.89803e+07	1.4332e+07	4.27683e+07	3.08343e+07	6.50473e+07	6.84524e+07	3.97883e+07	3.13304e+07	1.65692e+07	2.6053e+07	3.3596e+07	3.13103e+07	3.12928e+07
Com_526_pos	2-Propyl-4-ketopentanoic acid	2 - 丙基 - 4 - 氧代戊酸	P	C8H14O3	158.094	181.083	0.03044	[M+Na]+	6.016	0.81	1	C18	Organic acids and derivatives	有机酸及其衍生物	Keto acids and derivatives	酮酸及其衍生物	Gamma-keto acids and derivatives	γ-酮酸及其衍生物	688-04-0	HMDB0060683	C16655	map00982	-	3731686	CCCC(CC(=O)C)C(=O)O	HJRMYVTYHORJKC-UHFFFAOYSA-N	1.58113e+07	1.4889e+07	1.21324e+07	1.53176e+07	1.11659e+07	1.74526e+07	1.58762e+07	1.42296e+07	2.41579e+07	1.88251e+07	2.07281e+07	2.05631e+07	1.21821e+07	1.30721e+07	1.80041e+07
Com_2784_pos	Perindoprilat Lactam A	培哚普利拉内酰胺 A	P	C17H26N2O4	322.189	345.178	0.41781	[M+Na]+	7.091	0.54	1	C18	Organic acids and derivatives	有机酸及其衍生物	Carboxylic acids and derivatives	羧酸及其衍生物	Amino acids, peptides, and analogues	氨基酸、肽和类似物	129970-99-6	-	-	-	-	68524696	CCCC(C(=O)O)N1C(C(=O)N2C3CCCCC3CC2C1=O)C	GBVXUKWRYVJUFG-PEDHHIEDSA-N	8.24306e+06	1.52124e+07	4.53733e+06	3.56897e+06	3.42056e+07	3.32098e+07	6.41965e+06	5.7794e+07	4.31999e+07	4.35707e+06	989018	3.5282e+06	1.455e+07	1.65551e+07	1.59764e+07
Com_3105_pos	Aggreceride C	凝聚菌素 C	P	C20H40O4	344.293	367.282	1.17837	[M+Na]+	10.05	0.57	1	C18	Lipids and lipid-like molecules	脂质和类脂分子	Glycerolipids	甘油脂	Monoradylglycerols	单酰基甘油	104700-86-9	-	-	-	-	128632	CC(C)CCCCCCCCCCCCCC(=O)OCC(CO)O	NYBWZWSQGCROAE-UHFFFAOYSA-N	1.04977e+07	2.57726e+07	1.65134e+07	1.07074e+07	2.17089e+07	4.19899e+07	4.73667e+07	4.03779e+07	1.97478e+07	1.16248e+07	1.8897e+07	2.58223e+07	2.33799e+07	2.15373e+07	2.11385e+07
Com_2678_pos	Dimethyl [methylenebis(4,1-phenylene)]dicarbamate	亚甲基双 (4,1 - 亚苯基) 二氨基甲酸二甲酯	P	C17H18N2O4	314.127	337.119	9.66973	[M+Na]+	5.973	0.56	1	C18	Benzenoids	苯类化合物	Benzene and substituted derivatives	苯及其取代衍生物	Diphenylmethanes	二苯甲烷	7450-63-7	-	-	-	-	99337	COC(=O)NC1=CC=C(C=C1)CC2=CC=C(C=C2)NC(=O)OC	IDMPEWXHBJHVIQ-UHFFFAOYSA-N	1.39903e+06	1.5639e+06	590807	943827	493135	473427	598590	807370	1.39741e+06	312822	1.13101e+06	1.57423e+06	1.3198e+06	961231	1.12567e+06
Com_1126_pos	Sphingosine (d15:1)	D-赤型鞘氨醇C-15	P	C15H31NO2	257.235	240.232	0.89565	[M+H-H2O]+	8.72	0.72	1	C18	Organic nitrogen compounds	有机氮化合物	Organonitrogen compounds	有机氮化合物	Amines	胺类	86555-28-4	-	-	-	-	91886102	CCCCCCCCCCC=CC(C(CO)N)O	KWQIYZIHZCLRSR-AMXOMPAFSA-N	2.29046e+08	2.6518e+08	3.31174e+08	3.46054e+08	2.20149e+08	2.77545e+08	3.56034e+08	2.7043e+08	3.58968e+08	3.21452e+08	3.59872e+08	5.05226e+08	3.04645e+08	3.13138e+08	3.00659e+08
Com_2048_pos	3-Hydroxytetradecanedioic acid	3-羟基十四烷二酸	P	C14H26O5	274.178	297.168	1.34018	[M+Na]+	6.127	0.86	1	C18	Lipids and lipid-like molecules	脂质和类脂分子	Fatty Acyls	脂肪酰类	Fatty acids and conjugates	脂肪酸和结合物	73179-89-2	HMDB0000394	-	-	LMFA01170094	20848956	C(CCCCCC(=O)O)CCCCC(CC(=O)O)O	CEDZIURHISELSQ-UHFFFAOYSA-N	6.77203e+07	4.55796e+07	3.48614e+07	3.66676e+07	4.8109e+07	6.62077e+07	6.79304e+07	5.19909e+07	5.2076e+07	6.66309e+07	4.97415e+07	3.54291e+07	6.22391e+07	6.09035e+07	6.57506e+07
Com_764_pos	2-Oxodecanoic acid	2 - 氧代癸酸	P	C10H18O3	186.126	209.115	0.51316	[M+Na]+	6.196	0.63	1	C18	Organic acids and derivatives	有机酸及其衍生物	Keto acids and derivatives	酮酸及其衍生物	Medium-chain keto acids and derivatives	中链酮酸及其衍生物	333-60-8	-	C13945	-	LMFA01060001	259794	CCCCCCCCC(=O)C(=O)O	JBFDBSZCFDASAE-UHFFFAOYSA-N	7.62021e+07	1.14188e+08	8.67997e+07	7.75328e+07	9.65929e+07	5.46536e+07	8.46224e+07	8.59834e+07	1.51708e+08	1.0027e+08	1.094e+08	9.8192e+07	1.17723e+08	1.00052e+08	7.08665e+07
Com_1878_pos	Dimethylaminopropyl lauramide	二甲基氨基丙基月桂酰胺	P	C17H36N2O	284.283	285.29	1.20762	[M+H]+	7.289	0.55	1	C18	Lipids and lipid-like molecules	脂质和类脂分子	Fatty Acyls	脂肪酰类	Fatty amides	脂肪酰胺	3179-80-4	-	-	-	-	51392	CCCCCCCCCCCC(=O)NCCCN(C)C	TWMFGCHRALXDAR-UHFFFAOYSA-N	3.3262e+06	1.49997e+06	1.00767e+06	125735	1.41091e+06	2.15606e+06	479053	1.37013e+06	1.2145e+06	1.45195e+06	1.57567e+06	644899	1.66248e+06	1.43055e+06	1.64747e+06
Com_3423_pos	21-Acetoxypregnenolone	21-乙酰氧基孕烯醇酮	P	C23H34O4	374.246	397.238	7.53553	[M+Na]+	8.599	0.74	1	C18	Lipids and lipid-like molecules	脂质和类脂分子	Steroids and steroid derivatives	类固醇和类固醇衍生物	Pregnane steroids	妊娠类固醇	566-78-9	-	-	-	-	248856	CC(=O)OCC(=O)C1CCC2C1(CCC3C2CC=C4C3(CCC(C4)O)C)C	MDJRZSNPHZEMJH-MTMZYOSNSA-N	6.16045e+06	6.06681e+06	7.08941e+06	5.52579e+06	5.44235e+06	6.71621e+06	4.67721e+06	3.89832e+06	3.67503e+06	5.26257e+06	5.84381e+06	5.9593e+06	5.51777e+06	5.34023e+06	5.6141e+06
Com_3949_pos	3beta,7beta,15beta-Trihydroxy-11-oxo-lanosta-8-en-24->20 lactone	3beta,7beta,15beta-三羟基-11-氧代羊毛甾-8-烯-24->20内酯	P	C27H40O6	460.282	483.27	4.01092	[M+Na]+	7.389	0.88	1	C18	-	-	-	-	-	-	1694587-15-9	-	-	-	-	131849483	CC1(C(CCC2(C1CC(C3=C2C(=O)CC4(C3(C(CC4C5(CCC(=O)O5)C)O)C)C)O)C)O)C	SRCUJKNQZOLYMY-XATYPXSPSA-N	1.72083e+07	315765	5.79599e+06	5.16382e+06	8.10899e+06	2.41375e+07	1.64686e+07	3.89834e+06	1.06665e+07	7.30918e+07	2.25525e+07	3.0422e+06	2.59886e+07	2.47458e+07	2.6093e+07
Com_3927_pos	Ganolactone B	灵芝内酯 B	P	C27H38O6	458.267	481.254	3.58541	[M+Na]+	7.399	0.95	1	C18	Lipids and lipid-like molecules	脂质和类脂分子	Prenol lipids	异戊烯醇脂	Triterpenoids	三萜类	1028449-53-7	-	-	-	-	125181567	CC1(C(CCC2(C1CC(C3=C2C(=O)CC4(C3(C(=O)CC4C5(CCC(=O)O5)C)C)C)O)C)O)C	FXUVJKGSDBTXTJ-GACXBPKFSA-N	7.3551e+06	1.5704e+06	323830	1.5598e+06	1.08597e+06	1.3452e+07	1.34003e+07	412426	973398	2.52867e+07	280063	2.72227e+06	5.02622e+06	6.99755e+06	7.45569e+06
Com_2900_pos	16alpha-Hydroxyprogesterone	16alpha-羟基孕酮	P	C21H30O3	330.219	353.207	5.88046	[M+Na]+	8.038	0.77	1	C18	Lipids and lipid-like molecules	脂质和类脂分子	Steroids and steroid derivatives	类固醇和类固醇衍生物	Pregnane steroids	妊娠类固醇	438-07-3	-	C03748	-	LMST02030182	243761	CC(=O)C1C(CC2C1(CCC3C2CCC4=CC(=O)CCC34C)C)O	LOVNYFVWYTXDRE-RMWFXKKMSA-N	3.42331e+07	5.64004e+07	3.76553e+07	4.70462e+07	6.46492e+07	3.1236e+07	3.84172e+07	7.1969e+07	4.12114e+07	4.29411e+07	2.51847e+07	3.19625e+07	4.3376e+07	4.45333e+07	4.09338e+07
Com_2405_pos	(3R)-3-[(7-Carboxyheptanoyl)oxy]-4-(trimethylazaniumyl)butanoate	辛二酰基肉碱	P	C15H28NO6+	318.192	318.193	6.32922	[M+H]+	6.097	0.76	1	C18	Lipids and lipid-like molecules	脂质和类脂分子	Fatty Acyls	脂肪酰类	Fatty acid esters	脂肪酸酯	102636-81-7	-	-	-	-	71752224	C[N+](C)(C)CC(CC(=O)O)OC(=O)CCCCCCC(=O)O	YVWVEIPYMGBQPE-GFCCVEGCSA-O	8.23441e+06	3.06466e+06	1.04885e+07	4.98103e+06	6.58572e+06	1.57436e+07	1.06479e+07	1.24394e+07	2.70843e+06	1.45373e+07	5.84885e+06	4.74445e+06	8.90777e+06	8.65186e+06	9.52102e+06
Com_1219_pos	(-)-Drimenol	(-)-补身醇	P	C15H26O	222.198	245.19	9.15669	[M+Na]+	6.663	0.69	1	C18	Organic oxygen compounds	有机氧化合物	Organooxygen compounds	有机氧化合物	Alcohols and polyols	醇和多元醇	468-68-8	-	C19743	-	LMPR0103370001	3080551	CC1=CCC2C(CCCC2(C1CO)C)(C)C	HMWSKUKBAWWOJL-KCQAQPDRSA-N	3.29406e+07	2.48061e+07	1.59977e+07	3.2452e+07	4.01452e+07	2.85414e+07	2.78864e+07	3.08906e+07	2.72733e+07	2.88408e+07	2.16142e+07	2.16277e+07	3.01016e+07	3.12522e+07	3.10181e+07
Com_2662_pos	9-Octadecenedioic acid	9 - 十八碳烯二酸	P	C18H32O4	312.23	335.219	0.57105	[M+Na]+	8.186	0.90	1	C18	Lipids and lipid-like molecules	脂质和类脂分子	Fatty Acyls	脂肪酰类	Fatty acids and conjugates	脂肪酸和结合物	4494-16-0	-	-	-	-	25202007	C(CCCC=CCCCCCCCC(=O)O)CCCC(=O)O	SBLKVIQSIHEQOF-UHFFFAOYSA-N	3.12542e+08	1.41695e+08	1.95362e+08	4.08914e+08	1.91214e+08	2.81506e+08	2.57272e+08	1.64584e+08	2.22637e+08	3.96582e+08	6.5755e+07	8.0633e+07	2.41669e+08	2.37108e+08	2.31816e+08
Com_3283_pos	1-Oleoyl-2-acetyl-sn-glycerol	1-油酰基-2-乙酰基-sn-甘油	P	C23H42O5	398.303	381.3	0.21772	[M+H-H2O]+	9.55	0.65	1	C18	Lipids and lipid-like molecules	脂质和类脂分子	Glycerolipids	甘油脂	Diradylglycerols	双甘油酯	86390-77-4	-	-	-	-	6437055	CCCCCCCCC=CCCCCCCCC(=O)OCC(CO)OC(=O)C	PWTCCMJTPHCGMS-YRBAHSOBSA-N	1.48784e+08	2.0673e+07	7.18125e+07	1.44707e+08	4.00983e+07	6.54886e+07	7.91311e+07	9.38941e+07	7.96112e+07	1.10446e+07	1.97242e+07	2.68682e+07	6.13234e+07	6.56798e+07	6.80705e+07
Com_1617_pos	3-Hydroxyhexadecanoic acid methyl ester	3 - 羟基十六烷酸甲酯	P	C17H34O3	286.251	269.248	0.31928	[M+H-H2O]+	8.612	0.86	1	C18	Lipids and lipid-like molecules	脂质和类脂分子	Fatty Acyls	脂肪酰类	Fatty alcohols	脂肪醇	51883-36-4	-	C11849	map02020	LMFA01050427	103553	CCCCCCCCCCCCCC(CC(=O)OC)O	YBTWUESFQWFDMR-UHFFFAOYSA-N	1.80354e+07	1.57464e+07	1.22427e+07	2.13743e+07	1.32327e+07	1.93946e+07	2.32327e+07	3.1676e+07	1.99426e+07	1.37182e+07	1.26554e+07	1.71693e+07	1.24653e+07	1.80175e+07	2.16312e+07
Com_3666_pos	3'-Methoxypuerarin	3'-甲氧基葛根素	P	C22H22O10	446.121	429.122	8.92905	[M+H-H2O]+	8.651	0.65	2	C18	Phenylpropanoids and polyketides	苯丙素类和聚酮类	Isoflavonoids	异黄酮类	Isoflavonoid C-glycosides	异黄酮C-糖苷	"117047-07-1"	-	-	-	LMPK12050042	-	COC1=C(C=CC(=C1)C2=COC3=C(C2=O)C=CC(=C3C4C(C(C(C(O4)CO)O)O)O)O)O	HQQUZVFMUSCUJS-PGPONNFDSA-N	4.9439e+06	8.3682e+06	8.51252e+06	5.40013e+06	4.45155e+06	5.77578e+06	3.95017e+06	5.71218e+06	4.77284e+06	6.86784e+06	1.01516e+07	8.08908e+06	6.27236e+06	6.4249e+06	5.70189e+06
Com_3875_pos	Bufotalin	蟾毒它灵	P	C26H36O6	444.251	467.245	9.97519	[M+Na]+	10.319	0.72	2	C18	Lipids and lipid-like molecules	脂质和类脂分子	Steroids and steroid derivatives	类固醇和类固醇衍生物	Steroid lactones	类固醇内酯	"471-95-4"	HMDB0249432	C16923	-	LMST01130023	259578	CC(=O)OC1CC2(O)C3CCC4CC(O)CCC4(C)C3CCC2(C)C1C1=COC(=O)C=C1	VOZHMAYHYHEWBW-UHFFFAOYSA-N	1.14186e+07	2.27438e+07	2.22823e+07	1.49437e+07	1.0957e+07	1.68473e+07	2.75969e+07	1.68352e+07	2.59798e+07	2.1707e+07	2.66696e+07	2.06233e+07	4.29178e+06	5.49748e+06	4.50438e+06
Com_3815_pos	Sipeimine	西贝碱	P	C27H43NO3	429.324	452.314	0.48406	[M+Na]+	8.98	0.56	2	C18	Lipids and lipid-like molecules	脂质和类脂分子	Steroids and steroid derivatives	类固醇和类固醇衍生物	Steroidal alkaloids	甾体生物碱	"61825-98-7"	HMDB0256206	-	-	-	-	CC1CCC2C(C3CCC4C(C3CN2C1)CC5C4CC(=O)C6C5(CCC(C6)O)C)(C)O	IQDIERHFZVCNRZ-YUYPDVIUSA-N	7.42335e+08	2.88768e+07	3.30074e+08	5.47799e+08	5.5402e+07	4.63214e+07	2.39163e+07	1.44406e+08	7.66067e+07	2.7692e+07	2.09736e+07	4.07807e+07	2.00112e+08	1.86432e+08	1.99249e+08
Com_3314_pos	Corynoxine	柯诺辛	P	C22H28N2O4	384.205	385.215	6.52996	[M+H]+	8.331	0.60	2	C18	Organoheterocyclic compounds	有机杂环化合物	Indolizidines	吲哚里西啶	-	-	"6877-32-3"	-	-	-	-	10475115	CCC1CN2CCC3(C2CC1C(=COC)C(=O)OC)C4=CC=CC=C4NC3=O	DAXYUDFNWXHGBE-NRAMRBJXSA-N	7.43091e+06	2.67683e+06	1.21532e+06	4.9783e+06	6.09475e+06	1.63785e+06	4.92151e+06	5.36827e+06	1.52563e+06	1.69458e+06	261771	1.30284e+06	2.94273e+06	2.68894e+06	2.5177e+06
Com_2865_pos	Bergenin	岩白菜素	P	C14H16O9	328.079	351.069	0.05754	[M+Na]+	1.417	0.52	2	C18	Benzenoids	苯类化合物	Benzene and substituted derivatives	苯及其取代衍生物	Benzoic acids and derivatives	苯甲酸及其衍生物	"477-90-7"	HMDB0249087	C09919	-	-	2356	COC1=C(O)C=C2C(=O)OC3C(O)C(O)C(CO)OC3C2=C1O	YWJXCIXBAKGUKZ-UHFFFAOYSA-N	1.43499e+07	1.43437e+07	7.61326e+06	1.04349e+07	8.16374e+06	2.44213e+07	7.7723e+06	6.65312e+06	6.02056e+06	7.85577e+06	7.63137e+06	6.36142e+06	1.1512e+07	8.55288e+06	9.16191e+06
Com_265_pos	2,5-Furandimethanol	2,5-呋喃二甲醇	P	C6H8O3	128.047	151.037	2.08903	[M+Na]+	1.261	0.82	2	C18	Organoheterocyclic compounds	有机杂环化合物	Heteroaromatic compounds	杂芳族化合物	-	-	"1883-75-6"	-	C20443	map00365;map01120	-	-	C1=C(OC(=C1)CO)CO	DSLRVRBSNLHVBH-UHFFFAOYSA-N	7.24207e+06	8.90295e+06	6.54106e+06	4.09718e+06	6.98412e+06	9.63534e+06	1.75539e+06	8.47614e+06	1.31848e+07	7.9987e+06	1.12952e+07	8.51549e+06	7.69239e+06	9.03018e+06	6.62664e+06
Com_1813_pos	Cedryl acetate	乙酸柏木酯	P	C17H28O2	264.209	282.241	5.54315	[M+NH4]+	8.009	0.96	2	C18	Lipids and lipid-like molecules	脂质和类脂分子	Prenol lipids	异戊烯醇脂	Sesquiterpenoids	倍半萜类	"77-54-3"	HMDB0035910	-	-	-	240121	CC1CCC2C(C)(C)C3CC12CCC3(C)OC(C)=O	HQKQRXZEXPXXIG-UHFFFAOYSA-N	4.01785e+06	1.93336e+06	1.97716e+06	3.50926e+06	4.80278e+06	2.32549e+06	4.27281e+06	4.54184e+06	2.29409e+06	2.75853e+06	996992	2.67832e+06	3.3692e+06	3.19258e+06	3.48311e+06
Com_968_pos	Methyl citrate	柠檬酸甲酯	P	C7H10O7	206.043	229.032	1.65481	[M+Na]+	1.505	0.61	2	C18	Organic acids and derivatives	有机酸及其衍生物	Carboxylic acids and derivatives	羧酸及其衍生物	Tricarboxylic acids and derivatives	三羧酸及其衍生物	"26163-61-1"	-	-	-	-	-	COC(=O)CC(CC(=O)[O-])(C(=O)[O-])O	YUTUUOJFXIMELV-UHFFFAOYSA-L	1.50682e+08	1.75092e+08	1.21285e+08	9.95361e+07	1.31434e+08	1.60764e+08	1.35651e+08	1.67562e+08	1.43318e+08	1.30262e+08	1.1334e+08	1.20383e+08	1.41736e+08	1.42263e+08	1.40117e+08
Com_556_pos	alpha-L-Rhamnose	alpha-L-鼠李糖	P	C6H12O5	164.068	183.085	8.37907	[M+H]+	1.733	0.77	2	C18	Organic oxygen compounds	有机氧化合物	Organooxygen compounds	有机氧化合物	Carbohydrates and carbohydrate conjugates	碳水化合物和碳水化合物结合物	"6014-42-2"	-	-	-	-	-	CC1C(C(C(C(O1)O)O)O)O.O	SHZGCJCMOBCMKK-HGVZOGFYSA-N	3.71817e+08	4.05553e+08	3.22153e+08	4.13148e+08	5.2555e+08	3.29102e+08	2.99022e+08	3.39719e+08	2.82086e+08	3.78927e+08	2.2848e+08	3.05552e+08	3.12297e+08	3.08999e+08	3.24472e+08
Com_758_pos	Fraxetin	秦皮素	P	C10H8O5	208.037	209.043	8.58705	[M+H]+	1.251	0.58	2	C18	Phenylpropanoids and polyketides	苯丙素类和聚酮类	Coumarins and derivatives	香豆素及其衍生物	Hydroxycoumarins	羟基香豆素	"574-84-5"	-	C09265	map00999;map01110	-	-	COC1=C(C(=C2C(=C1)C=CC(=O)O2)O)O	HAVWRBANWNTOJX-UHFFFAOYSA-N	2.35293e+06	2.48605e+06	2.2807e+06	1.12388e+06	1.73989e+06	2.25566e+06	1.66429e+06	1.965e+06	2.78502e+06	2.23982e+06	2.56054e+06	1.63686e+06	2.12949e+06	2.52871e+06	1.70238e+06
Com_1069_pos	Artemisic acid	青蒿酸	P	C15H22O2	234.162	235.17	1.57117	[M+H]+	0.686	0.67	2	C18	Lipids and lipid-like molecules	脂质和类脂分子	Prenol lipids	异戊烯醇脂	Sesquiterpenoids	倍半萜类	"80286-58-4"	-	C20309	-	LMPR0103190015	-	CC1CCC(C2C1CCC(=C2)C)C(=C)C(=O)O	PLQMEXSCSAIXGB-SAXRGWBVSA-N	6.11323e+07	7.97805e+07	6.7826e+07	6.17816e+07	7.9379e+07	7.85644e+07	6.8867e+07	6.54921e+07	8.56044e+07	6.9666e+07	8.05232e+07	7.32575e+07	6.9546e+07	7.09164e+07	7.69692e+07
Com_3395_pos	Colcemid	秋水仙胺	P	C21H25NO5	371.173	394.166	8.64252	[M+Na]+	7.565	0.61	2	C18	Hydrocarbon derivatives	碳氢化合物衍生物	Tropones	环庚三烯酮类	-	-	"477-30-5"	HMDB0250401	C11250	map00950;map01063;map01110	-	2832	CNC1CCC2=CC(OC)=C(OC)C(OC)=C2C2=CC=C(OC)C(=O)C=C12	NNJPGOLRFBJNIW-UHFFFAOYSA-N	4.6832e+06	7.45346e+06	7.40129e+06	6.0186e+06	5.85788e+06	3.83093e+06	4.65984e+06	6.74916e+06	6.78643e+06	5.19363e+06	4.84177e+06	6.38375e+06	5.53957e+06	6.46859e+06	5.55213e+06
Com_1553_pos	Aristeromycin	芒雷素	P	C11H15N5O3	265.117	266.126	3.94071	[M+H]+	5.439	0.66	2	C18	Nucleosides, nucleotides, and analogues	核苷、核苷酸和类似物	Nucleoside and nucleotide analogues	核苷和核苷酸类似物	Cyclopentyl nucleosides	环戊基核苷	"19186-33-5"	HMDB0244841	-	-	-	2235	NC1=C2N=CN(C3CC(CO)C(O)C3O)C2=NC=N1	UGRNVLGKAGREKS-UHFFFAOYSA-N	1.47203e+07	1.57979e+07	1.56019e+07	1.25552e+07	1.26964e+07	2.75521e+07	1.53065e+07	1.45674e+07	1.75335e+07	1.76629e+07	1.32483e+07	1.14758e+07	1.62167e+07	1.638e+07	1.62475e+07
Com_3223_pos	Rauwolscine	萝芙素	P	C21H26N2O3	354.194	377.183	0.75128	[M+Na]+	8.002	0.51	2	C18	Alkaloids and derivatives	生物碱及其衍生物	Yohimbine alkaloids	育亨宾生物碱	-	-	"6211-32-1"	HMDB0015464	-	-	-	643606	COC(=O)C1C(CCC2C1CC3C4=C(CCN3C2)C5=CC=CC=C5N4)O	BLGXFZZNTVWLAY-DIRVCLHFSA-N	3.15347e+06	3.716e+06	3.23697e+06	3.20764e+06	5.98023e+06	3.23533e+06	4.63875e+06	5.56871e+06	4.69702e+06	2.91784e+06	1.78343e+06	3.82269e+06	4.17606e+06	4.1095e+06	3.3289e+06
Com_647_pos	Lawsone	2-羟基-1,4萘醌	P	C10H6O3	174.032	197.022	3.67436	[M+Na]+	1.259	0.52	2	C18	Benzenoids	苯类化合物	Naphthalenes	萘类	Naphthoquinones	萘醌类	"83-72-7"	HMDB0253997	C10368	-	-	6755	OC1=CC(=O)C(=O)C2=CC=CC=C12	WVCHIGAIXREVNS-UHFFFAOYSA-N	720951	1.34299e+06	1.25686e+06	1.24795e+06	1.10814e+06	1.12541e+06	614596	677038	1.22073e+06	885157	1.26077e+06	563085	976420	994115	1.07005e+06
Com_2136_pos	Butyl isobutyl phthalate	邻苯二甲酸-1-丁酯-2-异丁酯	P	C16H22O4	278.152	301.141	0.31589	[M+Na]+	9.557	0.96	2	C18	Benzenoids	苯类化合物	Benzene and substituted derivatives	苯及其取代衍生物	Benzoic acids and derivatives	苯甲酸及其衍生物	"17851-53-5"	-	-	-	-	-	CCCCOC(=O)C1=CC=CC=C1C(=O)OCC(C)C	UVIVWIFUPKGWGF-UHFFFAOYSA-N	2.92554e+08	2.6346e+08	2.90024e+08	3.752e+08	2.07833e+08	2.15936e+08	2.40607e+08	2.39579e+08	4.44296e+08	2.45331e+08	3.43626e+08	2.59485e+08	2.36265e+08	2.46844e+08	2.36002e+08
Com_1374_pos	Butein	紫铆因	P	C15H12O5	272.068	255.064	6.27025	[M+H-H2O]+	1.263	0.53	2	C18	Phenylpropanoids and polyketides	苯丙素类和聚酮类	Linear 1,3-diarylpropanoids	直链 1,3-二芳基丙烷	Chalcones and dihydrochalcones	查尔酮和二氢查尔酮	"487-52-5"	-	C08578	map00941	LMPK12120111	5281222	C1=CC(=C(C=C1C=CC(=O)C2=C(C=C(C=C2)O)O)O)O	AYMYWHCQALZEGT-ORCRQEGFSA-N	2.27228e+06	3.65411e+06	3.10453e+06	2.21672e+06	4.25563e+06	2.9316e+06	4.06177e+06	2.61226e+06	3.71705e+06	3.83236e+06	4.25558e+06	3.70357e+06	3.25292e+06	4.15815e+06	3.76213e+06
Com_3734_pos	Agaric acid	松蕈酸	P	C22H40O7	416.277	439.267	0.08542	[M+Na]+	6.532	0.75	2	C18	Organic acids and derivatives	有机酸及其衍生物	Carboxylic acids and derivatives	羧酸及其衍生物	Tricarboxylic acids and derivatives	三羧酸及其衍生物	"666-99-9"	-	-	-	-	12629	CCCCCCCCCCCCCCCCC(C(=O)O)C(CC(=O)O)(C(=O)O)O	HZLCGUXUOFWCCN-UHFFFAOYSA-N	1.36367e+08	1.32539e+08	7.26061e+07	1.36443e+08	1.72577e+08	7.72976e+07	1.53034e+08	1.72469e+08	1.12649e+08	9.87076e+07	3.64588e+07	7.51743e+07	1.13643e+08	1.01901e+08	1.37929e+08
Com_3289_pos	12-Epinapelline	12-表欧乌头碱	P	C22H33NO3	359.246	382.238	6.48934	[M+Na]+	7.196	0.54	2	C18	Lipids and lipid-like molecules	脂质和类脂分子	Prenol lipids	异戊烯醇脂	Diterpenoids	二萜类	"110064-71-6"	-	C08700	-	-	-	CCN1CC2(CCC(C34C2CC(C31)C56C4CC(C(C5)C(=C)C6O)O)O)C	AZAZKLKDEOMJBJ-UHFFFAOYSA-N	2.93665e+07	7.29888e+06	7.04835e+06	4.02e+06	1.09372e+07	3.64663e+07	1.63732e+07	5.17421e+06	1.04422e+07	1.75751e+07	5.36661e+06	2.69307e+06	1.26285e+07	1.2066e+07	1.31224e+07
Com_1372_pos	Kifunensine	几夫碱	P	C8H12N2O6	232.07	255.058	1.9854	[M+Na]+	6.025	0.63	2	C18	Organic acids and derivatives	有机酸及其衍生物	Carboxylic acids and derivatives	羧酸及其衍生物	Amino acids, peptides, and analogues	氨基酸、肽和类似物	"109944-15-2"	HMDB0253800	-	-	-	3829	OCC1C(O)C(O)C(O)C2NC(=O)C(=O)N12	OIURYJWYVIAOCW-UHFFFAOYSA-N	3.51837e+06	7.58369e+06	1.75902e+06	2.23563e+06	2.67811e+06	673109	6.02523e+06	4.64941e+06	1.37593e+07	3.02381e+06	9.08189e+06	3.44687e+06	4.0382e+06	4.2395e+06	3.98888e+06
Com_736_pos	Ledol	喇叭茶萜醇	P	C15H26O	222.198	205.195	2.11105	[M+H-H2O]+	0.95	0.76	2	C18	Lipids and lipid-like molecules	脂质和类脂分子	Prenol lipids	异戊烯醇脂	Sesquiterpenoids	倍半萜类	"577-27-5"	-	C09698	-	LMPR01030042	92812	CC1CCC2C1C3C(C3(C)C)CCC2(C)O	AYXPYQRXGNDJFU-AOWZIMASSA-N	1.44248e+07	1.14206e+07	1.58815e+07	9.44713e+06	2.36743e+07	8.31052e+06	1.67072e+07	1.96579e+07	1.6529e+07	1.48552e+07	1.30994e+07	1.94095e+07	1.34267e+07	1.4746e+07	1.64062e+07
Com_3407_pos	(E/Z)-Ginkgolic acid C17:2	银杏酸(C17:2)	P	C24H36O3	372.266	395.256	1.05546	[M+Na]+	8.582	0.73	2	C18	Benzenoids	苯类化合物	Benzene and substituted derivatives	苯及其取代衍生物	Benzoic acids and derivatives	苯甲酸及其衍生物	"102811-39-2"	-	-	-	-	101926662	CCCCCC=CCC=CCCCCCCCC1=C(C(=CC=C1)O)C(=O)O	OFFQPVDOVYHTBX-AVQMFFATSA-N	6.9615e+07	3.45986e+07	3.50361e+07	4.46982e+07	6.48784e+07	4.33705e+07	8.81678e+07	9.4307e+07	3.97316e+07	4.21221e+07	2.42396e+07	2.7635e+07	4.80974e+07	4.69978e+07	4.60695e+07
Com_3956_pos	Podecdysone B	罗汉松甾酮 B	P	C27H42O6	462.298	485.29	5.23962	[M+Na]+	8.622	0.67	2	C18	Lipids and lipid-like molecules	脂质和类脂分子	Steroids and steroid derivatives	类固醇和类固醇衍生物	Bile acids, alcohols and derivatives	胆汁酸、醇及其衍生物	"22612-27-7"	-	C08832	-	-	-	CC12CCC3=C(C1=CCC2C(C)(C(CCC(C)(C)O)O)O)CC(=O)C4C3(CC(C(C4)O)O)C	AEFMTBQZWMUASH-IILZZRPCSA-N	5.11368e+06	5.78135e+06	6.80971e+06	3.78251e+06	4.89368e+06	5.38201e+06	4.63003e+06	4.99473e+06	4.76595e+06	7.94657e+06	7.01324e+06	6.1726e+06	4.96726e+06	4.85393e+06	5.06004e+06
Com_3723_pos	Diosgenin	薯蓣皂苷元	P	C27H42O3	414.313	437.304	2.98246	[M+Na]+	8.09	0.98	2	C18	Lipids and lipid-like molecules	脂质和类脂分子	Prenol lipids	异戊烯醇脂	Triterpenoids	三萜类	"512-04-9"	HMDB0242671	C08898	map01060	LMST01080037	234096	CC1C2C(CC3C4CC=C5CC(O)CCC5(C)C4CCC23C)OC11CCC(C)CO1	WQLVFSAGQJTQCK-UHFFFAOYSA-N	3.21882e+07	1.24827e+07	1.59595e+07	5.26915e+06	2.17708e+07	4.60226e+07	5.39255e+07	1.8721e+07	2.82197e+07	4.37939e+07	5.028e+06	1.25277e+07	2.51092e+07	2.34789e+07	2.60677e+07
Com_495_pos	Geraniol	香叶醇	P	C10H18O	154.136	177.123	9.39619	[M+Na]+	1.345	0.72	2	C18	Lipids and lipid-like molecules	脂质和类脂分子	Prenol lipids	异戊烯醇脂	Monoterpenoids	单萜类	"106-24-1"	HMDB0035155	C01500	map00902;map00907;map01060;map01062;map01066;map01100;map01110;map01120	LMPR0102010016	637566	CC(C)=CCC\C(C)=C\CO	GLZPCOQZEFWAFX-JXMROGBWSA-N	1.40512e+07	1.32524e+07	1.30353e+07	1.32624e+07	1.8018e+07	1.96323e+07	3.17302e+07	2.15948e+07	1.75854e+07	2.3089e+07	1.73187e+07	1.44304e+07	1.91308e+07	1.65885e+07	2.09729e+07
Com_388_pos	Indole-3-methanamine	吲哚-3-甲胺	P	C9H10N2	146.084	164.117	9.48686	[M+NH4]+	1.401	0.78	2	C18	Organoheterocyclic compounds	有机杂环化合物	Indoles and derivatives	吲哚及其衍生物	Indoles	吲哚	"22259-53-6"	HMDB0029740	C21601	map00999;map01110	-	472107	NCC1=CNC2=C1C=CC=C2	JXYGLMATGAAIBU-UHFFFAOYSA-N	2.2289e+07	2.55344e+07	2.18401e+07	2.37887e+07	2.74584e+07	2.364e+07	2.22223e+07	1.71681e+07	2.17329e+07	1.8319e+07	2.47415e+07	3.25931e+07	2.02066e+07	2.40972e+07	3.02308e+07
Com_160_pos	Perillyl alcohol	紫苏醇	P	C10H16O	152.12	135.117	1.16481	[M+H-H2O]+	9.224	0.76	2	C18	Lipids and lipid-like molecules	脂质和类脂分子	Prenol lipids	异戊烯醇脂	Monoterpenoids	单萜类	"536-59-4"	HMDB0003634	C02452	map00902;map00903;map01110	-	10819	CC(=C)C1CCC(CO)=CC1	NDTYTMIUWGWIMO-UHFFFAOYSA-N	1.56083e+08	1.3994e+08	2.17188e+08	1.87219e+08	1.37368e+08	1.48513e+08	1.94651e+08	1.67637e+08	2.05827e+08	1.59995e+08	1.9858e+08	2.43869e+08	1.60472e+08	1.62035e+08	1.68925e+08
Com_4066_pos	C16-Ceramide	N-棕榈酰神经鞘氨醇	P	C34H67NO3	537.512	520.509	0.35147	[M+H-H2O]+	8.644	0.96	2	C18	Lipids and lipid-like molecules	脂质和类脂分子	Sphingolipids	鞘脂类	Ceramides	神经酰胺	"24696-26-2"	HMDB0004949	-	-	LMSP02010004	5283564	[H][C@@](CO)(NC(=O)CCCCCCCCCCCCCCC)[C@H](O)\C=C\CCCCCCCCCCCCC	YDNKGFDKKRUKPY-TURZORIXSA-N	7.34663e+08	8.78128e+08	1.94239e+08	8.50421e+08	8.63619e+08	3.30103e+08	5.6641e+08	8.6513e+08	9.59567e+08	6.71385e+08	4.63548e+08	7.11724e+08	8.12854e+08	6.39425e+08	1.17249e+09
Com_2385_pos	Pristanic acid	降脂(植)烷酸	P	C19H38O2	298.287	316.321	1.43261	[M+NH4]+	7.903	0.95	2	C18	Lipids and lipid-like molecules	脂质和类脂分子	Prenol lipids	异戊烯醇脂	Diterpenoids	二萜类	"1189-37-3"	HMDB0000795	-	-	LMPR0104010022	123929	CC(C)CCCC(C)CCCC(C)CCCC(C)C(O)=O	PAHGJZDQXIOYTH-UHFFFAOYSA-N	1.19128e+09	3.40007e+09	2.91709e+09	1.53314e+09	2.36227e+09	3.66071e+09	2.86736e+09	2.5247e+09	4.26799e+09	4.18194e+09	3.20848e+09	2.96751e+09	2.64421e+09	3.78618e+09	3.73913e+09
Com_54_pos	o-Toluic acid	邻甲基苯甲酸	P	C8H8O2	136.052	119.05	3.43148	[M+H-H2O]+	2.262	0.81	2	C18	Benzenoids	苯类化合物	Benzene and substituted derivatives	苯及其取代衍生物	Benzoic acids and derivatives	苯甲酸及其衍生物	"118-90-1"	HMDB0002340	C07215	map00622;map01100;map01120;map01220	-	8373	CC1=CC=CC=C1C(O)=O	ZWLPBLYKEWSWPD-UHFFFAOYSA-N	1.46903e+09	8.94154e+08	6.64786e+08	1.0273e+09	1.92381e+09	9.00524e+08	8.2715e+08	9.37445e+08	5.82787e+08	1.01654e+09	6.57543e+08	6.48359e+08	9.4731e+08	9.18986e+08	9.06983e+08
Com_3792_pos	alpha-Tocotrienol	D-a-生育三烯酚	P	C29H44O2	424.334	447.32	6.54251	[M+Na]+	7.379	0.55	2	C18	Lipids and lipid-like molecules	脂质和类脂分子	Prenol lipids	异戊烯醇脂	Quinone and hydroquinone lipids	醌和氢醌脂质	"58864-81-6"	HMDB0006327	C14153	map00130;map01100;map01110	LMPR02020054	5282347	CC(C)=CCC\C(C)=C\CC\C(C)=C\CC[C@]1(C)CCC2=C(C)C(O)=C(C)C(C)=C2O1	RZFHLOLGZPDCHJ-XZXLULOTSA-N	1.48537e+06	1.48704e+06	780300	172984	2.20576e+06	8.04236e+06	2.24177e+07	7.55824e+06	4.75628e+06	5.4642e+06	268401	447094	4.08076e+06	4.83731e+06	4.61557e+06
Com_2622_pos	Desloratadine	地氯雷他定	P	C19H19ClN2	310.124	333.116	8.23452	[M+Na]+	1.482	0.50	2	C18	Organoheterocyclic compounds	有机杂环化合物	Benzocycloheptapyridines	苯并环庚吡啶	-	-	"100643-71-8"	HMDB0015102	D03693	-	-	124087	ClC1=CC2=C(C=C1)C(=C1CCNCC1)C1=C(CC2)C=CC=N1	JAUOIFJMECXRGI-UHFFFAOYSA-N	1.63122e+07	7.05017e+07	3.77606e+07	1.3892e+07	6.01063e+07	5.1385e+07	3.6513e+07	5.72368e+07	3.4599e+07	3.91297e+07	2.42171e+07	5.83419e+07	3.91418e+07	3.93386e+07	4.36692e+07
Com_4257_pos	DPPC	1,2-二棕榈酰-sn-甘油-3-磷酰胆碱	P	C40H80NO8P	733.562	734.569	0.42475	[M+H]+	10.368	1.00	2	C18	Lipids and lipid-like molecules	脂质和类脂分子	Glycerophospholipids	甘油磷脂	Glycerophosphocholines	甘油磷酸胆碱	"63-89-8"	HMDB0000564	D03585	-	LMGP01010564	452110	[H][C@@](COC(=O)CCCCCCCCCCCCCCC)(COP([O-])(=O)OCC[N+](C)(C)C)OC(=O)CCCCCCCCCCCCCCC	KILNVBDSWZSGLL-KXQOOQHDSA-N	7.26122e+09	1.27194e+06	4.12065e+09	1.0903e+09	3.82412e+09	3.32129e+09	1.24909e+09	728225	2.21634e+09	2.50672e+09	1.56159e+09	2.96821e+09	3.64049e+09	2.92107e+09	3.02584e+09
Com_3110_pos	Cholestenone	4-胆甾烯-3-酮	P	C27H44O	384.339	367.336	0.954	[M+H-H2O]+	10.688	0.69	2	C18	Lipids and lipid-like molecules	脂质和类脂分子	Steroids and steroid derivatives	类固醇和类固醇衍生物	Cholestane steroids	胆甾烷类固醇	"601-57-0"	HMDB0000921	C00599	map00984;map01120	LMST01010015	91477	[H][C@@]1(CC[C@@]2([H])[C@]3([H])CCC4=CC(=O)CC[C@]4(C)[C@@]3([H])CC[C@]12C)[C@H](C)CCCC(C)C	NYOXRYYXRWJDKP-GYKMGIIDSA-N	6.72823e+06	7.87946e+06	5.66744e+06	4.76867e+06	6.24239e+06	3.67796e+06	1.0597e+07	8.34039e+06	4.99861e+06	6.30062e+06	6.16225e+06	3.31821e+06	6.88932e+06	6.37938e+06	6.02383e+06
Com_4270_pos	Lecithin	大豆磷脂	P	C42H80NO8P	757.562	758.569	0.31104	[M+H]+	11.426	0.99	2	C18	Lipids and lipid-like molecules	脂质和类脂分子	Glycerophospholipids	甘油磷脂	Glycerophosphocholines	甘油磷酸胆碱	"8002-43-5"	HMDB0007973	-	-	LMGP01010594	5287971	[H][C@@](COC(=O)CCCCCCCCCCCCCCC)(COP([O-])(=O)OCC[N+](C)(C)C)OC(=O)CCCCCCC\C=C/C\C=C/CCCCC	JLPULHDHAOZNQI-ZTIMHPMXSA-N	4.9551e+07	1.03318e+10	5.2734e+09	8.68194e+09	6.3166e+09	3.69382e+09	6.77894e+07	8.75647e+09	1.04994e+10	8.74728e+09	9.88127e+09	7.77113e+09	9.35076e+09	9.89669e+09	1.2089e+10
Com_245_pos	6-(Methylthio)purine	6-甲巯基嘌呤	P	C6H6N4S	166.031	149.027	7.89053	[M+H-H2O]+	1.857	0.72	2	C18	Organoheterocyclic compounds	有机杂环化合物	Imidazopyrimidines	咪唑并嘧啶类	Purines and purine derivatives	嘌呤和嘌呤衍生物	"50-66-8"	HMDB0060412	C16614	map00983	-	5778	CSC1=NC=NC2=C1N=CN2	UIJIQXGRFSPYQW-UHFFFAOYSA-N	1.12995e+08	1.17158e+08	3.21553e+07	7.50187e+07	1.03466e+08	7.14073e+07	9.77177e+07	1.13421e+08	1.01424e+08	8.08943e+07	7.45534e+07	8.35765e+07	8.05243e+07	6.65603e+07	1.15096e+08
Com_37_pos	Cinnamyl Alcohol	肉桂醇	P	C9H10O	134.073	117.07	4.50997	[M+H-H2O]+	1.037	0.61	2	C18	Phenylpropanoids and polyketides	苯丙素类和聚酮类	Cinnamyl alcohols	肉桂醇	-	-	"104-54-1"	HMDB0029697	C02394	map01060;map01110	-	5280511	OCC=CC1=CC=CC=C1	OOCCDEMITAIZTP-UHFFFAOYSA-N	9.26632e+06	3.46442e+07	2.48967e+07	2.25291e+07	3.12771e+07	3.1471e+07	2.63931e+07	2.57365e+07	3.285e+07	2.78476e+07	3.09701e+07	2.57559e+07	2.12998e+07	2.52922e+07	2.4705e+07
Com_1709_pos	Glucosamine 6-sulfate	氨基葡萄糖-6-磷酸（GlcN6P）	P	C6H13NO8S	259.036	277.072	6.68463	[M+NH4]+	6.872	0.67	2	C18	Organic oxygen compounds	有机氧化合物	Organooxygen compounds	有机氧化合物	Carbohydrates and carbohydrate conjugates	碳水化合物和碳水化合物结合物	"91674-26-9"	HMDB0000592	-	-	-	72361	N[C@H]1[C@H](O)O[C@H](COS(O)(=O)=O)[C@@H](O)[C@@H]1O	KRCSEEITTBNSQS-SLPGGIOYSA-N	1.18823e+07	8.1813e+06	7.27702e+06	5.56122e+06	8.1014e+06	1.15071e+07	8.44615e+06	9.39895e+06	9.19657e+06	9.49768e+06	1.00949e+07	1.55577e+07	1.07124e+08	1.25213e+08	1.36564e+08
Com_2713_pos	Gingerenone A	姜烯酮 A	P	C21H24O5	356.162	339.162	9.76058	[M+H-H2O]+	9.912	0.68	2	C18	Phenylpropanoids and polyketides	苯丙素类和聚酮类	Diarylheptanoids	二芳基庚烷类	Linear diarylheptanoids	线性二芳基庚烷	"128700-97-0"	HMDB0035403	C10460	-	-	5281775	COC1=CC(CCC(=O)\C=C\CCC2=CC(OC)=C(O)C=C2)=CC=C1O	FWDXZNKYDTXGOT-GQCTYLIASA-N	5.332e+06	9.03945e+06	1.99365e+06	1.38262e+06	5.86312e+06	6.75683e+06	4.59291e+06	5.86063e+06	7.91367e+06	6.70401e+06	353649	3.05483e+06	7.60227e+06	4.2303e+06	7.09801e+06
Com_1857_pos	5-Fluorouridine	5-氟尿嘧啶核苷	P	C9H11FN2O6	262.06	285.052	8.76827	[M+Na]+	4.838	0.57	2	C18	Nucleosides, nucleotides, and analogues	核苷、核苷酸和类似物	Pyrimidine nucleosides	嘧啶核苷	-	-	"316-46-1"	HMDB0060396	C16633	map00983	-	9427	OC[C@H]1O[C@H]([C@H](O)[C@@H]1O)N1C=C(F)C(=O)NC1=O	FHIDNBAQOFJWCA-UAKXSSHOSA-N	887936	411772	468987	192882	494669	2.75701e+07	2.81022e+06	2.27709e+06	1.81525e+06	2.35021e+07	450231	693292	4.55263e+06	4.63886e+06	3.44602e+06
Com_413_pos	Perilla ketone	紫苏酮	P	C10H14O2	166.099	167.107	4.34351	[M+H]+	11.985	0.69	2	C18	Organic oxygen compounds	有机氧化合物	Organooxygen compounds	有机氧化合物	Carbonyl compounds	羰基化合物	"553-84-4"	HMDB0035328	-	-	-	68381	CC(C)CCC(=O)C1=COC=C1	LVHLZMUFIYAEQB-UHFFFAOYSA-N	1.79506e+06	1.48473e+06	1.23402e+06	1.64739e+06	1.04816e+06	592227	798621	1.27698e+06	1.23911e+06	1.17969e+06	565648	886583	992322	1.1409e+06	1.38423e+06
Com_1115_pos	ar-Turmerone	芳姜黄酮	P	C15H20O	216.151	239.139	6.22917	[M+Na]+	4.771	0.62	2	C18	Lipids and lipid-like molecules	脂质和类脂分子	Prenol lipids	异戊烯醇脂	Sesquiterpenoids	倍半萜类	"532-65-0"	HMDB0035612	-	-	-	558221	CC(CC(=O)C=C(C)C)C1=CC=C(C)C=C1	NAAJVHHFAXWBOK-UHFFFAOYSA-N	2.42593e+07	1.53536e+07	1.16432e+07	1.4532e+07	1.73256e+07	2.10098e+07	1.08005e+07	1.50687e+07	1.27602e+07	1.92399e+07	1.03912e+07	1.11057e+07	1.79722e+07	1.50891e+07	1.83643e+07
Com_1507_pos	Pentadecanolide	环十五内酯	P	C15H28O2	240.209	263.197	5.47931	[M+Na]+	2.529	0.56	2	C18	Phenylpropanoids and polyketides	苯丙素类和聚酮类	Macrolides and analogues	大环内酯类及其类似物	-	-	"106-02-5"	HMDB0034455	-	-	-	235414	O=C1CCCCCCCCCCCCCCO1	FKUPPRZPSYCDRS-UHFFFAOYSA-N	1.3838e+08	9.82714e+07	6.38734e+07	1.51005e+08	1.88365e+08	1.31357e+08	6.00213e+07	1.33655e+08	2.42299e+07	1.17053e+08	4.93587e+07	6.15333e+07	5.40251e+07	1.03602e+08	1.0912e+08
Com_628_pos	beta-Damascone	大马酮	P	C13H20O	192.151	193.159	1.75884	[M+H]+	1.058	0.78	2	C18	Organic oxygen compounds	有机氧化合物	Organooxygen compounds	有机氧化合物	Carbonyl compounds	羰基化合物	"23726-91-2"	HMDB0032541	-	-	-	5374527	C\C=C\C(=O)C1=C(C)CCCC1(C)C	BGTBFNDXYDYBEY-FNORWQNLSA-N	5.96047e+07	7.54044e+07	6.37475e+07	5.51657e+07	6.68523e+07	6.95643e+07	6.23945e+07	5.97249e+07	7.55854e+07	6.95958e+07	7.38253e+07	6.32313e+07	6.39876e+07	6.35862e+07	6.61018e+07
Com_4_pos	3-Amino-2-oxazolidinone	3-氨基-2-恶唑烷酮	P	C3H6N2O2	102.043	103.051	4.37769	[M+H]+	4.801	0.57	2	C18	Organoheterocyclic compounds	有机杂环化合物	Azolidines	唑烷类	Oxazolidines	恶唑烷类	"80-65-9"	HMDB0060739	-	-	-	65725	NN1CCOC1=O	KYCJNIUHWNJNCT-UHFFFAOYSA-N	5.10942e+07	4.24453e+07	3.30396e+07	4.83461e+07	5.09184e+07	4.27503e+07	3.32609e+07	4.05393e+07	3.27322e+07	4.27831e+07	2.75987e+07	2.85308e+07	4.45049e+07	4.4661e+07	4.47562e+07
Com_41_pos	Guanidoacetic acid	乙酸胍	P	C3H7N3O2	117.054	118.062	5.14731	[M+H]+	5.187	0.59	2	C18	Organic acids and derivatives	有机酸及其衍生物	Carboxylic acids and derivatives	羧酸及其衍生物	Amino acids, peptides, and analogues	氨基酸、肽和类似物	"352-97-6"	HMDB0000128	C00581	map00260;map00330;map01100	-	763	NC(=N)NCC(O)=O	BPMFZUMJYQTVII-UHFFFAOYSA-N	2.2721e+07	1.90646e+07	1.4724e+07	2.02083e+07	2.53765e+07	1.74257e+07	2.08319e+07	1.99841e+07	1.77518e+07	2.45249e+07	1.30946e+07	1.68217e+07	2.00732e+07	1.81381e+07	1.94896e+07
Com_267_pos	3,4-Dihydroxybenzeneacetic acid	3,4-二羟基苯乙酸	P	C8H8O4	168.042	151.039	2.6604	[M+H-H2O]+	0.691	0.87	2	C18	Benzenoids	苯类化合物	Phenols	酚类	Benzenediols	苯二醇类	"102-32-9"	HMDB0001336	C01161	map00350;map00946;map01100;map01120;map01220;map04728;map05030;map05031;map05034	-	547	OC(=O)CC1=CC(O)=C(O)C=C1	CFFZDZCDUFSOFZ-UHFFFAOYSA-N	2.41309e+07	2.92152e+07	2.48685e+07	2.10155e+07	2.53933e+07	1.17847e+07	2.26286e+07	2.25088e+07	2.73712e+07	2.65959e+07	2.75836e+07	2.34842e+07	1.88142e+07	2.57059e+07	2.1678e+07
Com_795_pos	2,6-Diaminoheptanedioic acid	2,6-二氨基庚二酸	P	C7H14N2O4	190.095	213.086	8.97043	[M+Na]+	7.316	0.55	2	C18	Organic acids and derivatives	有机酸及其衍生物	Carboxylic acids and derivatives	羧酸及其衍生物	Amino acids, peptides, and analogues	氨基酸、肽和类似物	"583-93-7"	HMDB0001370	C00666	map00300;map00470;map01100;map01110;map01120;map01230	-	439283	N[C@@H](CCC[C@H](N)C(O)=O)C(O)=O	GMKMEZVLHJARHF-WHFBIAKZSA-N	1.35101e+06	3.60429e+06	2.19794e+06	1.75122e+06	1.86898e+06	390246	1.20544e+06	2.6315e+06	681855	1.63343e+06	912869	3.96719e+06	1.16717e+06	1.43048e+06	1.73755e+06
Com_571_pos	3-hydroxy-3-methylglutarate	3-羟甲基戊二酸	P	C6H10O5	162.053	185.043	2.70767	[M+Na]+	1.267	0.57	2	C18	Lipids and lipid-like molecules	脂质和类脂分子	Fatty Acyls	脂肪酰类	Fatty acids and conjugates	脂肪酸和结合物	"503-49-1"	HMDB0000355	C03761	-	-	1662	CC(O)(CC(O)=O)CC(O)=O	NPOAOTPXWNWTSH-UHFFFAOYSA-N	5.46979e+08	7.65124e+08	6.36665e+08	4.38543e+08	5.69223e+08	7.27235e+08	5.46533e+08	6.22017e+08	8.44454e+08	5.90173e+08	6.94883e+08	4.81687e+08	6.68587e+08	6.30864e+08	4.8679e+08
Com_635_pos	hydantoin-5-propionate	丙酸乙内酰脲	P	C6H8N2O4	172.048	195.039	9.48365	[M+Na]+	6.267	0.85	2	C18	Organoheterocyclic compounds	有机杂环化合物	Azolidines	唑烷类	Imidazolidines	咪唑烷类	"5624-26-0"	HMDB0001212	C05565	map00340	-	782	OC(=O)CCC1NC(=O)NC1=O	VWFWNXQAMGDPGG-UHFFFAOYSA-N	5.00995e+07	1.13694e+07	1.6107e+07	3.25093e+07	4.70109e+07	8.13578e+07	4.27654e+07	2.32166e+07	1.9211e+07	1.19965e+08	7.89914e+07	2.2186e+07	5.32894e+07	5.63578e+07	5.62389e+07
Com_1109_pos	N-acetylarginine	N-α-乙酰基-L-精氨酸	P	C8H16N4O3	216.122	239.112	0.72681	[M+Na]+	5.818	0.78	2	C18	Organic acids and derivatives	有机酸及其衍生物	Carboxylic acids and derivatives	羧酸及其衍生物	Amino acids, peptides, and analogues	氨基酸、肽和类似物	"155-84-0"	HMDB0004620	C02562	-	-	67427	CC(=O)N[C@@H](CCCNC(N)=N)C(O)=O	SNEIUMQYRCDYCH-LURJTMIESA-N	4.05784e+06	4.06617e+06	1.75263e+06	4.71531e+06	5.1517e+06	2.12625e+06	2.93551e+06	3.49713e+06	2.19663e+06	3.45244e+06	2.21714e+06	2.80522e+06	3.44518e+06	3.26624e+06	2.39463e+06
Com_1065_pos	N-acetylcitrulline	N-α-乙酰基-L-瓜氨酸	P	C8H15N3O4	217.106	235.139	4.66013	[M+NH4]+	6.384	0.70	2	C18	Organic acids and derivatives	有机酸及其衍生物	Carboxylic acids and derivatives	羧酸及其衍生物	Amino acids, peptides, and analogues	氨基酸、肽和类似物	"33965-42-3"	HMDB0000856	C15532	map00220;map01100;map01230	-	656979	CC(=O)N[C@@H](CCCNC(N)=O)C(O)=O	WMQMIOYQXNRROC-LURJTMIESA-N	1.249e+06	1.06292e+06	616882	1.15272e+06	3.61768e+06	1.20962e+06	1.74851e+06	1.68594e+06	996867	1.93252e+06	1.47292e+06	955489	1.7722e+06	1.39871e+06	1.64975e+06
Com_498_pos	2-Amino-2-deoxy-D-gluconate	D-氨基葡萄糖酸	P	C6H13NO6	195.074	178.073	9.11124	[M+H-H2O]+	5.178	0.51	2	C18	Organic acids and derivatives	有机酸及其衍生物	Carboxylic acids and derivatives	羧酸及其衍生物	Amino acids, peptides, and analogues	氨基酸、肽和类似物	"3646-68-2"	HMDB0250755	C03752	map00030;map01100;map01120;map02060	-	235915	NC(C(O)C(O)C(O)CO)C(O)=O	UFYKDFXCZBTLOO-UHFFFAOYSA-N	8.2243e+06	7.46477e+06	6.86619e+06	5.7956e+06	8.48156e+06	1.56852e+07	1.53015e+07	5.52914e+06	2.06939e+06	9.99114e+06	7.5948e+06	7.72602e+06	7.63409e+06	8.60244e+06	9.31844e+06
Com_282_pos	Dl-Mevalonolactone	DL-甲羟戊酸内酯	P	C6H10O3	130.063	153.052	1.36079	[M+Na]+	1.27	0.72	2	C18	Organoheterocyclic compounds	有机杂环化合物	Lactones	内酯类	Delta valerolactones	δ戊内酯	"674-26-0"	HMDB0006024	-	-	LMFA07040003	5325923	C[C@]1(O)CCOC(=O)C1	JYVXNLLUYHCIIH-LURJTMIESA-N	4.2136e+06	6.18825e+06	3.68721e+06	2.61942e+06	3.79638e+06	5.63847e+06	4.81572e+06	3.86846e+06	6.62237e+06	5.62003e+06	5.4936e+06	4.12078e+06	4.1342e+06	4.08875e+06	5.29454e+06
Com_85_pos	4-Hydroxybenzaldehyde	对羟基苯甲醛	P	C7H6O2	122.037	123.044	3.02	[M+H]+	1.734	0.89	2	C18	Organic oxygen compounds	有机氧化合物	Organooxygen compounds	有机氧化合物	Carbonyl compounds	羰基化合物	"123-08-0"	HMDB0011718	C00633	map00363;map00623;map00627;map01061;map01100;map01120	-	126	OC1=CC=C(C=O)C=C1	RGHHSNMVTDWUBI-UHFFFAOYSA-N	6.80589e+08	7.65604e+08	6.02371e+08	7.40883e+08	9.38205e+08	5.77025e+08	5.36096e+08	6.35043e+08	5.46344e+08	6.53126e+08	4.5196e+08	4.25839e+08	5.60271e+08	5.48108e+08	6.07391e+08
Com_572_pos	L-(-)-Malic Acid Dimethyl Ester	L-苹果酸二甲酯	P	C6H10O5	162.053	185.042	2.21973	[M+Na]+	11.843	0.72	2	C18	Organic acids and derivatives	有机酸及其衍生物	Hydroxy acids and derivatives	羟基酸及其衍生物	Beta hydroxy acids and derivatives	β-羟基酸及其衍生物	"617-55-0"	-	-	-	-	10285815	COC(=O)CC(C(=O)OC)O	YSEKNCXYRGKTBJ-BYPYZUCNSA-N	1.75437e+09	1.97485e+09	1.7804e+09	1.51762e+09	1.60515e+09	1.96676e+09	1.20536e+09	1.55793e+09	1.67708e+09	1.10323e+09	1.65081e+09	1.36772e+09	1.75016e+09	1.72713e+09	1.36879e+09
Com_1845_pos	8-Oxoadenosine	8-氧腺苷	P	C10H13N5O5	283.092	284.099	0.55729	[M+H]+	2.304	0.78	2	C18	Nucleosides, nucleotides, and analogues	核苷、核苷酸和类似物	Purine nucleosides	嘌呤核苷	-	-	"29851-57-8"	-	-	-	-	96852	C1=NC(=C2C(=N1)N(C(=O)N2)C3C(C(C(O3)CO)O)O)N	UEHOMUNTZPIBIL-UUOKFMHZSA-N	5.86099e+07	4.50908e+07	1.87089e+07	7.04397e+07	2.32483e+07	3.89228e+07	3.84401e+07	2.77872e+07	1.30141e+07	2.94224e+07	2.65187e+07	4.15465e+07	3.952e+07	2.51603e+07	3.8009e+07
Com_1820_pos	2-Thiouridine	2-硫代尿苷	P	C9H12N2O5S	260.047	283.038	8.16042	[M+Na]+	1.236	0.62	2	C18	Nucleosides, nucleotides, and analogues	核苷、核苷酸和类似物	Pyrimidine nucleosides	嘧啶核苷	-	-	"20235-78-3"	HMDB0246588	-	-	-	3036443	OCC1OC(C(O)C1O)N1C=CC(=S)NC1=O	GJTBSTBJLVYKAU-XVFCMESISA-N	5.21621e+06	378963	2.40456e+06	3.6464e+06	761698	1.36165e+06	833894	1.57805e+06	1.20311e+06	1.40664e+06	116638	314710	2.06191e+06	1.83971e+06	1.78148e+06
Com_691_pos	Acetylsalicylic acid	乙酰水杨酸	P	C9H8O4	180.042	203.032	2.6978	[M+Na]+	1.477	0.67	2	C18	Benzenoids	苯类化合物	Benzene and substituted derivatives	苯及其取代衍生物	Benzoic acids and derivatives	苯甲酸及其衍生物	"50-78-2"	HMDB0001879	C01405	map04976	-	2244	CC(=O)OC1=CC=CC=C1C(O)=O	BSYNRYMUTXBXSQ-UHFFFAOYSA-N	1.34434e+08	2.14196e+08	1.7401e+08	1.75178e+08	2.63441e+08	2.26089e+08	1.93785e+08	2.04223e+08	1.26388e+08	2.14023e+08	1.3162e+08	2.017e+08	1.85743e+08	1.90956e+08	1.8439e+08
Com_389_pos	5-Hydroxymethyl-2-furancarboxylic acid	5-羟甲基-2-呋喃甲酸	P	C6H6O4	142.027	165.016	2.93684	[M+Na]+	1.253	0.88	2	C18	Organoheterocyclic compounds	有机杂环化合物	Furans	呋喃	Furoic acid and derivatives	糠酸及其衍生物	"6338-41-6"	HMDB0002432	C20448	-	-	80642	OCC1=CC=C(O1)C(O)=O	PCSKKIUURRTAEM-UHFFFAOYSA-N	1.73113e+06	5.07161e+06	3.56857e+06	2.44314e+06	3.25888e+06	4.78037e+06	4.1069e+06	3.28141e+06	6.64943e+06	4.34605e+06	3.94298e+06	3.55227e+06	3.89517e+06	4.01249e+06	2.66232e+06
Com_880_pos	Syringic acid	丁香酸	P	C9H10O5	198.053	221.041	4.40509	[M+Na]+	1.558	0.86	2	C18	Benzenoids	苯类化合物	Benzene and substituted derivatives	苯及其取代衍生物	Benzoic acids and derivatives	苯甲酸及其衍生物	"530-57-4"	HMDB0002085	C10833	map00627;map01120	-	10742	COC1=CC(=CC(OC)=C1O)C(O)=O	JMSVCTWVEWCHDZ-UHFFFAOYSA-N	5.84143e+06	7.43619e+06	3.95251e+06	7.57898e+06	8.01747e+06	9.79664e+06	7.00787e+06	8.9071e+06	6.01787e+06	9.35204e+06	8.18356e+06	4.64752e+06	8.23809e+06	7.01775e+06	5.79543e+06
Com_284_pos	2-Methoxybenzoic acid	茴香酸	P	C8H8O3	152.047	153.055	2.051	[M+H]+	1.023	0.60	2	C18	Benzenoids	苯类化合物	Benzene and substituted derivatives	苯及其取代衍生物	Benzoic acids and derivatives	苯甲酸及其衍生物	"579-75-9"	HMDB0032604	-	-	-	11370	COC1=CC=CC=C1C(O)=O	ILUJQPXNXACGAN-UHFFFAOYSA-N	7.67671e+07	9.24521e+07	7.99802e+07	7.15613e+07	8.44179e+07	9.0258e+07	8.15203e+07	7.95048e+07	9.52276e+07	8.61718e+07	9.3913e+07	8.08135e+07	8.83809e+07	8.55884e+07	7.66688e+07
Com_1700_pos	Glutarylcarnitine	戊二酰基肉碱	P	C12H22NO6	276.145	276.147	9.46828	[M+H]+	5.454	0.75	2	C18	Lipids and lipid-like molecules	脂质和类脂分子	Fatty Acyls	脂肪酰类	Fatty acid esters	脂肪酸酯	"102636-82-8"	HMDB0013130	-	-	LMFA07070091	53481699	C[N+](C)(C)C[C@@H](CC(O)=O)OC(=O)CCCC(O)=O	NXJAXUYOQLTISD-SECBINFHSA-O	5.95381e+06	2.31177e+06	6.83296e+06	3.69221e+06	4.22002e+06	1.27537e+07	6.83528e+06	9.03817e+06	2.02704e+06	1.10286e+07	3.67754e+06	4.12398e+06	7.17559e+06	6.48559e+06	6.54972e+06
Com_2508_pos	17-Methyltestosterone	甲基睾酮	P	C20H30O2	302.225	325.212	6.25101	[M+Na]+	9.902	0.86	2	C18	Lipids and lipid-like molecules	脂质和类脂分子	Steroids and steroid derivatives	类固醇和类固醇衍生物	Androstane steroids	雄甾烷类固醇	"58-18-4"	HMDB0015655	C07198	-	LMST02020029	6010	CC12CCC(=O)C=C1CCC3C2CCC4(C3CCC4(C)O)C	GCKMFJBGXUYNAG-HLXURNFRSA-N	3.09008e+08	1.06431e+09	5.47797e+08	3.4367e+08	8.21485e+08	1.00369e+09	8.91642e+08	7.79299e+08	9.59895e+08	9.97084e+08	8.6308e+08	7.62978e+08	7.14673e+08	6.65958e+08	6.7237e+08
Com_1029_pos	DIMETHYL 4-HYDROXYISOPHTHALATE	4-羟基间苯二甲酸二甲酯	P	C10H10O5	210.053	233.042	2.08037	[M+Na]+	1.476	0.59	2	C18	Benzenoids	苯类化合物	Benzene and substituted derivatives	苯及其取代衍生物	Benzoic acids and derivatives	苯甲酸及其衍生物	"5985-24-0"	-	-	-	-	80087	COC(=O)C1=CC(=C(C=C1)O)C(=O)OC	ALBUJVBOIXVVLS-UHFFFAOYSA-N	5.17955e+07	5.02568e+07	2.68189e+07	4.66427e+07	5.05964e+07	5.55844e+07	4.69045e+07	4.4652e+07	2.13244e+07	4.78289e+07	4.78956e+07	5.44713e+07	5.34309e+07	5.04783e+07	4.57846e+07
Com_1436_pos	alpha-glutamylglutamate	alpha-谷氨酰亮氨酸	P	C10H16N2O7	276.096	259.094	7.11007	[M+H-H2O]+	10.069	0.68	2	C18	Organic acids and derivatives	有机酸及其衍生物	Carboxylic acids and derivatives	羧酸及其衍生物	Amino acids, peptides, and analogues	氨基酸、肽和类似物	"3929-61-1"	HMDB0028818	C01425	-	-	439500	C(CC(=O)O)C(C(=O)NC(CCC(=O)O)C(=O)O)N	KOSRFJWDECSPRO-WDSKDSINSA-N	5.1496e+08	8.44078e+08	5.44209e+08	4.34581e+08	3.85241e+08	1.37904e+09	6.7845e+08	4.04033e+08	5.69005e+08	1.21734e+09	8.04409e+08	6.04539e+08	4.4199e+08	4.35802e+08	4.07915e+08
Com_2587_pos	O-Arachidonoyl ethanolamine	维罗达明	P	C22H37NO2	347.282	330.279	0.13454	[M+H-H2O]+	6.65	0.66	2	C18	Lipids and lipid-like molecules	脂质和类脂分子	Fatty Acyls	脂肪酰类	Fatty acid esters	脂肪酸酯	"287937-12-6"	HMDB0013655	-	-	LMFA00000014	5712057	CCCCCC=CCC=CCC=CCC=CCCCC(=O)OCCN	DLHLOYYQQGSXCC-DOFZRALJSA-N	1.82485e+07	1.69234e+07	8.20072e+06	4.29251e+06	1.2253e+07	8.28629e+06	1.03151e+07	1.35615e+07	1.18315e+07	7.20601e+06	2.5917e+06	1.78237e+07	1.20967e+07	1.22642e+07	1.31493e+07
Com_1060_pos	Tyrosylalanine	L-酪氨酰-L-丙氨酸	P	C12H16N2O4	252.111	235.108	3.31698	[M+H-H2O]+	5.778	0.75	2	C18	Organic acids and derivatives	有机酸及其衍生物	Carboxylic acids and derivatives	羧酸及其衍生物	Amino acids, peptides, and analogues	氨基酸、肽和类似物	"730-08-5"	HMDB0029098	-	-	-	5496455	CC(C(=O)O)NC(=O)C(CC1=CC=C(C=C1)O)N	NLKUJNGEGZDXGO-XVKPBYJWSA-N	7.55773e+06	2.23718e+06	1.23587e+06	2.25344e+06	7.88587e+06	3.24004e+07	7.15586e+06	3.1187e+06	1.00038e+07	1.19621e+07	8.97824e+06	1.62619e+06	7.81954e+06	6.40433e+06	3.55412e+06
Com_3293_pos	Aldosterone	醛固酮	P	C21H28O5	360.194	383.184	3.28278	[M+Na]+	8.897	0.87	2	C18	Lipids and lipid-like molecules	脂质和类脂分子	Steroids and steroid derivatives	类固醇和类固醇衍生物	Hydroxysteroids	羟基类固醇	"52-39-1"	HMDB0000037	C01780	map00140;map01100;map04925;map04960;map07225	LMST02030026	5839	[H][C@@]12CC[C@H](C(=O)CO)[C@]1(C[C@H](O)[C@@]1([H])[C@@]2([H])CCC2=CC(=O)CC[C@]12C)C=O	PQSUYGKTWSAVDQ-ZVIOFETBSA-N	4.85242e+07	5.32306e+07	7.7706e+07	4.39685e+07	4.31508e+07	5.56669e+07	3.11393e+07	5.12735e+07	4.99324e+07	5.91635e+07	1.18038e+08	5.62416e+07	5.47374e+07	5.31432e+07	5.67125e+07
Com_2390_pos	Tanshinone IIA	丹参酮IIA	P	C19H18O3	294.126	317.114	1.89199	[M+Na]+	4.917	0.58	2	C18	Lipids and lipid-like molecules	脂质和类脂分子	Prenol lipids	异戊烯醇脂	Diterpenoids	二萜类	"568-72-9"	HMDB0258715	-	-	-	164676	CC1=COC2=C1C(=O)C(=O)C3=C2C=CC4=C3CCCC4(C)C	HYXITZLLTYIPOF-UHFFFAOYSA-N	8.71893e+06	4.12788e+06	4.7143e+06	4.93194e+06	1.15414e+07	8.50589e+06	1.23327e+07	1.79886e+07	3.31482e+07	1.1085e+07	4.80936e+06	7.33666e+06	6.70028e+06	8.1427e+06	7.12509e+06
Com_2545_pos	Mesterolone	美睾酮	P	C20H32O2	304.24	327.227	6.33836	[M+Na]+	10.379	0.63	2	C18	Lipids and lipid-like molecules	脂质和类脂分子	Steroids and steroid derivatives	类固醇和类固醇衍生物	Androstane steroids	雄甾烷类固醇	"1424-00-6"	HMDB0006036	-	-	LMST02020107	15020	CC1CC(=O)CC2C1(C3CCC4(C(C3CC2)CCC4O)C)C	UXYRZJKIQKRJCF-TZPFWLJSSA-N	1.18222e+09	1.33247e+09	1.14574e+09	9.88379e+08	1.06623e+09	1.27352e+09	1.22428e+09	1.28903e+09	1.37117e+09	1.13618e+09	1.13235e+09	9.6772e+08	1.10623e+09	1.20812e+09	1.18538e+09
Com_1723_pos	Embelin	恩贝灵	P	C17H26O4	294.183	277.18	1.44694	[M+H-H2O]+	0.886	0.57	2	C18	Organic oxygen compounds	有机氧化合物	Organooxygen compounds	有机氧化合物	Carbonyl compounds	羰基化合物	"550-24-3"	HMDB0251767	C10342	-	LMPK15050006	3218	CCCCCCCCCCCC1=C(C(=O)C=C(C1=O)O)O	IRSFLDGTOHBADP-UHFFFAOYSA-N	2.16542e+07	2.54427e+07	2.36332e+07	2.03123e+07	2.60956e+07	2.6716e+07	2.37957e+07	2.28429e+07	2.81921e+07	2.40919e+07	2.73032e+07	2.49043e+07	2.58023e+07	2.5012e+07	2.58885e+07
Com_3128_pos	Cholesterol	胆固醇	P	C27H46O	386.355	369.352	0.76373	[M+H-H2O]+	0.627	0.95	2	C18	Lipids and lipid-like molecules	脂质和类脂分子	Steroids and steroid derivatives	类固醇和类固醇衍生物	Cholestane steroids	胆甾烷类固醇	"57-88-5"	HMDB0000067	C00187	map00100;map00120;map00140;map00981;map00984;map00996;map01066;map01100;map01120;map04148;map04913;map04925;map04927;map04934;map04975;map04976;map04977;map04979;map05200;map05217;map05417	LMST01010001	5997	CC(C)CCCC(C)C1CCC2C1(CCC3C2CC=C4C3(CCC(C4)O)C)C	HVYWMOMLDIMFJA-DPAQBDIFSA-N	1.01553e+07	6.26896e+07	5.20084e+07	5.41525e+07	7.87621e+07	3.31661e+07	3.3087e+07	6.01178e+07	4.04788e+07	7.55723e+07	8.28914e+07	7.0351e+07	6.21152e+07	6.66517e+07	7.69014e+07
Com_3035_pos	Evocarpine	吴茱萸卡品碱	P	C23H33NO	339.256	362.243	5.85734	[M+Na]+	5.545	0.93	2	C18	Organoheterocyclic compounds	有机杂环化合物	Quinolines and derivatives	喹啉及其衍生物	Quinolones and derivatives	喹诺酮类及其衍生物	"15266-38-3"	-	C16956	-	-	5317303	CCCCC=CCCCCCCCC1=CC(=O)C2=CC=CC=C2N1C	HWFYWIVOYBPLQU-SREVYHEPSA-N	5.08549e+07	7.54463e+07	7.47107e+07	5.02083e+07	6.14483e+07	4.62223e+07	1.24219e+07	2.83674e+07	3.93571e+07	3.53661e+07	6.78808e+07	4.26089e+07	5.81567e+07	5.33323e+07	4.73883e+07
Com_1261_pos	Malonylcarnitine	丙二酰肉碱	P	C10H17NO6	247.106	248.115	8.45708	[M+H]+	5.397	0.65	2	C18	Lipids and lipid-like molecules	脂质和类脂分子	Fatty Acyls	脂肪酰类	Fatty acid esters	脂肪酸酯	"910825-21-7"	HMDB0002095	-	-	LMFA07070093	91825606	C[N+](C)(C)C[C@@H](CC([O-])=O)OC(=O)CC(O)=O	ZGNBLKBZJBJFDG-SSDOTTSWSA-N	9.17851e+06	857222	2.4653e+06	2.21059e+06	4.32374e+06	1.8303e+07	1.22746e+07	5.71922e+06	5.31347e+06	7.20954e+06	5.46507e+06	531983	6.51062e+06	6.52368e+06	6.44949e+06
Com_990_pos	N-acetylmethionine sulfoxide	（2S）-2-（乙酰氨基）-4-（甲基亚磺酰基）丁酸	P	C7H13NO4S	207.057	230.047	6.04612	[M+Na]+	5.267	0.57	2	C18	Organic acids and derivatives	有机酸及其衍生物	Carboxylic acids and derivatives	羧酸及其衍生物	Amino acids, peptides, and analogues	氨基酸、肽和类似物	"108646-71-5"	HMDB0240343	-	-	-	7408371	CC(=O)NC(CCS(=O)C)C(=O)O	NPIMMZJBURSMON-YLTHGKPTSA-N	4.82902e+06	4.37511e+06	2.43025e+06	2.04152e+06	3.2569e+06	1.31753e+06	987736	1.40088e+06	4.54272e+06	2.95402e+06	2.82221e+06	1.97213e+06	2.33517e+06	2.35373e+06	2.51543e+06
Com_763_pos	histidylalanine	(S)-2-((S)-2-氨基-3-（1H-咪唑-4-基）丙胺基）丙酸	P	C9H14N4O3	226.107	209.103	2.26765	[M+H-H2O]+	4.971	0.61	2	C18	Organic acids and derivatives	有机酸及其衍生物	Carboxylic acids and derivatives	羧酸及其衍生物	Amino acids, peptides, and analogues	氨基酸、肽和类似物	"16874-75-2"	HMDB0028878	-	-	-	101180	CC(C(=O)O)NC(=O)C(CC1=CN=CN1)N	FRJIAZKQGSCKPQ-FSPLSTOPSA-N	401929	2.66033e+06	3.12548e+06	1.58732e+06	1.93643e+06	1.92989e+06	900778	768886	632743	753314	2.05241e+06	2.13207e+06	1.68368e+06	1.9954e+06	1.61746e+06
Com_1042_pos	gamma-glutamyl-2-aminobutyrate	γ-谷氨酰-2-氨基丁酸酯	P	C9H16N2O5	232.106	233.115	7.01617	[M+H]+	6.396	0.62	2	C18	Organic acids and derivatives	有机酸及其衍生物	Carboxylic acids and derivatives	羧酸及其衍生物	Amino acids, peptides, and analogues	氨基酸、肽和类似物	"16869-42-4"	HMDB0240645	C21015	map00270;map01100	-	7014903	CCC(C(=O)O)NC(=O)CCC(C(=O)O)N	FUZOZPRKGAXGOB-WDSKDSINSA-N	4.20279e+07	5.35224e+07	3.59628e+07	2.47976e+07	6.31949e+07	3.76278e+07	4.38198e+07	6.21458e+07	4.85926e+07	4.01994e+07	2.75401e+07	4.08992e+07	4.05099e+07	4.63262e+07	4.02437e+07
Com_260_pos	1-Methyl-4-nitroimidazole	1-甲基-4-硝基咪唑	P	C4H5N3O2	127.038	150.027	2.58948	[M+Na]+	1.044	0.77	2	C18	Organoheterocyclic compounds	有机杂环化合物	Azoles	唑类	Imidazoles	咪唑类	"3034-41-1"	HMDB0060659	C16621	map00983	-	18209	CN1C=C(N=C1)[N+](=O)[O-]	HSCOLDQJZRZQMV-UHFFFAOYSA-N	9.38979e+07	1.15191e+08	1.0656e+08	9.45114e+07	1.20202e+08	1.2204e+08	1.09823e+08	1.07681e+08	1.40335e+08	1.09921e+08	1.30446e+08	1.19213e+08	1.11285e+08	1.13798e+08	1.30536e+08
Com_304_pos	Biphenyl	联苯	P	C12H10	154.078	155.085	1.27623	[M+H]+	6.667	0.79	2	C18	Benzenoids	苯类化合物	Benzene and substituted derivatives	苯及其取代衍生物	Biphenyls and derivatives	联苯及其衍生物	"92-52-4"	HMDB0034437	C06588	map00621;map01100;map01120;map01220	-	7095	C1=CC=C(C=C1)C2=CC=CC=C2	ZUOUZKKEUPVFJK-UHFFFAOYSA-N	3.36442e+07	3.08788e+07	3.18316e+07	4.25081e+07	4.08638e+07	5.28081e+07	7.38676e+07	3.37627e+07	4.522e+07	4.1207e+07	2.77608e+07	2.58539e+07	4.40621e+07	4.35314e+07	4.20453e+07
Com_108_pos	Naphthalene	萘	P	C10H8	128.063	129.07	0.30081	[M+H]+	6.667	0.80	2	C18	Benzenoids	苯类化合物	Naphthalenes	萘类	-	-	"91-20-3"	HMDB0029751	C00829	map00626;map00980;map01100;map01120;map01220;map07114	-	931	C1=CC=C2C=CC=CC2=C1	UFWIBTONFRDIAS-UHFFFAOYSA-N	7.80224e+07	6.94456e+07	5.11793e+07	6.78144e+07	1.66923e+08	1.40895e+08	6.80939e+07	7.17609e+07	7.03326e+07	7.93066e+07	4.28104e+07	6.19622e+07	6.48432e+07	6.83039e+07	7.03973e+07
Com_274_pos	Geranic acid	垅牛儿酸	P	C10H16O2	168.115	151.112	0.68419	[M+H-H2O]+	9.239	0.93	2	C18	Lipids and lipid-like molecules	脂质和类脂分子	Prenol lipids	异戊烯醇脂	Monoterpenoids	单萜类	"459-80-3"	-	C16461	map00907;map01120	LMFA01030784	5275520	CC(=CCCC(=CC(=O)O)C)C	ZHYZQXUYZJNEHD-VQHVLOKHSA-N	5.92689e+07	5.8779e+07	9.6733e+07	7.52039e+07	5.38002e+07	7.16012e+07	9.78092e+07	7.40022e+07	9.98899e+07	6.39675e+07	1.0658e+08	9.47547e+07	6.61852e+07	6.85482e+07	7.07545e+07
Com_3051_pos	NORETHINDRONE ACETATE	醋酸炔诺酮	P	C22H28O3	340.204	363.197	9.5815	[M+Na]+	9.015	0.53	2	C18	Lipids and lipid-like molecules	脂质和类脂分子	Steroids and steroid derivatives	类固醇和类固醇衍生物	Steroid esters	类固醇酯	"51-98-9"	-	C08152	-	-	5832	CC(=O)OC1(CCC2C1(CCC3C2CCC4=CC(=O)CCC34)C)C#C	IMONTRJLAWHYGT-ZCPXKWAGSA-N	2.23789e+07	3.04947e+07	3.67227e+07	2.36118e+07	2.76651e+07	3.66596e+07	1.46938e+07	3.0224e+07	2.45446e+07	3.60419e+07	6.55917e+07	3.30553e+07	2.86303e+07	2.87864e+07	3.39114e+07
Com_1168_pos	PURPUROGALLIN	红陪酚	P	C11H8O5	220.037	243.027	3.70527	[M+Na]+	1.262	0.53	2	C18	Hydrocarbon derivatives	碳氢化合物衍生物	Tropones	环庚三烯酮类	Tropolones	托酚酮	"569-77-7"	-	-	-	-	5281571	C1=CC(=O)C(=C2C(=C1)C=C(C(=C2O)O)O)O	WDGFFVCWBZVLCE-UHFFFAOYSA-N	2.6735e+06	3.74556e+06	2.49153e+06	3.19336e+06	3.20103e+06	4.86491e+06	3.32386e+06	4.1371e+06	2.85981e+06	3.22693e+06	2.71195e+06	4.45405e+06	4.13875e+06	3.47967e+06	3.66369e+06
Com_70_pos	4-Nitroaniline	4-硝基苯胺	P	C6H6N2O2	138.043	121.04	4.13135	[M+H-H2O]+	1.463	0.75	2	C18	Benzenoids	苯类化合物	Benzene and substituted derivatives	苯及其取代衍生物	Nitrobenzenes	硝基苯类	"100-01-6"	HMDB0246529	C02126	-	-	7475	C1=CC(=CC=C1N)[N+](=O)[O-]	TYMLOMAKGOJONV-UHFFFAOYSA-N	1.18543e+06	958349	1.39174e+06	3.61822e+06	3.13223e+06	1.80121e+07	1.36813e+07	5.95597e+06	3.5637e+06	9.78832e+06	1.16981e+06	360041	3.42571e+06	5.18829e+06	4.40066e+06
Com_766_pos	Amyl salicylate	柳酸正戊酯	P	C12H16O3	208.11	209.115	8.52732	[M+H]+	1.243	0.60	2	C18	Benzenoids	苯类化合物	Benzene and substituted derivatives	苯及其取代衍生物	Benzoic acids and derivatives	苯甲酸及其衍生物	"2050-08-0"	HMDB0038604	-	-	-	16299	CCCCCOC(=O)C1=CC=CC=C1O	RANVDUNFZBMTBK-UHFFFAOYSA-N	1.45211e+06	2.68893e+06	1.88006e+06	1.08522e+06	1.70469e+06	2.37953e+06	1.54686e+06	1.95891e+06	3.65285e+06	2.2895e+06	2.85661e+06	2.03498e+06	1.7722e+06	2.40214e+06	1.9906e+06
Com_1413_pos	7,8-Dihydrobiopterin	7,8-二氢生物蝶呤	P	C9H13N5O3	239.102	257.137	3.79114	[M+NH4]+	5.976	0.67	2	C18	Organoheterocyclic compounds	有机杂环化合物	Pteridines and derivatives	蝶啶及其衍生物	Pterins and derivatives	蝶呤及其衍生物	"6779-87-9"	HMDB0000038	C02953	map00790;map01100;map01240	-	135398687	CC(C(C1=NC2=C(NC1)N=C(NC2=O)N)O)O	FEMXZDUTFRTWPE-DZSWIPIPSA-N	2.57672e+07	3.43501e+07	1.80977e+07	2.19693e+07	2.18374e+07	1.65155e+07	1.74851e+07	1.53143e+07	2.12823e+07	2.59546e+07	1.76784e+07	2.64872e+07	1.82261e+07	1.68336e+07	1.65293e+07
Com_59_pos	alpha-Methylstyrene	α-甲基苯乙烯	P	C9H10	118.078	119.086	3.77236	[M+H]+	0.901	0.83	2	C18	Benzenoids	苯类化合物	Benzene and substituted derivatives	苯及其取代衍生物	Phenylpropenes	苯基丙烯类	"98-83-9"	HMDB0059899	C14395	-	-	7407	CC(=C)C1=CC=CC=C1	XYLMUPLGERFSHI-UHFFFAOYSA-N	5.37807e+07	7.75312e+07	6.54853e+07	6.52309e+07	8.69162e+07	8.72616e+07	8.24756e+07	7.61328e+07	9.85802e+07	8.12989e+07	8.72913e+07	7.19675e+07	5.58809e+07	8.1424e+07	8.12765e+07
Com_285_pos	2,6,6-Trimethyl-2-cyclohexene-1,4-dione	茶香酮	P	C9H12O2	152.084	153.091	1.59143	[M+H]+	1.057	0.55	2	C18	Organic oxygen compounds	有机氧化合物	Organooxygen compounds	有机氧化合物	Carbonyl compounds	羰基化合物	"1125-21-9"	HMDB0040216	-	-	-	62374	CC1=CC(=O)CC(C1=O)(C)C	AYJXHIDNNLJQDT-UHFFFAOYSA-N	4.88271e+07	5.85116e+07	5.22866e+07	4.59875e+07	5.59344e+07	6.04983e+07	5.41039e+07	5.30488e+07	6.57623e+07	5.93694e+07	6.60126e+07	5.6947e+07	5.26306e+07	5.66015e+07	5.67819e+07
Com_496_pos	Oxidized Latia luciferin	BETA-二氢紫罗兰酮	P	C13H22O	194.167	177.164	1.27533	[M+H-H2O]+	1.086	0.70	2	C18	Lipids and lipid-like molecules	脂质和类脂分子	Prenol lipids	异戊烯醇脂	Sesquiterpenoids	倍半萜类	"17283-81-7"	HMDB0032913	C03527	-	-	519382	CC1=C(C(CCC1)(C)C)CCC(=O)C	QJJDNZGPQDGNDX-UHFFFAOYSA-N	1.53792e+07	2.5306e+07	8.93081e+06	1.60884e+07	2.53159e+07	2.19798e+07	1.71987e+07	9.9798e+06	2.58376e+07	2.14459e+07	1.70106e+07	1.6676e+07	1.45539e+07	1.5279e+07	2.62439e+07
Com_342_pos	1,5-Naphthalenediamine	1,5-萘二胺	P	C10H10N2	158.084	159.092	2.5849	[M+H]+	5.187	0.72	2	C18	Benzenoids	苯类化合物	Naphthalenes	萘类	-	-	"2243-62-1"	HMDB0244231	C19463	-	-	16720	C1=CC2=C(C=CC=C2N)C(=C1)N	KQSABULTKYLFEV-UHFFFAOYSA-N	5.28276e+08	4.92672e+08	3.51676e+08	4.80237e+08	5.58923e+08	4.75973e+08	4.97214e+08	4.75427e+08	4.11737e+08	5.81861e+08	3.27533e+08	4.17167e+08	4.76909e+08	4.82105e+08	4.91762e+08
Com_29_pos	Diisopropanolamine	二异丙醇胺	P	C6H15NO2	133.11	116.108	5.60195	[M+H-H2O]+	5.876	0.59	2	C18	Organic nitrogen compounds	有机氮化合物	Organonitrogen compounds	有机氮化合物	Amines	胺类	"110-97-4"	HMDB0251354	-	-	-	8086	CC(CNCC(C)O)O	LVTYICIALWPMFW-UHFFFAOYSA-N	2.06413e+07	2.58382e+07	2.83605e+07	1.73624e+07	1.45871e+07	1.30194e+07	1.27125e+07	9.55785e+06	3.05497e+07	2.47939e+07	2.69754e+07	3.4553e+07	2.28403e+07	1.96016e+07	1.64935e+07
Com_1744_pos	Chlorindione	氯苯茚二酮	P	C15H9ClO2	256.029	279.017	5.91448	[M+Na]+	3.782	0.56	2	C18	Benzenoids	苯类化合物	Indanes	茚满	Indanones	茚满酮类	"1146-99-2"	-	-	-	-	70846	C1=CC=C2C(=C1)C(=O)C(C2=O)C3=CC=C(C=C3)Cl	NJDUWAXIURWWLN-UHFFFAOYSA-N	1.27063e+07	9.17993e+06	8.85658e+06	2.8826e+06	9.66968e+07	7.06448e+07	3.40035e+07	5.26491e+07	1.23695e+07	3.9377e+07	6.1154e+06	638469	3.10336e+07	2.68763e+07	2.93769e+07
Com_1175_pos	Eltoprazine	依托拉嗪	P	C12H16N2O2	220.121	243.11	3.52722	[M+Na]+	1.233	0.56	2	C18	Organoheterocyclic compounds	有机杂环化合物	Diazinanes	二嗪烷类	Piperazines	哌嗪类	"98224-03-4"	HMDB0251757	-	-	-	65853	C1CN(CCN1)C2=C3C(=CC=C2)OCCO3	WVLHGCRWEHCIOT-UHFFFAOYSA-N	1.96658e+06	544349	1.53723e+06	1.4597e+06	417182	1.14236e+06	294700	227289	71336.3	588414	975576	554858	607045	1.01032e+06	1.02897e+06
Com_1880_pos	Glycylprolylhydroxyproline	三肽-29	P	C12H19N3O5	285.132	286.141	4.99012	[M+H]+	5.315	0.85	2	C18	Organic acids and derivatives	有机酸及其衍生物	Carboxylic acids and derivatives	羧酸及其衍生物	Amino acids, peptides, and analogues	氨基酸、肽和类似物	"2239-67-0"	HMDB0002171	-	-	-	11778669	C1CC(N(C1)C(=O)CN)C(=O)N2CC(CC2C(=O)O)O	SZEOBSAZWJLOGY-VGMNWLOBSA-N	1.23303e+06	1.6997e+06	1.02417e+06	1.59887e+06	1.32003e+06	1.4552e+06	813750	2.05565e+06	1.74789e+06	1.63908e+06	1.23807e+06	1.39421e+06	1.26456e+06	1.78546e+06	1.64511e+06
Com_2571_pos	beta-Cembrenediol	Β-4,8,13-杜法三烯-1,3-二醇	P	C20H34O2	306.256	329.243	6.53631	[M+Na]+	10.956	1.00	2	C18	Lipids and lipid-like molecules	脂质和类脂分子	Prenol lipids	异戊烯醇脂	Diterpenoids	二萜类	"57605-81-9"	-	-	-	-	6440192	CC1=CCCC(=CC(CC(C=CC(CC1)C(C)C)(C)O)O)C	RIVKDDXPCFBMOV-PCFHHCMKSA-N	4.77934e+08	3.56891e+08	6.0751e+08	4.36036e+08	3.46153e+08	3.63446e+08	5.94721e+08	5.58563e+08	4.43717e+08	2.90991e+08	2.47678e+08	2.20737e+08	5.00844e+08	5.24566e+08	4.58251e+08
Com_1665_pos	Gemfibrozil	吉非罗齐	P	C15H22O3	250.157	273.145	2.26714	[M+Na]+	4.992	0.54	2	C18	Benzenoids	苯类化合物	Phenol ethers	苯酚醚	-	-	"25812-30-0"	HMDB0015371	C07020	map05207	-	3463	CC1=CC(=C(C=C1)C)OCCCC(C)(C)C(=O)O	HEMJJKBWTPKOJG-UHFFFAOYSA-N	6.05833e+06	2.48687e+06	3.09966e+06	2.28185e+06	4.87384e+06	6.63531e+06	4.10454e+06	3.15056e+06	1.47572e+06	5.18532e+06	771777	3.80411e+06	3.91249e+06	3.75829e+06	2.35215e+06
Com_937_pos	8-Acetyl-7-Hydroxycoumarin	8-乙酰-7-羟基香豆素	P	C11H8O4	204.042	227.032	3.72671	[M+Na]+	1.257	0.71	2	C18	Phenylpropanoids and polyketides	苯丙素类和聚酮类	Coumarins and derivatives	香豆素及其衍生物	Hydroxycoumarins	羟基香豆素	"6748-68-1"	-	-	-	-	5411574	CC(=O)C1=C(C=CC2=C1OC(=O)C=C2)O	XWYMACPLPPQCHC-UHFFFAOYSA-N	1.00165e+06	1.75466e+06	1.18724e+06	1.23553e+06	1.82549e+06	1.30831e+06	1.36271e+06	963807	1.02535e+06	1.13406e+06	1.08542e+06	1.31684e+06	1.25089e+06	1.24087e+06	719638
Com_3869_pos	Testosterone decanoate	癸酸睾丸素	P	C29H46O3	442.345	465.334	0.08351	[M+Na]+	8.026	0.90	2	C18	Lipids and lipid-like molecules	脂质和类脂分子	Steroids and steroid derivatives	类固醇和类固醇衍生物	Steroid esters	类固醇酯	"5721-91-5"	-	C14607	-	-	155143	CCCCCCCCCC(=O)OC1CCC2C1(CCC3C2CCC4=CC(=O)CCC34C)C	LBERVHLCXUMDOT-MPZZESAYSA-N	1.49039e+08	9.75724e+07	2.82679e+07	8.73514e+06	7.47685e+07	2.94104e+08	1.79043e+08	2.12533e+08	1.35065e+08	2.09934e+08	6.62853e+07	2.04025e+07	1.27588e+08	1.26018e+08	1.24251e+08
Com_4241_pos	N-Palmitoyl-D-sphingomyelin	N-棕榈酰-D-鞘磷脂	P	C39H79N2O6P	702.568	703.574	1.30113	[M+H]+	10.233	1.00	2	C18	Lipids and lipid-like molecules	脂质和类脂分子	Sphingolipids	鞘脂类	Phosphosphingolipids	磷脂鞘脂	"6254-89-3"	HMDB0010169	-	-	LMSP03010003	9939941	CCCCCCCCCCCCCCCC(=O)N[C@@H](COP(=O)([O-])OCC[N+](C)(C)C)[C@@H](/C=C/CCCCCCCCCCCCC)O	RWKUXQNLWDTSLO-GWQJGLRPSA-N	2.95172e+07	9.89332e+09	4.17473e+09	1.10704e+10	1.20081e+10	5.97994e+09	3.1247e+07	1.02038e+10	9.46415e+09	7.01415e+09	6.42514e+09	7.26475e+09	1.03503e+10	6.54847e+09	1.05075e+10
Com_1741_pos	4-Methylumbelliferyl phosphate	4-甲基伞形酮磷酸酯	P	C10H9O6P	256.014	279.001	7.45829	[M+Na]+	0.556	0.62	2	C18	Phenylpropanoids and polyketides	苯丙素类和聚酮类	Coumarins and derivatives	香豆素及其衍生物	-	-	"3368-04-5"	HMDB0246521	-	-	-	65118	CC1=CC(=O)OC2=C1C=CC(=C2)OP(=O)(O)O	BCHIXGBGRHLSBE-UHFFFAOYSA-N	3.93587e+06	4.27387e+06	3.58632e+06	3.0041e+06	3.2086e+06	3.49018e+06	3.29923e+06	2.77844e+06	3.05794e+06	4.30961e+06	3.4971e+06	3.22629e+06	5.00238e+06	4.45386e+06	3.8825e+06
Com_105_pos	2-Hydroxyquinoxaline	2-羟基喹喔啉	P	C8H6N2O	146.048	129.044	8.73649	[M+H-H2O]+	0.929	0.54	2	C18	Organoheterocyclic compounds	有机杂环化合物	Diazanaphthalenes	二氮杂萘类	Benzodiazines	苯并二嗪类	"1196-57-2"	HMDB0245168	-	-	-	14526	C1=CC=C2C(=C1)NC(=O)C=N2	FFRYUAVNPBUEIC-UHFFFAOYSA-N	2.45784e+07	2.94916e+07	2.58959e+07	2.36673e+07	2.64304e+07	2.82713e+07	2.68131e+07	1.49263e+07	3.07774e+07	2.76675e+07	3.25339e+07	2.47724e+07	2.8056e+07	2.79026e+07	2.30223e+07
Com_1005_pos	4-O-Methylglucuronic acid	(2S,3S,4R,5R)-2,4,5-三羟基-3-甲氧基-6-氧代己酸	P	C7H12O7	208.058	231.047	3.76282	[M+Na]+	5.381	0.55	2	C18	Organic oxygen compounds	有机氧化合物	Organooxygen compounds	有机氧化合物	Carbohydrates and carbohydrate conjugates	碳水化合物和碳水化合物结合物	"2463-49-2"	HMDB0302222	-	-	-	151010	COC(C(C(C=O)O)O)C(C(=O)O)O	QGGOCWIJGWDKHC-FSIIMWSLSA-N	3.75256e+07	6.43481e+06	6.97121e+06	6.58018e+06	1.4474e+07	4.11635e+07	2.97849e+07	1.63831e+07	3.2737e+07	2.14179e+07	2.8321e+07	3.85333e+06	2.1901e+07	2.06125e+07	2.22623e+07
Com_406_pos	5-Methylquinoxaline	5-甲基喹喔啉	P	C9H8N2	144.069	167.059	4.77178	[M+Na]+	0.538	0.88	2	C18	Organoheterocyclic compounds	有机杂环化合物	Diazanaphthalenes	二氮杂萘类	Benzodiazines	苯并二嗪类	"13708-12-8"	HMDB0033178	-	-	-	61670	CC1=C2C(=CC=C1)N=CC=N2	CQLOYHZZZCWHSG-UHFFFAOYSA-N	700500	304665	303784	248485	182321	92768.9	321076	270749	235009	495285	301944	211749	1.06917e+06	657207	818586
Com_179_pos	Prolinamide	脯氨酰胺	P	C5H10N2O	114.079	137.068	0.77991	[M+Na]+	8.784	0.79	2	C18	Organic acids and derivatives	有机酸及其衍生物	Carboxylic acids and derivatives	羧酸及其衍生物	Amino acids, peptides, and analogues	氨基酸、肽和类似物	"2812-47-7"	HMDB0253910	-	-	-	550774	C1CC(NC1)C(=O)N	VLJNHYLEOZPXFW-UHFFFAOYSA-N	6.05928e+06	3.7128e+06	7.36322e+06	6.41326e+06	5.80167e+06	2.23333e+06	5.27378e+06	6.43838e+06	7.77812e+06	6.15404e+06	3.59448e+06	2.138e+06	5.83831e+06	6.2466e+06	5.66671e+06
Com_2349_pos	Arginylarginine	精氨酸二聚体	P	C12H26N8O3	330.213	313.212	7.56584	[M+H-H2O]+	9.978	0.79	2	C18	Organic acids and derivatives	有机酸及其衍生物	Carboxylic acids and derivatives	羧酸及其衍生物	Amino acids, peptides, and analogues	氨基酸、肽和类似物	"15483-27-9"	HMDB0028703	-	-	-	151956	C(C[C@@H](C(=O)N[C@@H](CCCN=C(N)N)C(=O)O)N)CN=C(N)N	OMLWNBVRVJYMBQ-YUMQZZPRSA-N	7.25768e+06	1.12999e+07	1.23664e+07	1.12214e+07	1.09111e+07	8.9309e+06	8.83258e+06	8.93684e+06	1.63124e+07	1.26167e+07	1.1789e+07	1.09652e+07	1.20666e+07	1.30814e+07	1.15966e+07
Com_232_pos	5-Methoxyresorcinol	1-(2-甲氧基-5-甲基苯基)乙酮	P	C10H12O2	164.084	147.081	0.85183	[M+H-H2O]+	1.046	0.62	2	C18	Organic oxygen compounds	有机氧化合物	Organooxygen compounds	有机氧化合物	Carbonyl compounds	羰基化合物	"20628-07-3"	-	-	-	-	4991867	CC1=CC(=C(C=C1)OC)C(=O)C	FHIOYMGCAXTUGF-UHFFFAOYSA-N	2.55381e+07	3.5967e+07	2.82725e+07	2.60999e+07	1.76424e+07	1.75603e+07	3.33216e+07	3.18999e+07	3.9048e+07	3.3221e+07	1.99953e+07	3.22908e+07	2.86498e+07	3.18863e+07	3.02924e+07
Com_312_pos	2-Amino-2-norbornanecarboxylic acid	2-氨基-2-去甲菠烷羧酸	P	C8H13NO2	155.095	156.102	1.52399	[M+H]+	1.014	0.59	2	C18	Lipids and lipid-like molecules	脂质和类脂分子	Prenol lipids	异戊烯醇脂	Monoterpenoids	单萜类	"20448-79-7"	HMDB0245588	-	-	-	115288	C1CC2CC1CC2(C(=O)O)N	MPUVBVXDFRDIPT-UHFFFAOYSA-N	4.69484e+07	5.46051e+07	5.14689e+07	4.18003e+07	5.05372e+07	5.80563e+07	5.1724e+07	4.86478e+07	6.0061e+07	5.5355e+07	5.8759e+07	2.80467e+07	5.02408e+07	5.52099e+07	4.61241e+07
Com_1653_pos	Prolyl-Arginine	脯氨酸-精氨酸	P	C11H21N5O3	271.164	272.172	0.65053	[M+H]+	4.859	0.89	2	C18	Organic acids and derivatives	有机酸及其衍生物	Carboxylic acids and derivatives	羧酸及其衍生物	Amino acids, peptides, and analogues	氨基酸、肽和类似物	"2418-74-8"	-	-	-	-	151004	C1C[C@H](NC1)C(=O)N[C@@H](CCCN=C(N)N)C(=O)O	HMNSRTLZAJHSIK-YUMQZZPRSA-N	6.30639e+07	1.44571e+07	4.11079e+07	7.84029e+07	2.11614e+07	2.96998e+07	7.80357e+06	1.85268e+07	1.24271e+07	1.41317e+07	3.53256e+07	1.82878e+07	2.95676e+07	3.44791e+07	2.45154e+07
Com_2273_pos	N1,N12-Diacetylspermine	N1,N12-二乙酰精胺	P	C14H30N4O2	286.237	309.227	2.81787	[M+Na]+	6.189	0.60	2	C18	Organic acids and derivatives	有机酸及其衍生物	Carboximidic acids and derivatives	甲酰亚胺酸及其衍生物	Carboximidic acids	甲酰亚胺酸	"61345-83-3"	HMDB0002172	C03413	-	-	132680	CC(=O)NCCCNCCCCNCCCNC(=O)C	NPDTUDWGJMBVEP-UHFFFAOYSA-N	5.14448e+06	4.86815e+06	4.13823e+06	3.33279e+06	3.20967e+06	3.22165e+06	3.01809e+06	3.44414e+06	5.3869e+06	4.43976e+06	3.76839e+06	4.92406e+06	3.94865e+06	4.1799e+06	4.07149e+06
Com_484_pos	L-Dithiothreitol	L-1,4-二硫代苏糖醇	P	C4H10O2S2	154.012	177	7.76716	[M+Na]+	1.552	0.58	2	C18	Organic oxygen compounds	有机氧化合物	Organooxygen compounds	有机氧化合物	Alcohols and polyols	醇和多元醇	"16096-97-2"	HMDB0013593	C00265	-	-	439196	C([C@@H]([C@H](CS)O)O)S	VHJLVAABSRFDPM-IMJSIDKUSA-N	3.01488e+08	3.04948e+08	2.47941e+08	3.31717e+08	2.79276e+08	2.98812e+08	2.80454e+08	2.06627e+08	2.04354e+08	3.28469e+08	2.39199e+08	3.01638e+08	2.89313e+08	2.80653e+08	2.89682e+08
Com_273_pos	3,5-Dimethylbenzoic acid	3,5-二甲基苯甲酸	P	C9H10O2	150.068	151.076	2.04214	[M+H]+	0.876	0.87	2	C18	Benzenoids	苯类化合物	Benzene and substituted derivatives	苯及其取代衍生物	Benzoic acids and derivatives	苯甲酸及其衍生物	"499-06-9"	HMDB0246063	-	-	-	10356	CC1=CC(=CC(=C1)C(=O)O)C	UMVOQQDNEYOJOK-UHFFFAOYSA-N	3.38975e+07	4.32868e+07	3.61586e+07	3.18792e+07	4.11651e+07	4.08933e+07	4.06384e+07	3.55484e+07	4.47711e+07	4.00302e+07	4.28644e+07	3.83773e+07	3.76129e+07	3.73233e+07	3.72633e+07
Com_860_pos	Fasoracetam	法索西坦	P	C10H16N2O2	196.121	219.108	9.32755	[M+Na]+	11.993	0.71	2	C18	Organic acids and derivatives	有机酸及其衍生物	Carboxylic acids and derivatives	羧酸及其衍生物	Amino acids, peptides, and analogues	氨基酸、肽和类似物	"110958-19-5"	-	C13311	-	-	198695	C1CCN(CC1)C(=O)C2CCC(=O)N2	GOWRRBABHQUJMX-MRVPVSSYSA-N	2.75766e+06	3.18884e+06	2.54322e+06	2.02769e+06	2.54019e+06	2.97321e+06	2.93e+06	2.41117e+06	3.26348e+06	2.85216e+06	2.97108e+06	2.91784e+06	2.96259e+06	3.03843e+06	2.58299e+06
Com_209_pos	5-Ethyl-3-hydroxy-4-methyl-2(5H)-furanone	3-羟基-4-甲基-5-乙基-2(5H)呋喃酮	P	C7H10O3	142.063	143.071	1.96672	[M+H]+	0.671	0.78	2	C18	Organoheterocyclic compounds	有机杂环化合物	Dihydrofurans	二氢呋喃类	Furanones	呋喃酮类	-	HMDB0033551	-	-	-	61199	CCC1C(=C(C(=O)O1)O)C	IUFQZPBIRYFPFD-UHFFFAOYSA-N	4.37643e+07	5.27101e+07	4.79753e+07	3.92738e+07	4.6924e+07	5.29179e+07	4.73078e+07	4.53166e+07	3.1417e+07	5.07281e+07	5.46139e+07	4.50206e+07	4.88373e+07	4.97027e+07	4.52353e+07
Com_139_pos	4''-Aminoacetanilide	4-氨基乙酰苯胺	P	C8H10N2O	150.079	133.076	2.2291	[M+H-H2O]+	6.066	0.85	2	C18	Benzenoids	苯类化合物	Benzene and substituted derivatives	苯及其取代衍生物	Anilides	酰苯胺类	-	-	-	-	-	31230	CC(=O)NC1=CC=C(C=C1)N	CHMBIJAOCISYEW-UHFFFAOYSA-N	2.80819e+06	4.65582e+06	4.04331e+06	3.11372e+06	3.29242e+06	3.17973e+06	3.41778e+06	3.3547e+06	5.57694e+06	4.43703e+06	4.34086e+06	5.30072e+06	4.08837e+06	3.82786e+06	3.58723e+06
Com_39_pos	Methyl 3-methylbutanoate	异戊酸甲酯	P	C6H12O2	116.084	117.091	3.50322	[M+H]+	0.911	0.62	2	C18	Lipids and lipid-like molecules	脂质和类脂分子	Fatty Acyls	脂肪酰类	Fatty acid esters	脂肪酸酯	-	HMDB0030027	-	-	LMFA07010950	11160	CC(C)CC(=O)OC	OQAGVSWESNCJJT-UHFFFAOYSA-N	5.5712e+06	1.89155e+07	1.68006e+07	1.47017e+07	1.84166e+07	1.86982e+07	1.75331e+07	1.7722e+07	1.98939e+07	6.5482e+06	2.00474e+07	1.84562e+07	1.83592e+07	1.94683e+07	1.90438e+07
Com_447_pos	Furaneol acetate	呋喃酮乙酸酯	P	C8H10O4	170.058	171.066	5.49264	[M+H]+	11.997	0.67	2	C18	Organoheterocyclic compounds	有机杂环化合物	Dihydrofurans	二氢呋喃类	Furanones	呋喃酮类	-	HMDB0032966	-	-	-	61334	CC1C(=O)C(=C(O1)C)OC(=O)C	VPKIUOQJQJVLRW-UHFFFAOYSA-N	627648	734108	906706	536686	947011	975229	764548	560429	838750	448745	819374	706544	569015	520746	508682
Com_211_pos	5-Nonanone	5-壬酮	P	C9H18O	142.136	143.143	1.29613	[M+H]+	1.086	0.66	2	C18	Organic oxygen compounds	有机氧化合物	Organooxygen compounds	有机氧化合物	Carbonyl compounds	羰基化合物	-	HMDB0246832	-	-	-	10405	CCCCC(=O)CCCC	WSGCRAOTEDLMFQ-UHFFFAOYSA-N	2.00123e+07	2.25332e+07	2.01535e+07	1.4455e+07	2.06992e+07	2.18068e+07	2.05436e+07	2.01328e+07	2.3407e+07	2.30499e+07	2.28548e+07	2.05461e+07	2.34558e+07	2.21178e+07	2.01663e+07
Com_66_pos	2-Anilinoethanol	N-苯基乙醇胺	P	C8H11NO	137.084	120.081	4.26653	[M+H-H2O]+	0.674	0.79	2	C18	Organic nitrogen compounds	有机氮化合物	Organonitrogen compounds	有机氮化合物	Amines	胺类	-	HMDB0245030	-	-	-	31235	C1=CC=C(C=C1)NCCO	MWGATWIBSKHFMR-UHFFFAOYSA-N	2.81221e+07	4.17878e+07	3.13968e+07	1.0758e+07	4.00717e+07	4.61012e+07	3.48193e+07	3.52506e+07	4.6745e+07	2.04296e+07	4.28172e+07	3.5591e+07	2.22763e+07	2.73616e+07	2.44836e+07
Com_314_pos	1-Aminobenzotriazole	1-氨基苯并三唑	P	C6H6N4	134.059	157.047	6.75711	[M+Na]+	1.272	0.70	2	C18	Organoheterocyclic compounds	有机杂环化合物	Benzotriazoles	苯并三唑类	-	-	-	HMDB0243821	-	-	-	1367	C1=CC=C2C(=C1)N=NN2N	JCXKHYLLVKZPKE-UHFFFAOYSA-N	1.03559e+07	1.86804e+07	1.11666e+07	6.46814e+06	9.45636e+06	1.83226e+07	8.07866e+06	2.25903e+07	1.48365e+07	9.93982e+06	1.21716e+07	7.52636e+06	1.22514e+07	1.12992e+07	7.58107e+06
Com_258_pos	4H-thieno[3,2-b]pyrrole-5-carboxylic acid	4H-噻唑[3,2-B]吡咯-5-甲酸	P	C7H5NO2S	167.004	150	5.11789	[M+H-H2O]+	1.328	0.65	2	C18	Organoheterocyclic compounds	有机杂环化合物	Thienopyrroles	噻吩并吡咯类	-	-	-	HMDB0246706	-	-	-	4961254	C1=CSC2=C1NC(=C2)C(=O)O	PMHDSACGRKBACK-UHFFFAOYSA-N	3.10697e+07	5.23396e+07	4.01898e+07	2.65956e+07	4.32279e+07	4.87868e+07	4.15185e+07	4.33138e+07	5.14397e+07	4.72478e+07	4.67935e+07	4.99368e+07	4.58555e+07	4.19698e+07	4.42956e+07
Com_1128_pos	N,N-Dimethyltetradecylamine-N-oxide	N,N-二甲基十四癸胺-N-氧化物	P	C16H35NO	257.272	240.268	0.84293	[M+H-H2O]+	9.703	0.64	2	C18	Organic nitrogen compounds	有机氮化合物	Organonitrogen compounds	有机氮化合物	Aminoxides	氨基氧化物	"3332-27-2"	-	-	-	-	18739	CCCCCCCCCCCCCC[N+](C)(C)[O-]	ONHFWHCMZAJCFB-UHFFFAOYSA-N	1.27364e+08	1.92717e+08	2.09265e+08	1.62563e+08	1.72339e+08	2.00411e+08	2.31321e+08	1.90297e+08	2.4366e+08	1.98405e+08	2.77246e+08	2.63885e+08	1.90879e+08	1.86964e+08	1.89855e+08
Com_1706_pos	Phospho-L-arginine	N-磷酸- L -精氨酸	P	C6H15N4O5P	254.078	277.065	8.46338	[M+Na]+	5.13	0.50	2	C18	Organic acids and derivatives	有机酸及其衍生物	Carboxylic acids and derivatives	羧酸及其衍生物	Amino acids, peptides, and analogues	氨基酸、肽和类似物	"1189-11-3"	-	C05945	map00330	-	92150	C(C[C@@H](C(=O)O)N)CN=C(N)NP(=O)(O)O	CCTIOCVIZPCTGO-BYPYZUCNSA-N	4.53249e+06	3.07703e+06	3.64276e+06	2.01343e+06	5.42488e+06	6.38079e+06	4.3456e+06	5.14147e+06	2.84286e+06	7.15002e+06	2.1841e+06	2.43357e+06	4.98668e+06	4.96486e+06	4.72765e+06
Com_2309_pos	Tabernanthine	马山茶碱	P	C20H26N2O	310.205	311.209	7.45862	[M+H]+	8.102	0.57	2	C18	Alkaloids and derivatives	生物碱及其衍生物	Ibogan-type alkaloids	Ibogan型生物碱	-	-	"83-94-3"	-	-	-	-	6326116	CC[C@H]1C[C@@H]2C[C@@H]3[C@H]1N(C2)CCC4=C3NC5=C4C=CC(=C5)OC	UCIDWKVIQZIKEK-CFDPKNGZSA-N	4.24559e+06	1.32967e+07	7.53641e+06	9.52466e+06	9.51041e+06	5.22021e+06	1.65109e+07	1.40051e+07	2.4943e+07	9.09331e+06	7.60735e+06	9.94396e+06	9.89112e+06	1.10451e+07	1.1111e+07
Com_1395_pos	Lobscurinine	罗布麻碱	P	C17H23NO2	273.173	256.167	8.79881	[M+H-H2O]+	7.467	0.60	2	C18	Organic oxygen compounds	有机氧化合物	Organooxygen compounds	有机氧化合物	Carbonyl compounds	羰基化合物	"123118-14-9"	-	-	-	-	14487544	CC1=CC(=O)[C@]/23CCCN(CC/C=C2/C(=O)C[C@@H]3C1)C	BGPDMZOWVXSGMW-DFXXMXJYSA-N	5.21189e+06	8.48062e+06	8.30099e+06	8.56243e+06	4.6339e+06	6.4169e+06	6.90474e+06	5.91447e+06	8.57552e+06	6.34888e+06	9.22045e+06	1.31973e+07	7.38933e+06	7.72368e+06	6.73282e+06
Com_4017_pos	25S-inokosterone	25S-牛膝甾酮	P	C27H44O7	480.309	503.294	7.82155	[M+Na]+	9.41	0.53	2	C18	Lipids and lipid-like molecules	脂质和类脂分子	Steroids and steroid derivatives	类固醇和类固醇衍生物	Bile acids, alcohols and derivatives	胆汁酸、醇及其衍生物	"19595-18-7"	-	-	-	-	12358616	C[C@@H](CC[C@H]([C@@](C)([C@H]1CC[C@@]2([C@@]1(CC[C@H]3C2=CC(=O)[C@H]4[C@@]3(C[C@@H]([C@@H](C4)O)O)C)C)O)O)O)CO	JQNVCUBPURTQPQ-BMZRUTLMSA-N	3.08158e+07	3.86353e+08	1.70492e+08	2.24679e+07	3.48664e+08	4.84841e+08	3.79981e+08	3.51349e+08	2.92576e+08	3.63849e+08	3.26634e+08	3.33549e+08	3.18452e+08	3.24614e+08	2.96849e+08
Com_3612_pos	Ganoderol A	灵芝醇 A	P	C30H46O2	438.35	421.347	0.22378	[M+H-H2O]+	7.941	0.81	2	C18	Lipids and lipid-like molecules	脂质和类脂分子	Prenol lipids	异戊烯醇脂	Triterpenoids	三萜类	"104700-97-2"	-	-	-	-	13934284	C[C@H](CC/C=C(\C)/CO)[C@H]1CC[C@@]2([C@@]1(CC=C3C2=CC[C@@H]4[C@@]3(CCC(=O)C4(C)C)C)C)C	QWFPQDGDUOGOJF-SPFFTVLFSA-N	4.90899e+06	2.84023e+06	578244	2.24898e+06	2.81863e+07	6.70999e+06	736803	3.22747e+06	1.94929e+07	4.77341e+06	5.60408e+06	2.28202e+06	5.06317e+06	5.67762e+06	4.76779e+06
Com_3679_pos	6-Hydroxystigmast-4-en-3-one	6-羟基豆甾-4-烯-3-酮	P	C29H48O2	428.365	429.377	9.8775	[M+H]+	9.573	0.67	2	C18	Lipids and lipid-like molecules	脂质和类脂分子	Steroids and steroid derivatives	类固醇和类固醇衍生物	Stigmastanes and derivatives	豆甾烷及其衍生物	"36450-02-9"	-	-	-	-	9823926	CC[C@H](CC[C@@H](C)[C@H]1CC[C@@H]2[C@@]1(CC[C@H]3[C@H]2C[C@H](C4=CC(=O)CC[C@]34C)O)C)C(C)C	IWNCBADONFSAAW-NFVQQQKOSA-N	2.10826e+08	4.97474e+08	4.93207e+08	2.03013e+08	9.34401e+08	3.88584e+08	6.08933e+08	5.80129e+08	2.10067e+08	2.55436e+08	2.99028e+08	5.71454e+08	4.66351e+08	4.79391e+08	5.14443e+08
Com_3073_pos	5-O,8-Dimethylophiopogonanone B	5-O,8-二甲基麦冬酮B	P	C20H22O5	342.147	365.138	5.81146	[M+Na]+	5.018	0.51	2	C18	Organic oxygen compounds	有机氧化合物	Organooxygen compounds	有机氧化合物	Carbohydrates and carbohydrate conjugates	碳水化合物和碳水化合物结合物	"1234211-72-3"	-	-	-	-	-	COC1C=CC(CC2C(=O)C3C(=C(C(=C(C=3OC)C)O)C)OC2)=CC=1	OXTVCCMEMSFLOW-UHFFFAOYSA-N	5.76508e+06	3.66605e+06	4.38203e+06	8.66103e+06	6.91664e+06	597759	1.69367e+06	1.59149e+06	1.93743e+06	1.11497e+06	8.03856e+06	2.96124e+06	4.1813e+06	3.67085e+06	4.7091e+06
Com_2738_pos	Stylopine	金罂粟碱	P	C19H17NO4	323.116	341.149	1.97362	[M+NH4]+	7.559	0.58	2	C18	Alkaloids and derivatives	生物碱及其衍生物	Protoberberine alkaloids and derivatives	原小檗碱生物碱及衍生物	-	-	"84-39-9"	-	C05175	map00950;map01100;map01110	-	440583	C1CN2CC3=C(C[C@H]2C4=CC5=C(C=C41)OCO5)C=CC6=C3OCO6	UXYJCYXWJGAKQY-HNNXBMFYSA-N	1.51278e+07	9.81921e+06	7.90749e+06	1.50151e+07	1.13825e+07	6.46486e+06	7.56789e+06	1.15922e+07	6.77503e+06	9.66052e+06	3.47426e+06	4.95935e+06	8.64102e+06	8.87271e+06	8.5314e+06
Com_1829_pos	panaxydol	人参环氧炔醇	P	C17H24O2	260.178	283.166	2.19971	[M+Na]+	4.989	0.69	2	C18	Lipids and lipid-like molecules	脂质和类脂分子	Fatty Acyls	脂肪酰类	Fatty alcohols	脂肪醇	"72800-72-7"	-	-	-	-	126312	CCCCCCC[C@H]1[C@H](O1)CC#CC#C[C@@H](C=C)O	GVLDSGIQZAFIAN-IXDOHACOSA-N	3.03495e+07	718881	3.68343e+06	4.25333e+06	9.24564e+06	5.07235e+07	2.78329e+07	178175	9.94908e+06	1.08403e+07	7.52803e+06	656742	1.30311e+07	1.25016e+07	1.17017e+07
Com_1074_pos	sulfacetamide	磺胺醋酰	P	C8H10N2O3S	214.041	237.028	8.75228	[M+Na]+	1.791	0.50	2	C18	Benzenoids	苯类化合物	Benzene and substituted derivatives	苯及其取代衍生物	Benzenesulfonamides	苯磺酰胺类	"144-80-9"	HMDB0014772	C08051	-	-	5320	CC(=O)NS(=O)(=O)C1=CC=C(C=C1)N	SKIVFJLNDNKQPD-UHFFFAOYSA-N	5.02832e+07	1.07192e+08	5.7937e+07	5.1736e+07	5.83029e+07	4.82174e+07	4.10602e+07	5.77183e+07	4.70576e+07	4.50787e+07	8.68075e+07	7.33799e+07	6.43005e+07	6.62727e+07	6.58893e+07
Com_80_pos	4-Pyridinecarbonitrile	4-氰基吡啶	P	C6H4N2	104.037	122.072	3.08589	[M+NH4]+	1.794	0.51	2	C18	Organoheterocyclic compounds	有机杂环化合物	Pyridines and derivatives	吡啶及其衍生物	-	-	"100-48-1"	-	C02234	-	-	7506	C1=CN=CC=C1C#N	GPHQHTOMRSGBNZ-UHFFFAOYSA-N	8.48411e+07	3.53557e+07	2.82889e+07	7.70953e+07	4.97353e+07	8.75923e+07	5.84394e+07	5.42455e+07	4.87048e+07	7.02567e+07	2.6195e+07	5.09688e+07	4.21336e+07	6.25e+07	5.22231e+07
Com_1303_pos	3,6-dihydroxy-9H-xanthen-9-one	3,6-二羟基-9H-氧杂蒽-9-酮	P	C13H8O4	228.042	251.031	0.07062	[M+Na]+	1.258	0.59	2	C18	Organoheterocyclic compounds	有机杂环化合物	Benzopyrans	苯并吡喃类	1-benzopyrans	1-苯并吡喃	"1214-24-0"	-	-	-	-	5749322	C1=CC2=C(C=C1O)OC3=C(C2=O)C=CC(=C3)O	POARTHFLPKAZBQ-UHFFFAOYSA-N	455817	5.08531e+06	3.71983e+06	1.13751e+06	3.01492e+06	1.7651e+06	2.89683e+06	1.80042e+06	5.26195e+06	2.69259e+06	9.39792e+06	8.13651e+06	3.21236e+06	2.75489e+06	3.05215e+06
Com_1496_pos	1-(2-hydroxyphenyl)-3-phenylpropane-1,3-dione	苯甲酰(2-羟基苯酰)甲烷	P	C15H12O3	240.079	263.07	7.907	[M+Na]+	4.85	0.54	2	C18	Phenylpropanoids and polyketides	苯丙素类和聚酮类	Linear 1,3-diarylpropanoids	直链 1,3-二芳基丙烷	Chalcones and dihydrochalcones	查尔酮和二氢查尔酮	"1469-94-9"	-	C22066	-	-	73849	C1=CC=C(C=C1)C(=O)CC(=O)C2=CC=CC=C2O	OABFIJGAEVKMJP-UHFFFAOYSA-N	6.02491e+07	2.07984e+07	6.88398e+06	3.22359e+07	4.56466e+07	4.59855e+08	6.16826e+07	6.0676e+07	8.22636e+06	2.42852e+08	3.20053e+06	2.23636e+07	7.74557e+07	8.21972e+07	8.4698e+07
Com_1632_pos	naphthalen-1-yl benzoate	萘-1-基苯甲酸	P	C17H12O2	248.084	271.075	6.86078	[M+Na]+	4.638	0.61	2	C18	Benzenoids	苯类化合物	Naphthalenes	萘类	-	-	"607-55-6"	-	-	-	-	69086	C1=CC=C(C=C1)C(=O)OC2=CC=CC3=CC=CC=C32	KZWCTFLBFSWYHS-UHFFFAOYSA-N	2.03381e+07	2.60193e+06	1.644e+07	2.06135e+07	3.76506e+06	5.46655e+07	6.32332e+06	9.13759e+06	650210	2.43626e+07	2.03369e+07	3.4496e+06	1.5821e+07	1.63675e+07	1.46964e+07
Com_967_pos	5-(2-chlorophenyl)furan-2-carbaldehyde	5-(2-氯苯基)糠醛	P	C11H7ClO2	206.013	229.002	0.88696	[M+Na]+	0.56	0.51	2	C18	Benzenoids	苯类化合物	Benzene and substituted derivatives	苯及其取代衍生物	Halobenzenes	卤代苯类	"34035-04-6"	-	-	-	-	609821	C1=CC=C(C(=C1)C2=CC=C(O2)C=O)Cl	ONQOZTFAOFZDFK-UHFFFAOYSA-N	4.96313e+07	4.82573e+07	4.43095e+07	3.78533e+07	4.3172e+07	4.66618e+07	4.41287e+07	4.46521e+07	5.05327e+07	4.91071e+07	4.97316e+07	4.36678e+07	2.68892e+07	5.57112e+07	4.58096e+07
Com_879_pos	2,2'-Dithiodipyridine	2,2'-二硫二吡啶	P	C10H8N2S2	220.013	221.019	5.78592	[M+H]+	1.348	0.60	2	C18	Organoheterocyclic compounds	有机杂环化合物	Pyridines and derivatives	吡啶及其衍生物	-	-	"2127-03-9"	HMDB0245356	-	-	-	65093	C1=CC=NC(=C1)SSC2=CC=CC=N2	HAXFWIACAGNFHA-UHFFFAOYSA-N	1.07777e+09	2.33686e+08	1.44555e+09	1.15102e+09	1.65187e+08	4.71824e+07	1.42514e+07	3.33271e+08	3.57418e+08	1.16891e+08	1.70854e+08	1.60993e+08	4.4791e+08	6.46346e+08	6.21404e+08
Com_3062_pos	7-[2-(4-methylpiperidin-1-yl)ethoxy]-3-phenyl-4H-chromen-4-one	7 - [2 -（4 - 甲基哌啶 - 1 - 基）乙氧基]-3 - 苯基 - 4H - 苯并吡喃 - 4 - 酮	P	C23H25NO3	363.183	364.194	8.11005	[M+H]+	7.843	0.50	2	C18	Phenylpropanoids and polyketides	苯丙素类和聚酮类	Isoflavonoids	异黄酮类	Isoflav-2-enes	异黄-2-烯	"904006-82-2"	-	-	-	-	8073319	CC1CCN(CC1)CCOC2=CC3=C(C=C2)C(=O)C(=CO3)C4=CC=CC=C4	WTDXPLBIVRTXGM-UHFFFAOYSA-N	1.78518e+07	1.85862e+07	1.20115e+07	2.81791e+07	1.98978e+07	1.42303e+07	2.88338e+07	1.94252e+07	1.77467e+07	1.64965e+07	7.23556e+06	2.25282e+07	1.4837e+07	1.52037e+07	1.46384e+07
Com_1197_pos	2-benzoyl-1-benzofuran	2-苯并呋喃基-苯基甲酮	P	C15H10O2	222.068	245.057	0.08315	[M+Na]+	1.284	0.50	2	C18	Organic oxygen compounds	有机氧化合物	Organooxygen compounds	有机氧化合物	Carbonyl compounds	羰基化合物	"6272-40-8"	-	-	-	-	95808	C1=CC=C(C=C1)C(=O)C2=CC3=CC=CC=C3O2	DZRJNLPOTUVETG-UHFFFAOYSA-N	4.37384e+06	2.45263e+06	2.66187e+06	4.00348e+06	3.96824e+06	4.51318e+06	3.22558e+06	3.20314e+06	4.60779e+06	7.12644e+06	6.76388e+06	1.08711e+06	3.87e+06	3.55163e+06	4.08348e+06
Com_2795_pos	1-(2H-1,3-benzodioxol-5-yl)-2-(quinolin-2-ylsulfanyl)ethan-1-one	1-(2H-1,3 - 苯并二氧杂环戊烯 - 5 - 基)-2-(喹啉 - 2 - 基硫基) 乙 - 1 - 酮	P	C18H13NO3S	323.062	346.048	9.00344	[M+Na]+	1.5	0.53	2	C18	Organoheterocyclic compounds	有机杂环化合物	Quinolines and derivatives	喹啉及其衍生物	-	-	"690642-95-6"	-	-	-	-	976767	C1OC2=C(O1)C=C(C=C2)C(=O)CSC3=NC4=CC=CC=C4C=C3	RENRJWATKGLJOL-UHFFFAOYSA-N	7.86426e+07	1.25801e+08	1.93919e+08	1.64597e+08	1.37217e+08	4.92578e+07	1.21129e+08	3.09501e+07	2.60968e+07	1.21836e+08	2.40938e+08	2.67762e+08	1.2981e+08	1.23625e+08	1.19158e+08
Com_3119_pos	5,7-dibutoxy-4-methyl-3-propyl-2H-chromen-2-one	5,7-二丁氧基-4-甲基-3-丙基-2H-色烯-2-酮	P	C21H30O4	346.214	369.204	0.48611	[M+Na]+	6.551	0.93	2	C18	Phenylpropanoids and polyketides	苯丙素类和聚酮类	Coumarins and derivatives	香豆素及其衍生物	-	-	"314742-74-0"	-	-	-	-	1753858	CCCCOC1=CC2=C(C(=C(C(=O)O2)CCC)C)C(=C1)OCCCC	LYIHVHBYEVLWRO-UHFFFAOYSA-N	1.37669e+07	5.63245e+06	5.67342e+06	1.39483e+07	1.93211e+07	3.02889e+07	2.50707e+07	2.18865e+07	1.22055e+07	9.10527e+06	2.13231e+07	8.58838e+07	1.54785e+07	2.13768e+07	1.55675e+07
Com_2952_pos	4-(6-methoxy-3-methyl-1-benzofuran-2-yl)-7,8-dimethyl-2H-chromen-2-one	4-(6-甲氧基-3-甲基-1-苯并呋喃-2-基)-7,8-二甲基-2H-色烯-2-酮	P	C21H18O4	334.121	357.111	2.7196	[M+Na]+	6.473	0.78	2	C18	Phenylpropanoids and polyketides	苯丙素类和聚酮类	Coumarins and derivatives	香豆素及其衍生物	-	-	"858763-73-2"	-	-	-	-	908217	CC1=C(C2=C(C=C1)C(=CC(=O)O2)C3=C(C4=C(O3)C=C(C=C4)OC)C)C	IDEUTQMIDRMGGS-UHFFFAOYSA-N	1.31361e+07	2.53971e+07	2.44391e+07	1.307e+07	1.76205e+07	1.80639e+07	1.09439e+07	1.63655e+07	1.41661e+07	1.98939e+07	3.19827e+07	2.88064e+07	1.92932e+07	1.92646e+07	2.12427e+07
Com_2980_pos	ethyl 5-[(2-methylprop-2-en-1-yl)oxy]-2-phenyl-1-benzofuran-3-carboxylate	乙基 5-[(2-甲基丙-2-烯-1-基)氧基]-2-苯基-1-苯并呋喃-3-羧酸酯	P	C21H20O4	336.136	359.126	2.18055	[M+Na]+	6.566	0.69	2	C18	Phenylpropanoids and polyketides	苯丙素类和聚酮类	2-arylbenzofuran flavonoids	2-芳基苯并呋喃类黄酮	-	-	"307552-24-5"	-	-	-	-	702018	CCOC(=O)C1=C(OC2=C1C=C(C=C2)OCC(=C)C)C3=CC=CC=C3	JCKWRKPCQFTKKR-UHFFFAOYSA-N	4.79387e+06	1.66951e+07	1.57512e+07	8.07925e+06	7.14294e+06	8.83173e+06	5.57393e+06	6.33389e+06	8.65575e+06	1.17821e+07	1.88083e+07	1.56062e+07	1.1693e+07	1.15306e+07	1.17681e+07
Com_2882_pos	(2E)-9a,11a-dimethyl-2-[(5-methylfuran-2-yl)methylidene]-hexadecahydro-1H-cyclopenta[a]phenanthren-1-ol	(2E)-9a,11a-二甲基-2-[(5-甲基呋喃-2-基)亚甲基]-十六氢-1H-环戊[a]菲-1-醇	P	C25H36O2	368.272	351.27	5.32737	[M+H-H2O]+	7.74	0.64	2	C18	-	-	-	-	-	-	-	-	-	-	-	-	CC1=CC=C(O1)\C=C1/CC2C3CCC4CCCCC4(C)C3CCC2(C)C1O	-	1.12467e+07	1.97921e+07	1.65368e+07	2.0247e+07	1.39408e+07	1.15382e+07	1.93997e+07	1.27722e+07	2.01814e+07	1.67173e+07	1.72719e+07	2.14556e+07	1.59321e+07	1.09294e+07	1.8233e+07
[truncated: 1,643 more rows]
